# Supplementary material for: Comparative Proteomics Indicates That Redox Homeostasis Is Involved in High- and Low-Temperature Stress Tolerance in a Novel Wucai (Brassica campestris L.) Genotype
Source: Int J Mol Sci. 2019 Aug 1;20(15):3760. doi: 10.3390/ijms20153760 (PMC6696267; doi:10.3390/ijms20153760)
Supplement: Supplementary file 1 [file ijms-20-03760-s001.zip]

Archive with 3 entries (3 files):
- Supplementary S1-total proteins.xlsx
- Supplementary S2-confidential proteins.xlsx
- Supplementary S3-common upregulation.xlsx
