# Supplementary material for: Comparative Proteomics Indicates That Redox Homeostasis Is Involved in High- and Low-Temperature Stress Tolerance in a Novel Wucai (Brassica campestris L.) Genotype
Source: Int J Mol Sci. 2019 Aug 1;20(15):3760. doi: 10.3390/ijms20153760 (PMC6696267; doi:10.3390/ijms20153760)
Supplement: Supplementary file 1 [file ijms-20-03760-s001.zip › Supplementary S1-total proteins.xlsx]

## Sheet: 原始数据
Accession	Description	Coverage [%]	# Peptides	# PSMs	# Unique Peptides	# AAs	MW [kDa]	calc. pI	Score Sequest HT: Sequest HT	Abundances (Grouped): F1, 126	Abundances (Grouped): F1, 127N	Abundances (Grouped): F1, 127C	Abundances (Grouped): F1, 128N	Abundances (Grouped): F1, 128C	Abundances (Grouped): F1, 129N	Abundances (Grouped): F1, 129C	Abundances (Grouped): F1, 130N	Abundances (Grouped): F1, 130C	Abundances (Grouped): F1, 131
M4CZ36	Uncharacterized protein OS=Brassica rapa subsp. pekinensis OX=51351 PE=4 SV=1	61	75	240	5	1620	176.4	6.24	1020.24	109	109.8	109.2	86.9	86.5	87	104.5	104	104.5	98.6
A0A0D3EHZ6	Uncharacterized protein OS=Brassica oleracea var. oleracea OX=109376 GN=106317861 PE=4 SV=1	59	73	227	3	1620	176.3	6.3	943.67	43.1	42.3	43.6	108.5	105.5	109.7	149.8	147.6	150	99.9
A0A078HM70	ATP synthase subunit beta OS=Brassica napus OX=3708 GN=BnaC01g27960D PE=3 SV=1	81	39	442	7	601	65.2	5.27	1882.96	100.8	101.6	100.7	88.3	87.5	87.3	111.6	110.6	112.1	99.4
M4D4K1	Glycine cleavage system P protein OS=Brassica rapa subsp. pekinensis OX=51351 PE=3 SV=1	60	51	208	42	1045	114.3	7.11	932.52	108.5	108.2	109.3	69.7	69.8	68.9	123.1	124.7	119.8	98.2
A0A078EZW2	BnaA03g18710D protein OS=Brassica napus OX=3708 GN=BnaA03g18710D PE=4 SV=1	74	30	402	5	475	51.9	5.77	1605.15	101.2	103.1	101.8	116.2	109.3	110.9	84.2	84.2	87	102.2
A0A191SEV9	ATP synthase subunit beta, chloroplastic OS=Brassica nigra OX=3710 GN=atpB PE=3 SV=1	75	30	386	2	498	53.8	5.5	1570.04	97.2	109.1	96.5	96.3	79.9	79.6	110.4	111.5	124	95.5
A0A023VST5	Ribulose bisphosphate carboxylase large chain OS=Brassica rapa subsp. chinensis OX=93385 GN=rbcL PE=3 SV=1	68	44	1505	1	486	53.7	6.29	5551.21	103.7	106.1	109.8	84.9	86.2	81.9	107.2	111.2	110.4	98.6
A0A142I797	Ribulose bisphosphate carboxylase large chain (Fragment) OS=Brassica napus OX=3708 GN=rbcL PE=3 SV=1	70	45	1479	1	469	51.8	6.48	5451.52	102.5	105.6	102.6	87.9	85	83	110.3	111.8	113	98.2
A0A075M4Y2	Ribulose bisphosphate carboxylase large chain (Fragment) OS=Brassica campestris OX=3711 GN=rbcL PE=3 SV=1	70	44	1465	1	466	51.5	6.48	5397.82	90.8	84.5	78.3	90.1	93.7	87	126.6	128.3	125.2	95.5
M4D2S9	Uncharacterized protein OS=Brassica rapa subsp. pekinensis OX=51351 PE=4 SV=1	65	52	173	5	843	93.9	6.25	736.03	100.6	100.1	99.8	103.6	103.6	103.7	97.8	96.1	95.7	99.1
M4DKM4	Uncharacterized protein OS=Brassica rapa subsp. pekinensis OX=51351 PE=4 SV=1	67	29	348	4	443	48.5	7.72	1395.51	123.7	133.6	125.4	53.1	50.4	47.7	119.9	118.9	131.9	95.4
M4CH43	Lipoxygenase OS=Brassica rapa subsp. pekinensis OX=51351 PE=3 SV=1	62	57	184	10	904	103	5.83	731.53	133.9	133.4	133.3	56.6	55.7	56.2	112.9	115.8	105.2	97.1
M4CLD2	Uncharacterized protein OS=Brassica rapa subsp. pekinensis OX=51351 PE=4 SV=1	66	30	360	9	475	51.8	7.18	1333.65	103.8	103.9	104.4	103.7	102.6	103	93.1	93.1	92.7	99.7
M4E1V1	Uncharacterized protein OS=Brassica rapa subsp. pekinensis OX=51351 PE=3 SV=1	60	58	167	21	929	103.1	6.73	653.49	94.7	93.8	94.5	89.2	89.5	90.8	116.4	117	115.4	98.6
M4EPY7	Uncharacterized protein OS=Brassica rapa subsp. pekinensis OX=51351 PE=3 SV=1	62	46	177	8	689	73.9	5.68	736.75	80	79.8	81.3	140.9	138.4	139.6	78.9	80	79.8	101.2
M4DL98	Uncharacterized protein OS=Brassica rapa subsp. pekinensis OX=51351 PE=4 SV=1	61	50	159	3	878	97.8	6.43	681.55	101.7	100.3	99.3	101.3	105.3	107.5	93.7	92.4	96.8	101.8
M4D3M7	Elongation factor Ts, mitochondrial OS=Brassica rapa subsp. pekinensis OX=51351 GN=EFTS PE=3 SV=1	33	59	125	7	1770	195.8	5.5	519.77	108.7	107.5	109.1	95.4	96	96.4	96.7	97.4	95.1	97.8
A0A0D3CYR2	Uncharacterized protein OS=Brassica oleracea var. oleracea OX=109376 GN=106300068 PE=3 SV=1	64	37	138	37	704	75.3	5.73	617.05	103.9	104.5	104.7	80.8	80.8	81	115.7	116	113.2	99.5
A0A249Y5L0	Ribulose bisphosphate carboxylase large chain (Fragment) OS=Sinapis arvensis OX=29728 GN=rbcL PE=3 SV=1	67	36	1287	1	414	45.7	6.58	4717.26	109	114	109.9	78.2	70.6	71.5	114.2	111.5	124.3	96.6
A0A0D3C580	Uncharacterized protein OS=Brassica oleracea var. oleracea OX=109376 GN=106341988 PE=4 SV=1	69	27	301	3	439	48.1	6.65	1192.77	124.7	122.7	126.5	56.9	56.8	54.3	124	119.1	117.9	97
M4D611	Uncharacterized protein OS=Brassica rapa subsp. pekinensis OX=51351 PE=3 SV=1	67	46	163	10	608	64.8	6.93	686.3	85.6	83.3	85.1	141	139.2	138.6	75.6	74.8	75.6	101.3
M4F3E3	Uncharacterized protein OS=Brassica rapa subsp. pekinensis OX=51351 PE=3 SV=1	67	49	128	4	672	77	5.06	525.64	56.8	56.4	58.9	178.2	174.1	178.4	64.4	64.6	65.5	102.6
A0A0D3C5V4	Uncharacterized protein OS=Brassica oleracea var. oleracea OX=109376 GN=106341866 PE=3 SV=1	67	61	124	1	964	109.9	6.11	538.15	105.6	105.1	106	90.6	91.2	91.2	104.5	103.9	102.9	99
M4CKH5	Uncharacterized protein OS=Brassica rapa subsp. pekinensis OX=51351 PE=3 SV=1	65	59	122	2	975	111.2	5.95	531.7	100.5	105.2	102.4	102.4	104.1	109.9	99	91.4	88	97.1
A0A0D3DUP5	Uncharacterized protein OS=Brassica oleracea var. oleracea OX=109376 GN=106311760 PE=4 SV=1	62	34	207	11	739	79.6	6.32	893.32	101.4	100.2	102	87.2	87.5	87.1	113	112.4	111.7	97.6
A0A078HEL5	Elongation factor Ts, mitochondrial OS=Brassica napus OX=3708 GN=BnaA01g07830D PE=3 SV=1	47	50	112	1	956	104.1	4.96	461.16
M4DRT8	Uncharacterized protein OS=Brassica rapa subsp. pekinensis OX=51351 PE=3 SV=1	60	41	146	2	710	75.9	5.45	681.89	102.2	101.7	101.7	100.6	99.5	103.5	96.6	97	96.9	100.3
A0A078ID12	BnaA04g24600D protein OS=Brassica napus OX=3708 GN=BnaA04g24600D PE=3 SV=1	63	59	120	1	972	111	6.13	515.14	103.3	98	104.1	164.8	178.3	175.7	23.2	21.6	24.6	106.5
M4CC08	Uncharacterized protein OS=Brassica rapa subsp. pekinensis OX=51351 PE=4 SV=1	49	53	101	13	1074	119.8	5.43	409.51	97	96.6	97	78.2	79.8	79.4	123.7	124.5	124.8	98.9
M4DDA5	Uncharacterized protein OS=Brassica rapa subsp. pekinensis OX=51351 PE=4 SV=1	61	32	186	9	735	79.2	6.35	790.33	102.7	100.3	104	85.2	84	84.7	115.3	114.7	111.9	97.2
M4CBC7	Uncharacterized protein OS=Brassica rapa subsp. pekinensis OX=51351 PE=3 SV=1	72	43	127	18	590	62.7	5.96	563.08	36.9	37.4	38.3	237.2	223.3	237.5	24.9	26.7	30.3	107.6
A0A0D3CVH2	Lipoxygenase OS=Brassica oleracea var. oleracea OX=109376 GN=106300136 PE=3 SV=1	48	45	158	1	904	102.9	5.78	619.21	127.8	126.1	128.6	60.7	60.1	59.6	111.1	112.8	115.4	97.8
A0A078I0P1	Phosphoglycerate kinase OS=Brassica napus OX=3708 GN=BnaA01g30320D PE=3 SV=1	70	28	211	1	480	50.2	7.47	932.18	95.8	95.9	95.6	102.9	98.8	99	106.1	105.4	106	94.5
A0A0D3EIB5	Uncharacterized protein OS=Brassica oleracea var. oleracea OX=109376 GN=106317538 PE=3 SV=1	70	46	134	4	646	70.8	5.19	544.49	84	83.4	84.6	108.6	106.3	107.2	105.9	108.9	108.4	102.7
M4FCB6	Uncharacterized protein OS=Brassica rapa subsp. pekinensis OX=51351 PE=3 SV=1	68	44	129	5	650	71.2	5.25	530.01	49.1	49.1	50.9	200.5	195.9	204	46.7	47.4	48.6	107.7
K4FZS3	Ribulose bisphosphate carboxylase large chain (Fragment) OS=Brassica oleracea OX=3712 GN=rbcL PE=3 SV=1	63	30	952	2	384	42.3	6.92	3663.47	108.6	111.5	72.3	100.6	84.2	84.7	84.8	159.7	66.3	127.4
A0A078GJY6	BnaC09g39920D protein OS=Brassica napus OX=3708 GN=BnaC09g39920D PE=3 SV=1	60	46	149	4	765	84.4	6.47	620.57	110.2	109.7	109.5	102.3	102.8	102	87.8	88.6	88	99.1
A0A078G0P4	BnaA01g26230D protein OS=Brassica napus OX=3708 GN=BnaA01g26230D PE=4 SV=1	45	51	95	1	1140	127.5	5.49	392.26	97.3	105.9	102.9	104.2	115.9	113.6	101.2	76.6	94.1	88.5
A0A0D3CKS7	Phosphoglycerate kinase OS=Brassica oleracea var. oleracea OX=109376 PE=3 SV=1	42	28	197	6	830	88	8.07	884.27	92.6	92.8	93.1	98.5	98.4	97.9	109.1	110.1	108.4	99.2
M4F8X4	Uncharacterized protein OS=Brassica rapa subsp. pekinensis OX=51351 PE=4 SV=1	47	52	95	1	1133	126.7	5.49	388.15	94.8	92.7	93.9	91.5	91.1	90.9	114	116.7	114	100.4
A0A0D3BAZ0	Uncharacterized protein OS=Brassica oleracea var. oleracea OX=109376 GN=106335088 PE=3 SV=1	64	43	124	4	650	71.2	5.25	502.58	53.6	53.4	58.5	206.2	199.7	210.3	37.3	37.6	38.1	105.2
M4CQE0	Uncharacterized protein OS=Brassica rapa subsp. pekinensis OX=51351 PE=3 SV=1	61	46	146	4	765	84.4	6.55	598.89	110.8	113.2	111.1	100.9	99.3	102.2	87.8	88.4	87.2	99.2
M4E4E2	Uncharacterized protein OS=Brassica rapa subsp. pekinensis OX=51351 PE=3 SV=1	62	42	141	4	765	84.4	6.38	583.55	109.5	110.9	106.8	95.7	95.2	99.2	95.7	93.6	94.4	99
M4CHF0	Uncharacterized protein OS=Brassica rapa subsp. pekinensis OX=51351 PE=3 SV=1	67	37	105	1	623	68.6	5.29	433.5	112.5	113.6	107.2	90.5	89	91.9	93.5	99	101.3	101.5
M4CB90	Phosphoglycerate kinase OS=Brassica rapa subsp. pekinensis OX=51351 PE=3 SV=1	66	27	168	4	484	50.4	7.55	760.97	103.9	102.3	103.8	93.2	91.1	91.1	108.4	106.4	103.8	96
A0A142I7A2	Ribulose bisphosphate carboxylase large chain (Fragment) OS=Sinapis arvensis OX=29728 GN=rbcL PE=3 SV=1	65	35	1138	1	434	47.9	6.58	4273.74	107.9	103.3	103.6	95.8	93.1	91.5	107	96.4	101.9	99.4
M4DBC6	Uncharacterized protein OS=Brassica rapa subsp. pekinensis OX=51351 PE=3 SV=1	57	42	139	9	711	76.1	5.22	609.33	90	88.6	89.7	120.5	122.3	121.2	89.5	87.5	89.6	101.1
M4CVY8	Uncharacterized protein OS=Brassica rapa subsp. pekinensis OX=51351 PE=3 SV=1	65	34	99	1	588	64.5	5.49	414.85	117.7	125.9	113.6	39.8	39.7	42.2	146.7	139.8	142	92.6
A0A0D3D1P5	Uncharacterized protein OS=Brassica oleracea var. oleracea OX=109376 GN=106300805 PE=3 SV=1	65	37	98	2	623	68.6	5.25	407.95	105.9	105.5	105.5	92.4	92.1	92.9	101.8	101.7	102.3	99.9
A0A0D3ALU9	Uncharacterized protein OS=Brassica oleracea var. oleracea OX=109376 GN=106327437 PE=3 SV=1	52	42	122	1	696	79.7	5.05	490.38	39.7	41	39.9	211.5	216.3	208.6	42.7	40.5	45.8	114
A0A078FF90	BnaA05g11730D protein OS=Brassica napus OX=3708 GN=BnaA05g11730D PE=3 SV=1	56	31	94	14	712	76.5	6.05	420.48	103.9	104.2	102.9	76.7	77.9	77.9	119.7	120.6	117.4	98.8
A0A078HKX6	BnaA01g29410D protein OS=Brassica napus OX=3708 GN=BnaA01g29410D PE=3 SV=1	72	24	193	1	367	40.4	8.97	797.05	104.5	100.7	98.8	83.4	83.8	81.9	117.9	117.5	112.7	98.8
A0A0D3CL97	Clathrin heavy chain OS=Brassica oleracea var. oleracea OX=109376 GN=106294532 PE=3 SV=1	38	57	90	4	1707	193.3	5.38	397.8	94.5	94.4	94.4	107.6	108.2	108.8	96.7	97.3	96.4	101.8
A0A078IFI5	BnaA06g33590D protein OS=Brassica napus OX=3708 GN=BnaA06g33590D PE=3 SV=1	62	43	86	15	787	89.4	5.07	372.1	88.6	87.5	88.3	132.4	133.3	133.1	78.5	78	78.9	101.3
M4D1Z8	Uncharacterized protein OS=Brassica rapa subsp. pekinensis OX=51351 PE=3 SV=1	57	38	128	2	717	76.4	5.26	587.68	89.8	83.6	92.2	91.1	90.8	96.4	119.4	119	116	101.7
A0A0D3AEI6	Clathrin heavy chain OS=Brassica oleracea var. oleracea OX=109376 GN=106331278 PE=3 SV=1	37	55	90	1	1707	193.3	5.36	400.12	94.7	97.1	97	100.9	104.8	104.2	100.8	96.4	101.6	102.5
M4E384	Phosphoribulokinase OS=Brassica rapa subsp. pekinensis OX=51351 PE=3 SV=1	73	24	143	3	397	44.4	5.77	609.99	127.6	134.2	125.7	85.8	83.5	84.8	86.7	86.7	84.8	100.1
A0A078H5S0	BnaC01g36940D protein OS=Brassica napus OX=3708 GN=BnaC01g36940D PE=3 SV=1	73	25	192	1	367	40.4	8.76	795.15	93.7	94.2	93.1	93.8	93.6	93.4	112.6	112.5	112.6	100.6
M4D677	Uncharacterized protein OS=Brassica rapa subsp. pekinensis OX=51351 PE=3 SV=1	73	33	124	3	585	61.8	5.08	562.18	83.3	83.9	85.7	141.3	140.2	145.6	74.6	71.5	72.3	101.6
A0A078HT68	Phosphoribulokinase OS=Brassica napus OX=3708 GN=BnaA08g07000D PE=3 SV=1	72	24	139	2	401	44.8	5.87	602.04	104.5	104.8	105.6	82.6	83.8	83.5	113.1	114.4	109.5	98.2
M4DQZ7	Uncharacterized protein OS=Brassica rapa subsp. pekinensis OX=51351 PE=4 SV=1	52	46	88	18	1179	124	5.67	387.52	83	81.8	82.7	153.9	155.3	156.5	61.7	61.3	61.6	102.1
A0A078I9U2	Elongation factor G, chloroplastic OS=Brassica napus OX=3708 GN=BnaA09g12770D PE=3 SV=1	53	34	93	34	775	85.2	5.92	388.99	117.7	116.8	119.2	70.2	71.1	70.7	112.9	113.1	111.5	96.8
A0A0D3ACD4	Uncharacterized protein OS=Brassica oleracea var. oleracea OX=109376 PE=4 SV=1	43	44	81	2	1111	123.9	5.73	327.67	100.5	91	98.7	73.5	77.9	76.7	127	124.8	123.6	106.1
M4EJF8	Uncharacterized protein OS=Brassica rapa subsp. pekinensis OX=51351 PE=3 SV=1	61	48	115	6	699	79.9	5.06	427.73	88	87.1	88.9	115.2	117.1	117.7	96.7	94.4	93.7	101.1
A0A0D3B394	Uncharacterized protein OS=Brassica oleracea var. oleracea OX=109376 GN=106331757 PE=3 SV=1	62	48	110	11	699	80	5.08	413.3	93.8	90.3	92.3	97.4	97.5	97.2	111	112.3	111.7	96.5
A0A0D3A9B7	Uncharacterized protein OS=Brassica oleracea var. oleracea OX=109376 GN=106311155 PE=3 SV=1	48	44	116	7	928	102.8	6.54	431.58	96.5	97.5	93.5	116.5	116.7	120.3	83.5	85.3	79.3	110.9
A0A0D3B7B3	Uncharacterized protein OS=Brassica oleracea var. oleracea OX=109376 GN=106329992 PE=3 SV=1	79	32	120	2	543	57.3	4.89	540.85	87.4	90.1	86.7	125.9	118.7	132.7	87.5	87	82.4	101.8
M4DG76	Uncharacterized protein OS=Brassica rapa subsp. pekinensis OX=51351 PE=3 SV=1	64	30	91	4	692	73.8	6.6	399.95	126.3	123.2	125.7	86.4	86.6	87	90.1	90.4	87.5	96.8
A0A0D3CK91	Uncharacterized protein OS=Brassica oleracea var. oleracea OX=109376 GN=106295477 PE=3 SV=1	71	23	192	3	370	40.7	8.98	788.24	90.4	92.9	91.2	87.1	85.8	82.9	124.2	120.6	130.4	94.5
A0A078HEV4	Clathrin heavy chain OS=Brassica napus OX=3708 GN=BnaA01g31170D PE=3 SV=1	35	53	84	2	1680	189.9	5.39	358.46	83.2	91.3	90.9	104.8	108.4	103.3	95.8	97.8	116.6	107.9
M4EZZ0	Uncharacterized protein OS=Brassica rapa subsp. pekinensis OX=51351 PE=3 SV=1	69	33	120	4	585	61.8	5.2	527.49	81.3	80.9	81.1	142.7	142.1	142.1	76	75.9	76.5	101.3
A0A0D3DIE9	Fructose-bisphosphate aldolase OS=Brassica oleracea var. oleracea OX=109376 GN=106306452 PE=3 SV=1	62	24	165	1	398	43	7.24	696.96	103.1	103.5	105.6	84.9	85.5	84.2	114.4	111.4	110.5	96.8
A0A0D3BJB3	Fructose-bisphosphate aldolase OS=Brassica oleracea var. oleracea OX=109376 GN=106335697 PE=3 SV=1	62	24	164	2	398	42.9	6.62	691.33	100.6	106.1	99.9	92.3	85.4	84.4	108.3	107.7	116.4	99
M4EPD2	Uncharacterized protein OS=Brassica rapa subsp. pekinensis OX=51351 PE=3 SV=1	62	29	86	3	695	74	6.98	380.83	89.2	87.1	86.1	93.2	92.8	88.1	116.2	126.2	120.4	100.7
A0A078J003	BnaA10g28000D protein OS=Brassica napus OX=3708 GN=BnaA10g28000D PE=4 SV=1	51	41	74	13	1003	110.6	5.85	305.85	101.8	101	100.9	104.8	105.7	105.7	93.4	94.3	92.4	99.9
A0A0D3A152	Serine hydroxymethyltransferase OS=Brassica oleracea var. oleracea OX=109376 GN=106314004 PE=3 SV=1	68	28	111	1	517	57.2	8.32	466.3	108.3	108.2	106.6	81.6	80.4	81.2	112.1	111.9	111.5	98.2
A0A0D3BBA2	Uncharacterized protein OS=Brassica oleracea var. oleracea OX=109376 GN=106334496 PE=3 SV=1	69	24	159	1	367	40.4	8.97	635.78	95.1	93.4	93.4	98.3	97.4	100	111.6	105.6	106.1	99.1
M4F1I1	Glyceraldehyde-3-phosphate dehydrogenase OS=Brassica rapa subsp. pekinensis OX=51351 PE=3 SV=1	67	31	182	4	448	47.5	7.2	689.45	103.6	102.6	101.6	85	82.4	83.2	115.1	114.7	113.9	97.9
M4EYG9	Phosphoribulokinase OS=Brassica rapa subsp. pekinensis OX=51351 PE=3 SV=1	66	22	114	1	395	44.2	5.9	505.76	125.1	105.7	87.9	86	84.8	99.2	93.9	115.9	92.8	108.5
M4D5N9	Serine hydroxymethyltransferase OS=Brassica rapa subsp. pekinensis OX=51351 PE=3 SV=1	64	27	113	1	517	57.2	8.32	465.86	107.4	102.9	109.5	79	80.7	79.5	114.6	111.3	117.8	97.3
A0A078CXF9	BnaC09g39400D protein OS=Brassica napus OX=3708 GN=BnaC09g39400D PE=3 SV=1	68	23	155	0	357	39.3	9.19	619.78
W8R8Y9	Heat shock protein 70-1 OS=Brassica napus OX=3708 GN=HSP70-1 PE=3 SV=1	47	38	124	1	712	75.8	5.31	555.94	99.9	97.3	99.7	110.3	110.5	108.9	91	90.1	92.2	100.1
A0A0D3B0C4	ATP synthase subunit beta OS=Brassica oleracea var. oleracea OX=109376 GN=106335115 PE=3 SV=1	63	27	93	2	556	59.8	6.71	383.35	99.3	101.2	99.9	97.9	98.7	99.2	100.7	100.7	101.1	101.2
A0A078HSC2	ATP synthase subunit beta OS=Brassica napus OX=3708 GN=BnaAnng06000D PE=3 SV=1	63	26	90	1	555	59.6	6.71	377.1	102.7	97.8	103.9	95.2	100	97.3	100.5	104.6	102.4	95.7
M4EYB0	Uncharacterized protein OS=Brassica rapa subsp. pekinensis OX=51351 PE=4 SV=1	64	33	75	33	511	54.1	8.02	334.11	95	98.4	94.8	96.8	91.1	91.2	110.4	109.9	115	97.5
M4CB77	Uncharacterized protein OS=Brassica rapa subsp. pekinensis OX=51351 PE=3 SV=1	60	35	111	3	588	64	5.1	428.61	62.7	64.5	67.6	179.7	181.6	177	57.9	53.8	55.1	100.3
A0A078JHU4	BnaA02g35440D protein OS=Brassica napus OX=3708 GN=BnaA02g35440D PE=4 SV=1	57	34	91	1	549	62.3	4.91	391.35	76.9	77.7	80	181.1	181	186.9	37.8	37.5	41.3	99.8
M4F4A9	Uncharacterized protein OS=Brassica rapa subsp. pekinensis OX=51351 PE=3 SV=1	60	39	106	3	572	62.8	5.21	391.02	113.2	107.9	109.9	72.7	73.5	74.5	118.1	107.3	120.9	102.1
M4EJF6	Uncharacterized protein OS=Brassica rapa subsp. pekinensis OX=51351 PE=3 SV=1	54	33	100	10	591	62.7	5.74	409.09	79.4	78	79.8	136.1	141.9	141.3	79.5	79.6	80.6	103.8
A0A078FTH7	BnaA08g28770D protein OS=Brassica napus OX=3708 GN=BnaA08g28770D PE=4 SV=1	45	38	68	2	1013	111.7	5.85	269.39	102.7	102.1	103.7	104.9	106.5	104.9	93.3	90.2	90.5	101.3
M4DNU2	Alpha-1,4 glucan phosphorylase OS=Brassica rapa subsp. pekinensis OX=51351 PE=3 SV=1	56	40	71	4	841	95.3	6.32	317.43	89.7	90.6	89.1	97	97.2	97.9	112.2	113.8	111.3	101.2
A0A0D3CND4	Carbonic anhydrase OS=Brassica oleracea var. oleracea OX=109376 GN=106295174 PE=3 SV=1	69	25	204	0	344	37.2	5.99	796.48	100	97.7	100.8	97.3	96.1	95.3	103.8	103.5	104.6	100.9
A0A0D3D2T1	Plasma membrane ATPase OS=Brassica oleracea var. oleracea OX=109376 GN=106305952 PE=3 SV=1	47	40	76	10	949	104.3	6.86	315.79	98	97.3	94.9	87.5	88.7	87	118.5	117.2	114.1	96.8
A0A078EFC4	Glyceraldehyde-3-phosphate dehydrogenase OS=Brassica napus OX=3708 GN=BnaC05g09210D PE=3 SV=1	71	23	177	3	399	42.7	7.75	705.38	96.3	99.5	96.8	87.3	84.1	82.9	115.8	115.5	123.3	98.6
A0A078GSP9	Plasma membrane ATPase OS=Brassica napus OX=3708 GN=BnaA01g06820D PE=3 SV=1	43	40	74	12	948	104.3	6.86	313.5	104.9	102.6	102.7	84.4	85.3	85	112.5	112.1	110.1	100.4
A0A097PUM7	Glyceraldehyde-3-phosphate dehydrogenase (Fragment) OS=Brassica rapa subsp. chinensis OX=93385 GN=GAPDH-B PE=2 SV=1	72	28	172	1	367	39.1	6.07	647.94	105.3	97.2	109	70.1	56.3	77.7	146.5	94	133.5	110.5
M4FDE2	Carbonic anhydrase OS=Brassica rapa subsp. pekinensis OX=51351 PE=3 SV=1	68	24	214	1	334	36	5.58	822.05	92.2	94.1	94	97.9	113.2	106.9	102.2	97.4	104.3	97.8
A0A0D3DJ71	Uncharacterized protein OS=Brassica oleracea var. oleracea OX=109376 PE=4 SV=1	21	37	64	1	2070	232.1	5.41	255.39	100	104.6	96.7	103.1	106	113.3	91.1	90.9	92	102.2
A0A078H8J7	Aminomethyltransferase OS=Brassica napus OX=3708 GN=BnaA09g47510D PE=3 SV=1	48	23	99	2	470	51.6	9.17	428.17	97	97	98.7	89.8	89.9	90.3	112.2	113.1	112.3	99.6
A0A078IIQ3	Aconitate hydratase OS=Brassica napus OX=3708 GN=BnaC03g74450D PE=3 SV=1	47	37	71	4	995	108.3	7.03	279.52	102.9	102.3	103.8	87.7	88.2	89.5	109.8	109.8	106.6	99.6
A0A078HUC7	BnaA08g20540D protein OS=Brassica napus OX=3708 GN=BnaA08g20540D PE=4 SV=1	60	25	100	3	478	52.8	6.58	413.09	103.1	102.7	102.8	89	88.9	85.3	111.7	109	109.1	98.5
A0A078IJU5	Serine hydroxymethyltransferase OS=Brassica napus OX=3708 GN=BnaC03g61150D PE=3 SV=1	62	27	105	6	517	57.3	8.32	421.59	109	107.2	111.4	87.2	86.7	90.1	104.4	101.4	103.5	99
A0A249RQ27	ATP synthase subunit alpha, chloroplastic OS=Brassica rapa subsp. rapa OX=51350 GN=atpA PE=3 SV=1	63	24	193	4	507	55.3	5.2	814.57	99.1	98.9	98.4	88.2	87.4	85.5	114	113.9	116.1	98.4
M4FCP4	Uncharacterized protein OS=Brassica rapa subsp. pekinensis OX=51351 PE=4 SV=1	59	19	194	3	333	35.4	6.62	849.21	109.4	110.7	111.2	81.1	79.2	79.4	109.9	110.5	111.3	97.3
A0A078HZT2	BnaA09g31220D protein OS=Brassica napus OX=3708 GN=BnaA09g31220D PE=4 SV=1	60	25	96	2	478	53	6.7	405.24	98.1	98.8	99.1	86.4	86.2	86.5	114.9	117.9	111.6	100.5
A0A0D3A4L7	Elongation factor Tu OS=Brassica oleracea var. oleracea OX=109376 PE=3 SV=1	44	23	102	6	721	79.4	6.09	427.79	99.8	99.6	101.7	105.2	103.2	107	92.3	94.4	95.1	101.7
M4CIM1	Uncharacterized protein OS=Brassica rapa subsp. pekinensis OX=51351 PE=3 SV=1	82	31	97	4	386	42.2	7.81	424.14	98.2	97.7	98.9	94.4	93.9	94.1	107.6	108.3	107.2	99.8
A0A078H7X7	Aminomethyltransferase OS=Brassica napus OX=3708 GN=BnaC08g41790D PE=3 SV=1	50	23	94	2	457	50	9.33	416.23	97.1	102.8	101.2	96.8	96.6	93.3	105.4	102.6	106.7	97.6
M4EY62	Elongation factor Tu OS=Brassica rapa subsp. pekinensis OX=51351 PE=3 SV=1	59	21	90	4	474	51.4	6.14	393.37	106.4	106.4	110.2	99	94.7	91.9	93.4	93.9	101.6	102.5
M4E9D6	Alpha-1,4 glucan phosphorylase OS=Brassica rapa subsp. pekinensis OX=51351 PE=3 SV=1	44	37	59	25	960	108.3	6.2	254.25	101.2	100.2	101.1	78.9	79.7	77.8	121.7	122	118.4	99.2
A0A0D3B9K2	Uncharacterized protein OS=Brassica oleracea var. oleracea OX=109376 GN=106335591 PE=3 SV=1	44	32	92	1	765	84.9	6.71	360.7	121.3	118.7	117.1	79.8	79.5	90	98.2	97.1	98.9	99.4
A0A0D3BHP4	Alpha-1,4 glucan phosphorylase OS=Brassica oleracea var. oleracea OX=109376 GN=106334571 PE=3 SV=1	51	38	66	2	841	95.1	6.57	294.53
A0A078GAD3	Cysteine synthase OS=Brassica napus OX=3708 GN=BnaC04g49280D PE=3 SV=1	78	22	89	1	389	41.2	7.65	371.48	100.5	98.4	100.1	83.6	85.6	86.7	116.4	116	114.5	98.2
A0A078H9U1	BnaA01g13670D protein OS=Brassica napus OX=3708 GN=BnaA01g13670D PE=3 SV=1	51	41	67	5	822	94.1	5.03	272.07	90.3	88.9	91.3	124.5	126.8	128.6	83.3	82.1	82.5	101.7
A0A078ID72	Adenosylhomocysteinase OS=Brassica napus OX=3708 GN=BnaAnng08830D PE=3 SV=1	69	29	94	3	486	53.3	5.76	368.76	110.9	110.1	109.2	90.2	93.2	94.1	97.2	97.7	97.6	99.9
A0A078FU45	Fructose-bisphosphate aldolase OS=Brassica napus OX=3708 GN=BnaA04g12130D PE=3 SV=1	62	22	112	8	390	42.2	7.36	425.98	104.4	103.6	102.9	83.8	83.7	82.5	114.7	115	111.7	97.8
A0A078JAR5	BnaA08g31180D protein OS=Brassica napus OX=3708 GN=BnaA08g31180D PE=4 SV=1	57	21	75	2	371	41	8.15	321.46	102.4	101.3	107.4	77.9	76.7	83.7	120.7	114.1	116.7	99.1
M4EDT8	Glyceraldehyde-3-phosphate dehydrogenase OS=Brassica rapa subsp. pekinensis OX=51351 PE=3 SV=1	71	23	174	3	399	42.7	7.71	679.98	98	98.3	108	78.2	80.8	81.5	117.1	119.5	117.3	101.2
M4CA61	Uncharacterized protein OS=Brassica rapa subsp. pekinensis OX=51351 PE=3 SV=1	43	33	97	1	789	87.5	6.51	377.05	117.3	114.7	119.3	87.4	87.3	87.8	94.5	93.3	97.6	100.7
A0A078J4S7	BnaAnng14750D protein OS=Brassica napus OX=3708 GN=BnaAnng14750D PE=4 SV=1	58	22	76	3	367	40.8	8.53	323.68	109.6	112.4	111.5	61.1	60.3	60.5	128	129.3	130.7	96.5
M4CWV1	Uncharacterized protein OS=Brassica rapa subsp. pekinensis OX=51351 PE=3 SV=1	50	43	63	11	973	109.1	5.99	249.13	69.4	69.6	70.2	161.2	162.7	159.8	67.9	66.8	69.2	103.3
A0A078GU87	Carbonic anhydrase OS=Brassica napus OX=3708 GN=BnaCnng05580D PE=3 SV=1	68	26	188	4	344	37.2	6.9	700.74	93.9	95.3	94.3	104.5	100	102.1	100.9	103.3	105.5	100.2
M4E7E4	Uncharacterized protein OS=Brassica rapa subsp. pekinensis OX=51351 PE=3 SV=1	59	36	96	2	584	63.6	5.07	368.61	89.6	86.5	81.7	108	116.7	109.3	103.2	106.7	97.6	100.6
A0A0D3BYU9	Adenosylhomocysteinase OS=Brassica oleracea var. oleracea OX=109376 GN=106342172 PE=3 SV=1	77	30	94	4	485	53.2	5.86	371.25	109	105.7	108.2	93.7	94	93.8	100.5	99.6	97.7	97.9
M4F7X1	Ferredoxin--NADP reductase OS=Brassica rapa subsp. pekinensis OX=51351 PE=3 SV=1	58	24	108	9	363	40.6	7.59	427.09	108.1	108.1	108.9	73	72	71.6	120.6	122.5	118.3	96.9
M4DEX5	Uncharacterized protein OS=Brassica rapa subsp. pekinensis OX=51351 PE=3 SV=1	55	37	69	1	666	73.4	5.66	295.9	86.6	84.3	88.6	129.8	131.2	131.3	83.4	82.2	82.1	100.4
A0A0F6WBE5	Putative molecular chaperone binding protein OS=Brassica napus OX=3708 GN=BiP PE=2 SV=1	55	37	69	0	669	73.8	5.19	296.23	106.7	111.3	107.7	120	123.1	117.2	65.5	73.9	71.8	102.9
M4D9I8	Uncharacterized protein OS=Brassica rapa subsp. pekinensis OX=51351 PE=3 SV=1	57	19	64	7	401	44.1	8.28	307.25	93.6	94.1	95.2	92.1	91.1	93	113.6	116.1	112.5	98.5
A0A0D3BAA5	Clathrin heavy chain OS=Brassica oleracea var. oleracea OX=109376 GN=106334423 PE=3 SV=1	31	46	68	3	1704	192.8	5.3	281.02	105.3	98.2	102.4	87.5	97	95.6	105.4	103.6	102.2	102.9
O04851	Glutamine synthetase OS=Brassica napus OX=3708 GN=gln PE=2 SV=1	48	19	104	2	428	47.4	6.35	427.38	101.4	98.6	103.4	93.6	97.4	95.3	104	103.5	99.9	103
A0A0D2ZQG6	Uncharacterized protein OS=Brassica oleracea var. oleracea OX=109376 PE=4 SV=1	49	21	547	1	381	42.7	8.43	2394.62
M4DQA7	Dihydrolipoyl dehydrogenase OS=Brassica rapa subsp. pekinensis OX=51351 PE=3 SV=1	62	29	65	5	507	53.9	7.27	276.03	105.8	104.9	106.3	82.6	82.8	82.7	114	114.5	109.5	97
M4E415	Uncharacterized protein OS=Brassica rapa subsp. pekinensis OX=51351 PE=3 SV=1	49	41	64	9	963	108.1	6.28	253.71	93.6	93.7	91.5	104.1	106.9	107.4	99.1	100.4	100.1	103.1
M4F9B9	Cysteine synthase OS=Brassica rapa subsp. pekinensis OX=51351 PE=3 SV=1	78	22	86	1	389	41.3	7.65	353.09	93.8	85.9	91.5	170.3	175.3	190.7	31.4	28.9	28.4	103.7
A0A078G6X1	BnaA02g08820D protein OS=Brassica napus OX=3708 GN=BnaA02g08820D PE=4 SV=1	52	33	82	1	551	62.6	4.96	341.33
A0A0D3E7V5	Uncharacterized protein OS=Brassica oleracea var. oleracea OX=109376 GN=106318729 PE=3 SV=1	52	34	64	6	784	89	5.05	268.31	131.6	131.1	130.4	98.8	98.6	101	70.1	68.4	73.7	96.3
M4ELX5	Uncharacterized protein OS=Brassica rapa subsp. pekinensis OX=51351 PE=4 SV=1	52	36	57	2	809	89.5	5.17	236.4	94.3	93.9	94.1	77.9	76.8	70.2	125.8	125.3	135.8	106
M4E3Y2	Carbonic anhydrase OS=Brassica rapa subsp. pekinensis OX=51351 PE=3 SV=1	84	23	123	19	259	28.3	5.91	457.57	100.9	98.6	101.7	110.1	109	111.1	91.4	90.1	88.4	98.7
M4CAR8	Uncharacterized protein OS=Brassica rapa subsp. pekinensis OX=51351 PE=4 SV=1	56	37	58	1	809	89.5	5.22	242.07	93.2	92.9	94.9	85.4	87.3	86.3	120.6	121.5	119.4	98.5
M4DTK2	Aconitate hydratase OS=Brassica rapa subsp. pekinensis OX=51351 PE=3 SV=1	39	34	63	2	991	107.9	6.76	241.18	113.2	112.3	114.9	101.3	109.6	104.9	81.5	78.8	86.9	96.5
A0A076VFP7	Photosystem II CP47 reaction center protein OS=Brassica napus OX=3708 GN=psbB PE=3 SV=1	38	18	236	18	508	56.1	6.89	1031.6	105.8	106.2	106	80.2	78.9	79.2	115.9	116.1	113.5	98.1
M4F379	Glutamine synthetase OS=Brassica rapa subsp. pekinensis OX=51351 PE=3 SV=1	51	20	113	0	428	47.3	6.35	463.88	98.2	97.7	100.2	94.6	95.5	94.2	107.2	109.5	105.4	97.6
A0A078IA62	BnaA03g17100D protein OS=Brassica napus OX=3708 GN=BnaA03g17100D PE=3 SV=1	53	33	67	2	642	70.5	5.15	285.62	98.5	93.9	94.1	110	108.3	102.7	98.9	93.9	93.3	106.3
A0A078F3G8	BnaC03g35820D protein OS=Brassica napus OX=3708 GN=BnaC03g35820D PE=4 SV=1	53	36	57	0	809	89.5	5.22	237.34
M4DAB5	Uncharacterized protein OS=Brassica rapa subsp. pekinensis OX=51351 PE=4 SV=1	50	40	62	2	923	100.5	7.44	243.54	107.4	106.4	106.7	100.8	100.4	99.9	93.4	91.2	93.2	100.5
A0A0D3B589	Uncharacterized protein OS=Brassica oleracea var. oleracea OX=109376 GN=106336268 PE=3 SV=1	68	22	61	2	444	47.5	5.78	275.27	102	101	101.8	101.8	102.2	103.4	95.8	96.6	95.2	100.1
M4EU62	Uncharacterized protein OS=Brassica rapa subsp. pekinensis OX=51351 PE=3 SV=1	39	39	66	39	1176	128.7	5.59	277.58	100.6	103.5	102.3	104.7	104.9	104.6	92.6	91.1	95.1	100.6
M4CJ91	Uncharacterized protein OS=Brassica rapa subsp. pekinensis OX=51351 PE=3 SV=1	78	30	91	3	386	42.2	8.1	393.8	98.9	106.1	97.3	90.3	91	90	110.5	107.6	101.2	107.1
A0A078GFI9	BnaA06g00870D protein OS=Brassica napus OX=3708 GN=BnaA06g00870D PE=3 SV=1	43	35	60	9	858	94.9	5.27	241.39	80.6	82.3	81.1	135.1	133.6	132.5	82.9	82.9	86	103.1
M4ESN3	Uncharacterized protein OS=Brassica rapa subsp. pekinensis OX=51351 PE=4 SV=1	59	18	178	1	332	35.1	5.66	768.62	109	108	109.9	73.2	66.9	72	124.9	132.8	108.5	94.8
M4ESH0	Uncharacterized protein OS=Brassica rapa subsp. pekinensis OX=51351 PE=4 SV=1	32	42	55	5	1362	152.7	6.1	220.85	96.4	94.8	94.6	63.6	62.2	62.4	142.7	143.6	141.4	98.3
M4DEC0	Uncharacterized protein OS=Brassica rapa subsp. pekinensis OX=51351 PE=3 SV=1	42	21	90	9	412	44.5	5.49	414.49	110.8	108.6	112.5	76.9	78.3	78.3	112.2	112.3	111.7	98.4
A0A078G8S1	Glyceraldehyde-3-phosphate dehydrogenase OS=Brassica napus OX=3708 GN=BnaA08g24270D PE=3 SV=1	68	22	130	1	373	41.1	7.59	516.63	112.7	110.9	112	85.3	90.9	93.8	100.5	95.1	97.7	100.9
A0A078J733	BnaA01g34990D protein OS=Brassica napus OX=3708 GN=BnaA01g34990D PE=4 SV=1	50	39	61	1	919	100.1	7.46	240.47	107.3	120	122.8	81.4	90.5	69	104.3	95.3	107	102.5
A0A0D3AFP0	Glyceraldehyde-3-phosphate dehydrogenase OS=Brassica oleracea var. oleracea OX=109376 PE=3 SV=1	68	22	119	2	377	41	6.64	451.37	101.2	99.9	99.6	103.9	103.7	104.2	94.4	99.2	94	99.8
M4F3B3	Peptidylprolyl isomerase OS=Brassica rapa subsp. pekinensis OX=51351 PE=3 SV=1	61	39	62	4	545	61	5.29	254.55	116.4	117	116.9	88	86.8	87.2	96.4	98.5	95.4	97.3
C6ZPK6	Ribulose bisphosphate carboxylase large chain (Fragment) OS=Diospyros brassica OX=413726 GN=rbcL PE=3 SV=1	46	22	860	1	471	52.2	6.48	3281.02	115.7	102.4	120	74.3	77	67	110.9	114.7	117.6	100.5
A0A078HUE0	BnaA01g32030D protein OS=Brassica napus OX=3708 GN=BnaA01g32030D PE=4 SV=1	49	36	56	0	810	89.5	5.2	224.5	80.5	80.4	78.5	77.7	74.1	77.4	147.2	147.6	138.9	97.6
A0A078HBJ4	BnaA09g47750D protein OS=Brassica napus OX=3708 GN=BnaA09g47750D PE=4 SV=1	34	42	55	2	1380	154.6	5.99	221.18	96.9	100.2	95.4	49.9	49.6	48.4	153.7	158.4	153	94.4
P48715	Ribulose bisphosphate carboxylase large chain (Fragment) OS=Sinapis alba OX=3728 GN=rbcL PE=3 SV=1	50	23	861	1	473	52.4	6.68	3279.79	118.7	100.1	107.1	92.1	99.9	100	80.4	93.5	99.6	108.7
A0A0D3ALZ9	Peptidylprolyl isomerase OS=Brassica oleracea var. oleracea OX=109376 GN=106327917 PE=3 SV=1	57	37	60	2	547	61.4	5.5	248.12	83.5	91	97	108.9	116.2	109.4	96.2	97.6	95.4	104.7
M4F7V3	Uncharacterized protein OS=Brassica rapa subsp. pekinensis OX=51351 PE=4 SV=1	59	18	174	1	332	35.1	5.66	750.93	7.1	7	7.4	149.8	156.9	163.8	130.5	138.8	136.5	102.2
M4EPI7	Uncharacterized protein OS=Brassica rapa subsp. pekinensis OX=51351 PE=3 SV=1	40	24	127	24	590	65.6	9.07	531.95	91.5	91.8	91.9	127	123.1	123	83.6	83.4	84.5	100.3
M4CPR9	Uncharacterized protein OS=Brassica rapa subsp. pekinensis OX=51351 PE=4 SV=1	38	40	50	40	1382	153.4	6.24	216.47	106.1	103.9	105.6	32.5	31	29.6	166.7	165.2	162.8	96.5
A0A0D3DDE4	Uncharacterized protein OS=Brassica oleracea var. oleracea OX=109376 GN=106306967 PE=4 SV=1	53	19	55	19	388	41.3	9.38	254.81	110.7	107.6	107.7	82.6	84	82.3	109.6	109	107.9	98.6
A0A078GXV7	Glyceraldehyde-3-phosphate dehydrogenase OS=Brassica napus OX=3708 GN=BnaC05g09880D PE=3 SV=1	65	22	127	1	393	43.2	7.53	502.74	104.8	105.6	107.5	98.2	96.5	96.6	99	98.1	96.5	97.1
M4D4B0	Aspartate aminotransferase OS=Brassica rapa subsp. pekinensis OX=51351 PE=4 SV=1	41	28	63	4	815	89.6	8.4	245.72	93.1	90	91.5	106.9	107	108.8	100.9	100	100.3	101.4
M4EIA6	Uncharacterized protein OS=Brassica rapa subsp. pekinensis OX=51351 PE=3 SV=1	48	35	62	0	665	73.4	5.19	259.71	73.6	72.5	69.1	163.9	161.1	155.6	65.2	61.5	67.2	110.4
Q6DV58	Photosystem II protein OS=Brassica oleracea OX=3712 GN=psbO PE=2 SV=1	48	16	157	3	347	36.8	7.18	694.52	110.8	110.4	111.2	70.2	69.2	71.3	123.4	126.2	112.5	94.8
A0A0D3BRG9	Uncharacterized protein OS=Brassica oleracea var. oleracea OX=109376 GN=106336600 PE=3 SV=1	68	22	62	2	444	47.5	5.78	274.79	102.5	106.9	106.6	100.6	102.1	110.4	90.7	90.6	89.2	100.4
M4DX86	Phospholipase D OS=Brassica rapa subsp. pekinensis OX=51351 PE=3 SV=1	50	36	72	23	812	91.9	5.68	267.84	102.9	101.2	102.8	91.9	92.9	92.4	105.2	106.7	103.8	100.3
A0A078HL04	BnaA05g33830D protein OS=Brassica napus OX=3708 GN=BnaA05g33830D PE=4 SV=1	64	21	53	6	433	47.1	5.19	239.62	98.5	98.7	99	93.9	94	92.6	108	107.7	108.6	99
A0A078HQ07	BnaA04g14130D protein OS=Brassica napus OX=3708 GN=BnaA04g14130D PE=3 SV=1	69	25	56	13	522	54.6	5.68	248.41	99.6	98.9	99.8	93.6	93.1	92.6	107.9	107.9	108.6	97.8
M4CKP6	Cysteine synthase OS=Brassica rapa subsp. pekinensis OX=51351 PE=3 SV=1	73	21	86	4	396	42.1	7.65	338.43	96.1	90.4	86	85.5	85	85.9	122.8	123.5	126.5	98.3
M4ETH9	Uncharacterized protein OS=Brassica rapa subsp. pekinensis OX=51351 PE=3 SV=1	69	25	65	5	496	53.2	6.84	272.39	102.4	100.5	103.5	115.2	113.5	113.2	83.5	83.3	83.4	101.6
A0A0D3CTE5	Uncharacterized protein OS=Brassica oleracea var. oleracea OX=109376 GN=106296918 PE=3 SV=1	49	34	64	0	666	73.6	5.19	268.42
A0A078FUG8	BnaA09g20320D protein OS=Brassica napus OX=3708 GN=BnaA09g20320D PE=3 SV=1	50	20	93	20	375	41.1	6.64	378.18	101.2	99.5	101.1	88.5	88.3	88.1	112.5	111.7	110.3	98.8
A0A0D3DFT9	Uncharacterized protein OS=Brassica oleracea var. oleracea OX=109376 GN=106305698 PE=3 SV=1	44	37	58	1	823	94.1	5.07	228.6
M4ES97	Uncharacterized protein OS=Brassica rapa subsp. pekinensis OX=51351 PE=3 SV=1	39	34	47	5	1156	130.8	6.23	210.02	97.1	96.5	96.5	105.5	105.8	105.1	98.9	99.3	96	99.3
M4D986	Uncharacterized protein OS=Brassica rapa subsp. pekinensis OX=51351 PE=3 SV=1	51	32	84	1	546	59.5	5.07	311.04	93	88.3	88.4	92.6	94.6	94.1	112.7	116.5	116.7	103
A0A078H3B1	BnaC07g15490D protein OS=Brassica napus OX=3708 GN=BnaC07g15490D PE=3 SV=1	50	23	56	4	486	54	5.15	245.65	107.7	106	103.6	91.4	91.4	92.4	103.7	101.4	102	100.2
A0A078I219	BnaA05g32480D protein OS=Brassica napus OX=3708 GN=BnaA05g32480D PE=4 SV=1	71	26	69	5	719	79.2	6.16	268.99	106	104.7	105.2	95.4	97	98.2	98	98.4	96.2	100.9
M4EWT4	Uncharacterized protein OS=Brassica rapa subsp. pekinensis OX=51351 PE=4 SV=1	26	35	49	30	1773	195.2	6.28	203.54	109	107.2	105.1	85.6	86	83.8	108.4	107	108.5	99.3
A0A078G7N0	BnaA09g30060D protein OS=Brassica napus OX=3708 GN=BnaA09g30060D PE=4 SV=1	63	30	58	12	674	73	6.3	234.44	95.6	95.9	95.4	107.6	107.8	108.5	95.5	96.3	95.4	102
A0A078GMV3	BnaA09g46260D protein OS=Brassica napus OX=3708 GN=BnaA09g46260D PE=3 SV=1	66	18	100	1	333	37	6.35	391.53	68.8	72.9	74.8	176.9	179.5	180.9	52.8	48.7	46	98.7
A0A078HY95	BnaA09g15360D protein OS=Brassica napus OX=3708 GN=BnaA09g15360D PE=4 SV=1	36	31	55	4	1061	115.4	5.95	229.58	98.1	99.1	99.1	89.1	88.5	89.1	112.5	112.6	113.2	98.6
M4EQ74	Uncharacterized protein OS=Brassica rapa subsp. pekinensis OX=51351 PE=3 SV=1	45	41	67	4	964	110	5.92	265.66	96.1	96.6	98.3	95.7	98.3	97.4	105.4	104.8	106	101.4
M4E761	Uncharacterized protein OS=Brassica rapa subsp. pekinensis OX=51351 PE=4 SV=1	56	21	77	21	385	40.5	8.69	294.55	102.9	101.7	104	95.8	96.3	96.3	102	100.3	101.1	99.5
M4CS49	Uncharacterized protein OS=Brassica rapa subsp. pekinensis OX=51351 PE=3 SV=1	42	20	86	8	414	44.8	5.76	386.34	110.7	111.2	111.9	79.6	79.8	80.9	110.4	112.7	106.5	96.2
M4DDZ4	Uncharacterized protein OS=Brassica rapa subsp. pekinensis OX=51351 PE=3 SV=1	41	32	55	6	814	89.9	5.29	210.29	93.6	96.3	92.6	108.5	107.9	111	95.4	97.5	96.1	101
A0A0A7PAQ2	Carbonic anhydrase OS=Orychophragmus violaceus OX=71234 PE=2 SV=1	54	20	175	2	331	35.8	5.58	650.5	144.4	133.4	133.2	40.5	37.8	42	127.4	124	124.2	93.1
A0A0D3D7T0	Catalase OS=Brassica oleracea var. oleracea OX=109376 PE=3 SV=1	39	32	90	2	974	112.3	7.46	326.95	94.5	93.5	93.5	88.9	90.1	87.3	116.8	117.4	117.8	100.1
A0A249RTN3	ATP synthase subunit alpha, chloroplastic OS=Raphanus sativus var. raphanistroides OX=282304 GN=atpA PE=3 SV=1	58	21	181	1	507	55.3	5.2	740.26	119.3	108.2	105.8	63.4	97.8	69.3	127.5	130.5	106.5	71.7
A0A0D3AB15	Adenosylhomocysteinase OS=Brassica oleracea var. oleracea OX=109376 GN=106313440 PE=3 SV=1	68	28	82	6	485	53.1	5.76	319.89	113.9	116.2	117.1	79.1	78.9	82.5	104.4	105.9	103	98.9
M4CNE5	Acylphosphatase OS=Brassica rapa subsp. pekinensis OX=51351 PE=3 SV=1	34	31	49	4	1104	123	7.17	200.72	80.3	82.5	82	129.8	137.3	133.2	87.4	80.6	85.3	101.6
A0A078HK27	BnaA09g08290D protein OS=Brassica napus OX=3708 GN=BnaA09g08290D PE=3 SV=1	57	16	60	4	401	44.1	8.28	274.49	91	90.9	93.5	105.1	104.4	104.1	100.7	105.2	106.7	98.4
Q9ZPK7	Catalase OS=Brassica juncea OX=3707 GN=CAT1 PE=2 SV=1	64	26	86	2	496	57.4	7.24	312.47	81.3	83.1	83.5	118.7	119.4	119.3	97	97.6	96.9	103.3
A0A0D3CQ47	Uncharacterized protein OS=Brassica oleracea var. oleracea OX=109376 GN=106298242 PE=4 SV=1	39	30	62	3	1004	105.5	5.67	262.88	80.9	76.3	81.6	152.6	158.5	150.3	63.4	67.7	63.3	105.3
Q9ZPK6	Catalase OS=Brassica juncea OX=3707 GN=CAT2 PE=2 SV=1	65	26	91	2	492	56.8	7.12	330.71	85.6	87.3	87.9	110	111.1	111.5	101.1	100.5	101.8	103.2
A0A0D3C8Q5	Uncharacterized protein OS=Brassica oleracea var. oleracea OX=109376 GN=106295529 PE=4 SV=1	64	21	101	21	378	42.4	8.38	393.54	106	105.2	108.5	80.8	79.8	81.3	112.6	117.9	109.4	98.4
M4D585	Aconitate hydratase OS=Brassica rapa subsp. pekinensis OX=51351 PE=3 SV=1	46	37	62	5	898	98	6.51	217.29	98.6	98.1	99.2	74.9	73.8	72.9	128.6	128.1	126.9	98.9
M4DQQ8	Uncharacterized protein OS=Brassica rapa subsp. pekinensis OX=51351 PE=3 SV=1	56	30	57	2	633	67.7	7.01	266.97	43.8	44.3	45.6	148.4	148.3	154.9	104.3	104.4	104	102.1
A0A0D3AYT2	Ferredoxin--NADP reductase OS=Brassica oleracea var. oleracea OX=109376 PE=4 SV=1	22	23	84	8	1010	111.2	7.46	308.79	93	91.8	94.9	56.5	56.4	57.9	156.3	154.9	147	91.3
Q6YSN4	ATP synthase subunit alpha OS=Brassica napus OX=3708 GN=atp1 PE=3 SV=1	50	25	80	13	507	55.1	6.33	335.26	99.5	98.2	98	95.1	95.9	96.1	105.9	105.5	106.4	99.3
M4CB12	Clathrin heavy chain OS=Brassica rapa subsp. pekinensis OX=51351 PE=3 SV=1	28	36	57	2	1452	163.5	5.31	244	97.5	97	89.6	91.3	94.1	95.6	110	104.6	111.5	108.8
A0A078HJV7	BnaC06g03660D protein OS=Brassica napus OX=3708 GN=BnaC06g03660D PE=3 SV=1	56	30	57	2	633	67.7	7.01	266.68	92.6	91.7	93.6	111.8	110.5	111.3	94.6	97.8	95.4	100.6
A0A0D3D108	Uncharacterized protein OS=Brassica oleracea var. oleracea OX=109376 GN=106301014 PE=3 SV=1	48	21	50	2	488	54.3	5.1	222.83	110.6	110.2	106.8	105.2	107	109.2	85.4	83.6	82.6	99.2
M4EGL8	Uncharacterized protein OS=Brassica rapa subsp. pekinensis OX=51351 PE=4 SV=1	36	29	52	2	1034	112.3	5.67	212.23	109.7	104.3	108.9	90	90	87.7	99.2	97.2	98.9	114
A0A0D3BZL6	Ribulose bisphosphate carboxylase small chain OS=Brassica oleracea var. oleracea OX=109376 GN=106341727 PE=3 SV=1	69	18	444	5	181	20.2	8.05	1874.89	101.5	105.9	99.6	92.1	86.3	84.3	107.7	107.2	116.6	98.8
M4CUG7	Uncharacterized protein OS=Brassica rapa subsp. pekinensis OX=51351 PE=3 SV=1	59	24	63	4	496	53.1	7.3	255.02	106.4	103.1	104.9	110.1	108.3	111.8	84.6	85.1	85.2	100.3
M4EIL3	Uncharacterized protein OS=Brassica rapa subsp. pekinensis OX=51351 PE=3 SV=1	43	29	58	5	680	72.8	6.04	227.59	76.1	74.6	76.5	143.4	146.4	144.1	79.2	78.3	78.6	102.8
M4CLQ4	Uncharacterized protein OS=Brassica rapa subsp. pekinensis OX=51351 PE=3 SV=1	45	30	42	20	767	85.1	5.82	197.2	96.9	97.7	98.3	111.8	113	114.6	88.7	88.5	89.3	101.4
A0A078HET1	BnaA06g16950D protein OS=Brassica napus OX=3708 GN=BnaA06g16950D PE=3 SV=1	57	29	56	13	539	58.5	7.72	231.15	93.5	93.1	93.8	107.3	107.8	109.5	99	98	97.6	100.4
M4F5A5	Uncharacterized protein OS=Brassica rapa subsp. pekinensis OX=51351 PE=4 SV=1	26	35	45	29	1554	165.9	4.53	196.26	101.2	115.8	100.3	98.7	99.8	97.4	96.5	95.8	95.5	99.1
M4CBF0	Uncharacterized protein OS=Brassica rapa subsp. pekinensis OX=51351 PE=3 SV=1	61	25	61	3	416	47.1	5.57	232.59	100.4	101.5	101.2	105.2	107	106.7	92.9	93.4	92.3	99.3
M4CK56	Uncharacterized protein OS=Brassica rapa subsp. pekinensis OX=51351 PE=4 SV=1	39	35	48	6	941	107.8	5.96	201.59	101.3	100.9	100.6	88.5	88.5	89.2	111.8	110.2	109.7	99.4
A0A078F345	Isocitrate dehydrogenase [NADP] OS=Brassica napus OX=3708 GN=BnaA07g25510D PE=3 SV=1	65	26	62	3	412	46	6.74	236.48	97.6	97.1	97.8	93.6	94.3	94	107.4	110.3	106.7	101.2
A0A0D3C0Y4	Uncharacterized protein OS=Brassica oleracea var. oleracea OX=109376 GN=106342575 PE=3 SV=1	56	20	69	6	357	38	7.94	304.25	102.1	99.1	103.2	94.3	95.5	95.6	104.5	104	103	98.7
A5HU59	Myrosinase (Fragment) OS=Brassica napus OX=3708 PE=2 SV=1	47	24	73	1	528	60.7	6.7	288.09	103.2	104.1	105.2	139.4	132.8	140.7	56.9	57.5	58.5	101.7
Q43743	Malate dehydrogenase 1, glyoxysomal OS=Brassica napus OX=3708 GN=MDH1 PE=2 SV=2	73	19	60	4	358	37.7	7.69	274.86	98.1	102.1	100.2	99.1	95.9	93.7	104.1	105.1	103.8	97.7
M4E5B5	Aspartate aminotransferase OS=Brassica rapa subsp. pekinensis OX=51351 PE=4 SV=1	70	27	57	2	453	49.9	8.56	218.67	77.8	73.1	73.5	131.8	132.9	135.9	89.4	91.4	90.8	103.5
A0A078IEQ7	Glutamine synthetase OS=Brassica napus OX=3708 GN=BnaA08g29950D PE=3 SV=1	47	18	103	3	394	43.6	7.06	388.43	101.9	97.9	102.2	94.5	94.9	95.7	105.8	104.4	103.9	98.7
M4DGP0	Protein disulfide-isomerase OS=Brassica rapa subsp. pekinensis OX=51351 PE=3 SV=1	71	29	53	5	509	55.8	5.12	222.13	90.8	89.8	91.9	114.3	115.4	115	94.6	94.2	93.2	100.8
A0A0D3BSH8	Uncharacterized protein OS=Brassica oleracea var. oleracea OX=109376 GN=106336733 PE=3 SV=1	55	27	51	4	583	61.7	5.92	193.43	92	90.9	92.3	127.1	129.1	131.9	76	74.2	79	107.6
M4D428	Uncharacterized protein OS=Brassica rapa subsp. pekinensis OX=51351 PE=3 SV=1	51	23	49	16	583	61.2	7.2	209.44	101.4	98.7	101	91.4	93.8	93.6	106.8	107.7	104.8	100.6
M4DI75	Uncharacterized protein OS=Brassica rapa subsp. pekinensis OX=51351 PE=4 SV=1	55	21	68	6	482	53.5	7.23	280.19	104.6	103.2	104	78.7	77.8	77.3	119.5	119.4	118.9	96.6
A0A0D2ZPE9	Glyceraldehyde-3-phosphate dehydrogenase OS=Brassica oleracea var. oleracea OX=109376 GN=106319595 PE=3 SV=1	66	21	137	10	400	42.8	8.03	505.23	97.2	97.3	98.1	97	98.4	99.2	105.7	102.8	104.5	99.8
A8IXN4	Catalytic/coenzyme binding protein OS=Brassica campestris OX=3711 PE=2 SV=1	54	28	48	10	624	66.5	5.35	210.65	101.7	101	103.4	81.9	81.3	81.6	118	119.2	115.7	96.1
M4D7B1	Uncharacterized protein OS=Brassica rapa subsp. pekinensis OX=51351 PE=4 SV=1	46	19	70	2	456	50.5	5.88	283.02	97	95.7	101.7	87.5	79.6	76.7	118	120.5	120.7	102.6
A0A0D3ARR0	Phosphoglycerate kinase OS=Brassica oleracea var. oleracea OX=109376 GN=106327770 PE=3 SV=1	60	19	86	2	401	42.1	5.53	350.67	92.5	97.7	97.7	102.1	97.1	106.6	98.4	103.2	104.7	99.9
A0A078HTM7	BnaC02g00320D protein OS=Brassica napus OX=3708 GN=BnaC02g00320D PE=3 SV=1	77	20	68	7	248	28	4.78	250.02	96.5	95.9	98.1	117.4	116.9	117.6	86.7	85.9	84.7	100.4
A0A078FUA5	BnaC09g37140D protein OS=Brassica napus OX=3708 GN=BnaC09g37140D PE=3 SV=1	73	20	53	4	250	26.4	8.63	241.58	92.6	91.8	93.2	119.5	118.2	119.3	89.1	87.4	87.7	101.3
A0A1B1Y0Q9	Cytochrome f OS=Brassica napus var. napus OX=138011 GN=petA PE=3 SV=1	58	18	74	18	320	35.4	7.9	291.42	105.7	108.6	107	79.4	76.4	73.8	116.7	115	120	97.3
A0A0B5J8B2	Actin OS=Orychophragmus violaceus OX=71234 PE=2 SV=1	52	16	58	1	377	41.7	5.49	262.03	92.6	91	92.1	117.4	116.9	121.1	88.3	88.9	90.9	100.8
A0A0D3DYA4	Uncharacterized protein OS=Brassica oleracea var. oleracea OX=109376 GN=106311591 PE=3 SV=1	38	30	42	1	1084	122.9	6.19	186.36	103	104.6	101.7	92.5	87.9	124.5	97.9	105.4	87.1	95.4
C6KEJ5	Ribulose bisphosphate carboxylase large chain (Fragment) OS=Brassica juncea var. subintegrifolia OX=655362 GN=rbcL PE=3 SV=1	72	23	542	1	247	27.4	6.37	1996.14	108.1	94.5	93.4	101.6	95.7	96.3	105.8	101.4	99.6	103.5
M4DE01	Uncharacterized protein OS=Brassica rapa subsp. pekinensis OX=51351 PE=3 SV=1	50	16	84	9	394	42.7	6.1	347.13	102.9	102.3	102.7	84.2	82	82.7	115.5	116.1	115.4	96.4
A0A078G839	BnaC08g42640D protein OS=Brassica napus OX=3708 GN=BnaC08g42640D PE=3 SV=1	34	30	42	1	1211	136.7	6.49	185.47	81.1	85.7	81.6	134.2	127.4	136.3	76.6	84.2	87.1	105.8
A0A078GJZ4	BnaC09g11740D protein OS=Brassica napus OX=3708 GN=BnaC09g11740D PE=4 SV=1	59	23	54	22	486	52.5	7.75	225.37	105.1	104.7	106.6	82.7	83.1	82.3	112.5	111.8	112.5	98.7
A0A078GJN9	Aconitate hydratase OS=Brassica napus OX=3708 GN=BnaA08g14870D PE=3 SV=1	40	33	56	2	922	101.1	6.07	194.41	94.3	98	104.8	67.5	64.9	69.4	136.1	129.1	137.6	98.3
A0A078EVJ4	Tubulin alpha chain OS=Brassica napus OX=3708 GN=BnaA08g02320D PE=3 SV=1	58	23	55	5	450	49.5	5.06	218.48	103.4	102.8	105.4	127.4	127.4	126.2	69.7	68.8	68.8	100.1
M4CGR4	Methylenetetrahydrofolate reductase OS=Brassica rapa subsp. pekinensis OX=51351 PE=3 SV=1	57	31	48	8	592	66.3	5.74	184.87	103.4	105.6	102.8	83.8	85.7	83.5	110.5	112.5	113.6	98.5
A0A0D3BD05	Uncharacterized protein OS=Brassica oleracea var. oleracea OX=109376 GN=106335219 PE=3 SV=1	60	30	51	19	577	61.3	5.76	196.55	97.3	96.1	97.2	107.1	108.4	106.8	95.3	96.3	95.2	100.2
M4ES98	Uncharacterized protein OS=Brassica rapa subsp. pekinensis OX=51351 PE=4 SV=1	53	21	48	10	413	46.4	5.48	205.51	95.6	95.7	96.1	116.8	116.4	117.2	87.8	88.5	85.6	100.2
A0A0D3C4L8	Uncharacterized protein OS=Brassica oleracea var. oleracea OX=109376 PE=4 SV=1	61	17	45	1	366	39.2	5.47	214.63	94.3	95.7	94.3	122.1	114.8	117.5	90.5	82.7	92.2	95.8
A0A0D3ADT8	Uncharacterized protein OS=Brassica oleracea var. oleracea OX=109376 GN=106317470 PE=3 SV=1	54	24	61	1	412	46.7	5.58	225.44	102.2	101.3	105.2	108.7	107.3	108	88.5	91.6	88.5	98.7
A0A0D2ZPJ1	Uncharacterized protein OS=Brassica oleracea var. oleracea OX=109376 PE=3 SV=1	42	29	78	1	632	69.3	5.19	267.25	97.5	95.1	79	104.4	95.6	89.7	106.5	111.1	133.5	87.5
M4EIC8	Fructose-bisphosphate aldolase OS=Brassica rapa subsp. pekinensis OX=51351 PE=3 SV=1	68	21	51	1	358	38.4	6.65	222.42	61.1	60.7	63.2	193.2	188.6	195.4	44.9	46	44.4	102.4
D9I766	Chloroplast biotin carboxylase OS=Brassica napus OX=3708 GN=BnaA.BC.a PE=4 SV=1	51	20	43	5	536	58.5	6.95	187.87	94.8	100.6	99.9	113.7	126.3	120.3	80.2	76.5	85.8	101.8
A0A0D3D0L7	Uncharacterized protein OS=Brassica oleracea var. oleracea OX=109376 GN=106299879 PE=3 SV=1	41	34	48	31	911	101	6.33	182.74	55.1	55	52.9	198.7	196.5	194.9	46.5	44.9	46.4	109.1
M4DIN0	Uncharacterized protein OS=Brassica rapa subsp. pekinensis OX=51351 PE=3 SV=1	58	26	48	2	583	63.4	5.94	187.8	99	103.4	102.5	97.1	100.8	99.7	98.9	100.1	97.5	101
M4FH55	Uncharacterized protein OS=Brassica rapa subsp. pekinensis OX=51351 PE=4 SV=1	56	20	69	3	383	41.4	7.24	266.14	113.1	111.7	113.9	83	82.2	82.8	105.4	106.3	103.2	98.3
A0A0D3D1V1	Phosphoglycerate kinase OS=Brassica oleracea var. oleracea OX=109376 GN=106300883 PE=3 SV=1	61	20	86	3	401	42	6	349.77	98.5	97.7	96.7	106.5	109.2	106.1	95	96	94.4	100
A0A0D3DSM9	Fructose-bisphosphate aldolase OS=Brassica oleracea var. oleracea OX=109376 GN=106312678 PE=3 SV=1	71	22	52	0	358	38.4	6.73	220.66	102.2	100.6	104.2	108.5	109.8	110.6	89.7	86.6	87.4	100.4
A0A078FVI0	Isocitrate dehydrogenase [NADP] OS=Brassica napus OX=3708 GN=BnaA02g12320D PE=3 SV=1	65	24	57	1	412	46	6.74	213.94	78.5	77.7	80	91.5	100.1	100.1	122.3	122.5	126.2	101.1
A0A0D3EGN0	Uncharacterized protein OS=Brassica oleracea var. oleracea OX=109376 GN=106318407 PE=3 SV=1	52	16	56	1	377	41.7	5.49	252.28	93.4	84	98.1	106.1	114.6	109.9	87.9	98.2	98.2	109.5
A0A1S5SJP4	ATP synthase subunit alpha, chloroplastic OS=Orychophragmus violaceus OX=71234 GN=atpA PE=3 SV=1	46	18	170	1	507	55.3	5.31	685.07
M4C8Y5	Uncharacterized protein OS=Brassica rapa subsp. pekinensis OX=51351 PE=3 SV=1	57	16	47	16	348	37.9	8.46	216.09	104.3	104.1	106.8	84.2	86	82.8	113	111.9	108.4	98.4
A0A078JUF1	Tubulin beta chain OS=Brassica napus OX=3708 GN=BnaCnng62490D PE=3 SV=1	58	17	47	2	445	49.9	4.83	195.67	105.5	106.3	102.9	104.7	107.1	106	89.1	88.3	89	101.1
A0A078H1A8	BnaA10g13400D protein OS=Brassica napus OX=3708 GN=BnaA10g13400D PE=3 SV=1	46	35	58	35	741	82.2	6.21	213.81	91.9	91.5	91	101.1	100.8	100.6	108.9	108.1	106.3	99.8
M4D958	Uncharacterized protein OS=Brassica rapa subsp. pekinensis OX=51351 PE=4 SV=1	58	19	52	19	404	44	7.33	226.2	103.5	104.8	105.5	91.5	91.2	90.7	105.5	102.8	103.6	100.8
A0A078FPV3	Tubulin beta chain OS=Brassica napus OX=3708 GN=BnaA02g22660D PE=3 SV=1	59	17	47	1	446	49.9	4.79	194.6	103.6	102.6	99.4	112.4	114	113.4	82.4	85.3	86.4	100.4
A0A0D3B8Z0	Protein translocase subunit SecA OS=Brassica oleracea var. oleracea OX=109376 PE=3 SV=1	46	37	43	36	979	110.4	7.12	170.09	103.3	102	101.8	84.6	84.6	84.9	113.5	113.7	111.8	99.8
M4DU12	Uncharacterized protein OS=Brassica rapa subsp. pekinensis OX=51351 PE=4 SV=1	49	17	51	9	413	46.4	5.72	223.99	90.9	93	94.4	123.9	122.3	122.8	85.1	84.5	82.2	100.9
A0A078GWM6	BnaA06g14510D protein OS=Brassica napus OX=3708 GN=BnaA06g14510D PE=4 SV=1	57	23	66	1	492	56.8	7.81	257.28	87.7	93.1	95.6	80.1	71.6	71.2	125.9	138.2	142.1	94.7
M4EJ44	Uncharacterized protein OS=Brassica rapa subsp. pekinensis OX=51351 PE=3 SV=1	54	26	47	14	564	61.4	9.52	184.7	95.9	96.2	96.7	103.3	103.4	105.1	100.8	101.2	98.9	98.5
A0A0D3CP20	Dihydrolipoyl dehydrogenase OS=Brassica oleracea var. oleracea OX=109376 PE=3 SV=1	39	24	51	1	583	62.9	8.63	202.24	44.9	35.7	48.1	133	137.5	139.4	120.8	116.8	125.5	98.2
A0A078HXF5	BnaA07g07590D protein OS=Brassica napus OX=3708 GN=BnaA07g07590D PE=4 SV=1	43	31	54	5	722	80.9	6.89	201.54	95.4	95.5	95.7	106.4	108	109.3	95.4	95.3	95.3	103.7
A0A078FVK7	BnaC09g41130D protein OS=Brassica napus OX=3708 GN=BnaC09g41130D PE=3 SV=1	29	33	52	20	1260	142.3	6.74	200.91	99.6	97.9	99.6	94.4	95.5	94.1	106.8	105.8	105.4	100.9
M4DSZ6	Fructose-bisphosphate aldolase OS=Brassica rapa subsp. pekinensis OX=51351 PE=3 SV=1	68	21	48	2	358	38.8	6.93	204.13	106	103.4	107.6	93.8	97	96.4	96.7	103.9	97.5	97.7
A0A0D3BW44	Uncharacterized protein OS=Brassica oleracea var. oleracea OX=109376 GN=106341493 PE=4 SV=1	50	19	64	2	399	43.3	7.5	251.86	137.7	142.6	114	109.8	104.8	104.5	47.2	56.9	72.9	109.6
M4DKY4	Uncharacterized protein OS=Brassica rapa subsp. pekinensis OX=51351 PE=4 SV=1	53	18	49	3	328	35.2	8.73	229.84	96.4	95.7	98	107.8	109.8	109.6	94.6	95	94.1	99
M4D8H8	Uncharacterized protein OS=Brassica rapa subsp. pekinensis OX=51351 PE=3 SV=1	56	24	53	24	489	54.5	6.32	205.24	109.5	107.7	107.5	96.2	97.4	98.5	94.9	94.7	94.3	99.4
A0A078I2J6	BnaA02g05060D protein OS=Brassica napus OX=3708 GN=BnaA02g05060D PE=3 SV=1	52	19	52	8	349	37	9.63	226.83	101.8	97.1	100.4	114.6	116.8	118.2	82.8	84.1	82.5	101.7
M4CQA6	UTP--glucose-1-phosphate uridylyltransferase OS=Brassica rapa subsp. pekinensis OX=51351 PE=3 SV=1	67	24	54	5	470	51.8	6.01	202.9	124.3	122.2	119.9	88.8	92.8	94.8	84	87.5	85.4	100.3
A0A078HXH8	BnaA08g20600D protein OS=Brassica napus OX=3708 GN=BnaA08g20600D PE=3 SV=1	55	24	46	2	583	63.3	5.94	183.52	101.1	98.9	109.4	101.9	94.1	101.6	99.9	96.8	100.7	95.5
M4CDE0	Glucose-1-phosphate adenylyltransferase OS=Brassica rapa subsp. pekinensis OX=51351 PE=3 SV=1	48	23	47	8	516	56.8	8.27	207.25	107.2	107.3	106.3	78.1	78.1	77.2	114.7	117.8	115.3	97.9
A0A078H8F8	BnaA09g41570D protein OS=Brassica napus OX=3708 GN=BnaA09g41570D PE=3 SV=1	55	22	43	9	515	53.9	5.68	182.31	96.9	113.2	100.2	93.3	90.7	90	101.5	103.5	115.3	95.6
A0A078J693	BnaC03g73810D protein OS=Brassica napus OX=3708 GN=BnaC03g73810D PE=3 SV=1	55	17	66	3	377	41.9	5.58	287.44	95.1	95.8	95.9	108.8	109.5	108.4	95.6	95.5	94.9	100.6
A0A078HH74	BnaA09g08530D protein OS=Brassica napus OX=3708 GN=BnaA09g08530D PE=4 SV=1	46	26	51	13	584	65	6.43	190.71	134	133	133.7	59.7	58.8	60.3	109.5	109.4	105.3	96.4
A0A0D3DSM2	Uncharacterized protein OS=Brassica oleracea var. oleracea OX=109376 GN=106312328 PE=4 SV=1	53	22	49	21	434	46.4	5.88	212.23	96	95.1	95.4	105.7	104.6	105.4	99.9	100.4	98.3	99.2
M4EVC4	Uncharacterized protein OS=Brassica rapa subsp. pekinensis OX=51351 PE=4 SV=1	34	20	41	20	719	80.4	8.47	179.32	90.3	90.6	92.9	106.3	105.6	108	102.1	103.3	100.5	100.3
A0A078G3Q8	BnaA01g33410D protein OS=Brassica napus OX=3708 GN=BnaA01g33410D PE=3 SV=1	73	17	47	8	275	29.2	6.25	209.31	100.8	101.8	100.8	89.8	89.9	90.1	108.7	110.6	108.3	99.1
A0A0D3D4Q4	Glucose-1-phosphate adenylyltransferase OS=Brassica oleracea var. oleracea OX=109376 GN=106306931 PE=3 SV=1	49	20	66	14	524	57.3	6.24	271.19	106.6	104.4	105.3	79.7	78.6	78.8	116.9	117.8	113.8	98.1
A0A078I4C3	Alpha-1,4 glucan phosphorylase OS=Brassica napus OX=3708 GN=BnaA02g29830D PE=3 SV=1	36	31	42	19	933	105.2	6.02	171.29	104	107.5	104.6	86.1	86.5	85.4	107.7	109.4	110.5	98.3
A0A0D3CW05	Uncharacterized protein OS=Brassica oleracea var. oleracea OX=109376 GN=106300643 PE=3 SV=1	67	19	57	5	260	29.2	4.75	206.86	93.1	93.2	92.1	108.3	104.9	103.1	101.5	103.4	101.3	99.1
M4F1T0	Uncharacterized protein OS=Brassica rapa subsp. pekinensis OX=51351 PE=3 SV=1	70	20	58	7	260	29.2	4.74	209.24	98.1	96.8	100.2	105.9	106.7	104.3	98.1	97.7	94.8	97.4
A0A078GM45	BnaA09g26600D protein OS=Brassica napus OX=3708 GN=BnaA09g26600D PE=4 SV=1	44	29	50	3	690	77.4	6.3	193.32	89.1	85.7	90.1	97.1	102.5	100.5	111.6	111.3	112.9	99.2
Q4ABZ4	117M18_26 OS=Brassica campestris OX=3711 GN=117M18_26 PE=3 SV=1	30	31	38	29	1257	139.4	5.97	158.74	100.4	99.2	99.9	94.4	97.3	97.4	102.5	103.5	104.4	100.9
A0A078FL33	BnaA09g43480D protein OS=Brassica napus OX=3708 GN=BnaA09g43480D PE=4 SV=1	48	23	38	23	541	61.8	7.61	172.27	96.7	97.8	100.1	89.1	91.1	91.7	111.7	112.1	110.1	99.7
M4CMY7	Uncharacterized protein OS=Brassica rapa subsp. pekinensis OX=51351 PE=4 SV=1	34	43	46	13	1424	159.1	4.82	173.43	79.7	81.2	80.1	103.2	104.2	104.5	116.1	115.6	114	101.4
M4D0N9	Uncharacterized protein OS=Brassica rapa subsp. pekinensis OX=51351 PE=4 SV=1	39	25	46	12	772	83.4	8.91	184.69	75.6	75.1	74.8	153.2	153.6	154.5	70.4	68.2	70.8	103.8
A0A0D3BHM3	Uncharacterized protein OS=Brassica oleracea var. oleracea OX=109376 GN=106335044 PE=4 SV=1	38	21	30	10	820	89.4	8.53	143.61	101	100.6	98.3	97.8	97.5	93.5	101.7	102.4	105.6	101.7
A0A0D3BNZ5	Uncharacterized protein OS=Brassica oleracea var. oleracea OX=109376 GN=106342570 PE=4 SV=1	30	30	42	1	941	107.8	5.96	174.61	96.7	88.4	90.4	86.5	82.3	92.4	110.1	131.6	130.7	90.9
M4DRS1	Glucose-6-phosphate isomerase OS=Brassica rapa subsp. pekinensis OX=51351 PE=3 SV=1	58	28	48	2	613	66.7	5.53	182.2	100.9	101.1	100.4	79.7	80.1	79.3	120.6	120.6	118.8	98.4
A0A078J9U5	BnaA06g39060D protein OS=Brassica napus OX=3708 GN=BnaA06g39060D PE=4 SV=1	43	33	51	2	1088	121.9	6.02	185.15	117.4	116.4	115.9	49.6	49.8	50.2	134.4	135.2	133.9	97.1
A0A078FDP4	Glucose-6-phosphate isomerase OS=Brassica napus OX=3708 GN=BnaA03g46830D PE=3 SV=1	55	27	45	1	613	66.8	5.6	175.48	123.2	125.6	109.4	123.3	128.6	125.4	50.7	49.3	61.2	103.2
M4CP89	Uncharacterized protein OS=Brassica rapa subsp. pekinensis OX=51351 PE=3 SV=1	39	26	52	2	681	72.6	5.69	199.67	87.8	88	81.9	183.7	184.2	180	26.9	27.6	34.5	105.5
M4EQV8	Fructose-bisphosphate aldolase OS=Brassica rapa subsp. pekinensis OX=51351 PE=3 SV=1	51	17	73	6	400	42.9	5.86	266.63	97.3	96.7	94.3	78.7	79.7	81.6	121.5	124.7	123.3	102.3
A0A078GPG4	BnaA02g10970D protein OS=Brassica napus OX=3708 GN=BnaA02g10970D PE=4 SV=1	54	23	37	6	552	60.3	4.53	174.57	70.8	69.8	69.5	58.3	55.6	53.4	172	179.5	172.3	98.8
A0A078IGH2	BnaC05g48850D protein OS=Brassica napus OX=3708 GN=BnaC05g48850D PE=4 SV=1	50	16	41	1	436	47.4	5.15	184.41	27.9	19.1	19.2	186.1	196.9	190.8	83.7	92.6	87.3	96.4
A0A078J2V6	BnaA03g55950D protein OS=Brassica napus OX=3708 GN=BnaA03g55950D PE=3 SV=1	39	26	52	1	681	72.7	5.69	199.65	92.8	86.2	90.1	81.1	79.9	74.2	134.7	128.6	134.1	98.3
A0A078HBR4	BnaA09g48250D protein OS=Brassica napus OX=3708 GN=BnaA09g48250D PE=4 SV=1	38	20	41	5	735	81.6	8.62	184.21	103.7	100.8	101.4	106.3	104.7	107.2	92.5	90.7	90.6	102.1
M4D2C0	Uncharacterized protein OS=Brassica rapa subsp. pekinensis OX=51351 PE=3 SV=1	37	21	45	5	676	72.4	6	184.55	96.1	93.3	98.3	99.9	116.9	99.3	97.4	99.8	98.3	100.7
M4DPI2	Uncharacterized protein OS=Brassica rapa subsp. pekinensis OX=51351 PE=4 SV=1	25	32	45	1	1395	156.4	6.02	174.22	97	97.5	96.5	83.7	82.3	81.4	119	120.2	121.1	101.3
M4EH59	Uncharacterized protein OS=Brassica rapa subsp. pekinensis OX=51351 PE=3 SV=1	38	22	38	21	746	81.2	6.79	166.56	103	101.3	102.4	92.3	93.3	94.1	105.4	103.9	104.3	99.9
A0A0D3B4P2	Uncharacterized protein OS=Brassica oleracea var. oleracea OX=109376 GN=106328024 PE=3 SV=1	51	27	48	1	584	61.8	6.33	176.74	92.5	92.3	91.5	117.4	118.4	120.9	89	88.9	89	100
A0A078H2E0	Succinate--CoA ligase [ADP-forming] subunit beta, mitochondrial OS=Brassica napus OX=3708 GN=BnaA07g00290D PE=3 SV=1	58	23	41	5	421	45.3	7.37	171.46	95.3	98.4	95.6	99.5	95.2	92.8	104.6	107.8	107.7	103.2
M4EPR9	Uncharacterized protein OS=Brassica rapa subsp. pekinensis OX=51351 PE=4 SV=1	30	18	43	7	566	64.2	5.94	181.85	106.8	108.7	104.7	97.3	96.3	97.4	96.9	95	97.6	99.1
A0A078HH45	BnaC04g30020D protein OS=Brassica napus OX=3708 GN=BnaC04g30020D PE=4 SV=1	56	17	48	16	359	39.5	6.4	204.76	106.6	104.9	107.9	86.9	85.7	85.9	107.8	109.6	106	98.6
A0A078HA55	Succinate--CoA ligase [ADP-forming] subunit beta, mitochondrial OS=Brassica napus OX=3708 GN=BnaA09g11210D PE=3 SV=1	64	27	46	1	421	45.3	7.02	180.41	99.6	100.2	99.1	95.9	96.7	97.2	103.9	103.6	104.1	99.6
A0A0D3D9N2	Uncharacterized protein OS=Brassica oleracea var. oleracea OX=109376 GN=106319026 PE=3 SV=1	60	29	70	5	391	44.6	10.17	239.26	95.2	94.2	95.6	127.6	124.4	129.7	74.5	78.7	79.5	100.5
A0A0D3CW61	Uncharacterized protein OS=Brassica oleracea var. oleracea OX=109376 GN=106300544 PE=4 SV=1	39	23	35	22	693	75.9	6.67	150.36	92.4	90.7	92.6	113.2	115.9	116	91.4	93.6	94.1	100.2
M4DIS8	Protein disulfide-isomerase OS=Brassica rapa subsp. pekinensis OX=51351 PE=3 SV=1	58	26	48	12	501	55.7	4.94	193.67	103.5	104.2	105.5	100.5	101.7	102.7	96	93.6	92.4	99.9
A0A078HWP8	Methylenetetrahydrofolate reductase OS=Brassica napus OX=3708 GN=BnaA09g38220D PE=3 SV=1	47	26	40	4	592	66.2	5.76	156.61	95	96.3	102.6	95.2	92.3	95.2	106.6	110.2	105.6	100.9
Q09JZ1	Geranylgeranyl reductase OS=Brassica rapa subsp. pekinensis OX=51351 PE=2 SV=1	45	19	54	4	466	51.7	8.91	200.59	124.3	124.6	122.6	78.7	76.8	79.9	97.3	97	98.1	100.7
A0A078G873	Malate dehydrogenase OS=Brassica napus OX=3708 GN=BnaC09g46980D PE=3 SV=1	57	15	50	0	358	37.8	7.71	230.11
M4CUW7	Uncharacterized protein OS=Brassica rapa subsp. pekinensis OX=51351 PE=4 SV=1	49	29	43	5	562	62.7	4.83	165.16	93.1	92.8	92.2	128.9	130.2	130.8	78.4	75.3	76.6	101.6
M4CMT4	Uncharacterized protein OS=Brassica rapa subsp. pekinensis OX=51351 PE=3 SV=1	55	16	26	1	462	48.5	8.21	144.72	66	66.3	65.5	160.6	155.6	164.4	72.6	73.3	72.1	103.5
A0A078IPH5	BnaA03g56040D protein OS=Brassica napus OX=3708 GN=BnaA03g56040D PE=3 SV=1	70	18	45	5	253	26.8	8.16	196.71	84.1	80.3	82.3	130.5	131.5	130.1	88.3	87	85.4	100.5
M4E6J7	Uncharacterized protein OS=Brassica rapa subsp. pekinensis OX=51351 PE=3 SV=1	48	28	42	3	711	79.6	5.38	171.03	117.3	117.5	118.3	82.6	82.2	83.1	99.6	100.3	98.5	100.5
M4EKD2	Plasma membrane ATPase OS=Brassica rapa subsp. pekinensis OX=51351 PE=3 SV=1	23	24	39	11	1173	129.5	8.95	162.05	100.1	116.2	96.9	124.4	117	106.8	74.2	77.7	87.2	99.5
A0A0D3AN05	Lipoxygenase OS=Brassica oleracea var. oleracea OX=109376 GN=106327154 PE=3 SV=1	19	20	61	0	902	103.2	5.92	242.8
A0A078FAA0	BnaC08g44890D protein OS=Brassica napus OX=3708 GN=BnaC08g44890D PE=4 SV=1	37	10	131	2	263	28.2	7.44	579.74	104.2	107.7	107.9	77.3	71.8	71.7	117.2	119.4	123	99.8
A0A078IF83	BnaC07g27420D protein OS=Brassica napus OX=3708 GN=BnaC07g27420D PE=4 SV=1	47	24	55	23	506	57.2	8.75	209.33	106.1	105.8	106.8	91.2	91.3	91.8	103	103.7	101.5	98.8
A0A0D3A1U8	Catalase OS=Brassica oleracea var. oleracea OX=109376 PE=3 SV=1	53	21	72	1	480	55.4	6.83	246.51	71.8	66.1	61.7	129.7	147.6	151.4	50.7	64	84	172.9
M4D0X4	Uncharacterized protein OS=Brassica rapa subsp. pekinensis OX=51351 PE=3 SV=1	61	21	34	4	481	52.1	6.8	147.88	110.3	109	110.7	86.2	86.3	84.9	104.8	104.6	103.5	99.7
M4D527	Catalase OS=Brassica rapa subsp. pekinensis OX=51351 PE=3 SV=1	49	23	74	2	524	60.5	7.06	254.6	76.5	76.6	74.8	160.2	160.7	149.5	60.9	71	66.8	103
A0A0D3B4N7	Uncharacterized protein OS=Brassica oleracea var. oleracea OX=109376 GN=106336485 PE=3 SV=1	52	17	28	3	462	48.5	8.05	142	80.2	80.2	82	121.9	125.1	123.1	96	95.9	96	99.6
M4CRX3	Pyruvate kinase OS=Brassica rapa subsp. pekinensis OX=51351 PE=3 SV=1	49	25	45	25	527	57.5	7.08	188.45	93.9	92.2	94.5	102.6	102.1	101.6	104.6	105.7	103.1	99.7
A0A078IQV6	Peptidylprolyl isomerase OS=Brassica napus OX=3708 GN=BnaA03g57740D PE=4 SV=1	43	28	43	2	558	62.2	5.25	169.56	71.3	70.5	72.4	155.8	157.3	159	70.4	69.7	70.9	102.7
M4ECB7	Fructose-bisphosphate aldolase OS=Brassica rapa subsp. pekinensis OX=51351 PE=3 SV=1	58	16	65	13	358	38.2	6.79	285.55	112.4	111.6	113.4	79.4	79.4	80	109.6	107.6	108.7	98
M4EHL3	Uncharacterized protein OS=Brassica rapa subsp. pekinensis OX=51351 PE=4 SV=1	43	21	38	21	628	68.3	5.64	155.25	130.2	130.9	129.4	63.4	63.3	64.2	107	107.3	105.9	98.4
A0A078I4B0	BnaA05g28850D protein OS=Brassica napus OX=3708 GN=BnaA05g28850D PE=4 SV=1	49	20	42	1	406	44.6	10.24	171.55	93.5	95.8	94.5	125.2	126.9	128.5	77.1	79.3	78.1	101
A0A0D3A1X3	Uncharacterized protein OS=Brassica oleracea var. oleracea OX=109376 PE=3 SV=1	27	23	37	23	943	101.7	6.8	151.46	103.1	104.3	104.4	84.3	83.6	85.2	112.1	110.8	112.3	100
A0A078G370	BnaC04g11470D protein OS=Brassica napus OX=3708 GN=BnaC04g11470D PE=3 SV=1	54	16	25	1	463	48.6	8.21	138.78	65.8	66.1	67.2	155.5	162.3	174.5	69.9	66	70	102.6
D1GEE5	Disease resistance protein OS=Brassica rapa subsp. pekinensis OX=51351 PE=3 SV=1	32	28	35	19	929	106.9	6.96	137.68	122	120	118.3	59.2	57.8	57.5	123.5	124.2	121.2	96.2
A0A078GJX5	Succinate--CoA ligase [ADP-forming] subunit beta, mitochondrial OS=Brassica napus OX=3708 GN=BnaC09g11540D PE=3 SV=1	60	26	44	1	421	45.3	7.33	173.83
M4F584	Uncharacterized protein OS=Brassica rapa subsp. pekinensis OX=51351 PE=4 SV=1	44	14	127	14	279	30.7	9.07	482.37	96.8	99.4	97.1	87.4	85.2	84.5	116.5	117	118.5	97.7
M4DUM2	Probable alanine--tRNA ligase, chloroplastic OS=Brassica rapa subsp. pekinensis OX=51351 PE=3 SV=1	37	28	36	4	969	106.4	5.62	146.43	117.5	118.5	117.1	90.1	90.9	91.6	91.7	88.5	92.8	101.4
A0A078J4C5	BnaA08g20300D protein OS=Brassica napus OX=3708 GN=BnaA08g20300D PE=3 SV=1	44	22	41	7	537	58.6	7.33	170.86	81.9	78.9	80	84.2	84.1	84.8	135.8	138	134.5	97.8
M4EKJ1	Uncharacterized protein OS=Brassica rapa subsp. pekinensis OX=51351 PE=3 SV=1	48	28	43	3	877	99.8	4.77	165.09	91.8	92.8	91.4	119.4	119.3	120	87.3	88.9	88.9	100.1
M4FHL4	Uncharacterized protein OS=Brassica rapa subsp. pekinensis OX=51351 PE=3 SV=1	71	22	63	5	261	29.4	4.78	217.14	95.5	94.3	94.6	107.9	110	109.7	97.8	95	96.1	99.1
M4E0A7	Dihydrolipoyl dehydrogenase OS=Brassica rapa subsp. pekinensis OX=51351 PE=3 SV=1	48	21	42	8	504	53.6	7.39	169.28	103.1	103.7	103.3	88.2	89.7	90.3	106.7	109.1	108.9	97
A0A0D2ZSK7	Uncharacterized protein OS=Brassica oleracea var. oleracea OX=109376 GN=106320546 PE=3 SV=1	67	18	57	1	257	28.9	4.79	193.71	93	94.8	99.6	93.5	93.2	95.4	107.5	114.5	108.6	100
A0A078HDW3	BnaA05g29640D protein OS=Brassica napus OX=3708 GN=BnaA05g29640D PE=4 SV=1	48	28	52	21	560	61	5.85	187	102.7	101.6	103.6	105	104.2	106.6	93	91.5	91.6	100.3
M4E6L3	Uncharacterized protein OS=Brassica rapa subsp. pekinensis OX=51351 PE=4 SV=1	35	29	41	21	1014	114.9	7.03	167.31	97.3	97.1	97.8	102.9	103	103	99.2	99	99.9	100.6
M4E4L0	Glucose-1-phosphate adenylyltransferase OS=Brassica rapa subsp. pekinensis OX=51351 PE=3 SV=1	50	24	39	9	516	56.7	7.91	159.4	104.5	104.9	106.5	83.4	84.2	84.2	111.4	113.2	108.4	99.4
A0A0D3DNZ7	Uncharacterized protein OS=Brassica oleracea var. oleracea OX=109376 GN=106311771 PE=4 SV=1	24	30	42	4	1396	156.6	6.47	163.78	94.4	94.1	98.3	77.8	78.7	79.3	127.4	121.1	123.8	105
A0A078I733	BnaA02g04630D protein OS=Brassica napus OX=3708 GN=BnaA02g04630D PE=4 SV=1	44	24	39	1	721	81.3	8.5	174.44	92.3	93.1	91.6	121.1	121	121.5	86.8	84.6	85.9	102.1
M4E8Q0	Uncharacterized protein OS=Brassica rapa subsp. pekinensis OX=51351 PE=4 SV=1	33	28	36	28	977	108.8	5.97	152.85	99.4	97.9	97.1	115	117.4	115.7	84.4	84.8	86.6	101.7
M4DQC2	Uncharacterized protein OS=Brassica rapa subsp. pekinensis OX=51351 PE=4 SV=1	38	30	45	4	954	107	6.29	163.8	115.1	108.7	116.6	55.8	57.6	50.4	129.3	139.5	134.4	92.5
M4DGP3	Uncharacterized protein OS=Brassica rapa subsp. pekinensis OX=51351 PE=3 SV=1	44	17	38	11	440	47.6	7.9	162.59	99.6	98.4	99.8	97.8	96.7	98.7	106	103.6	101.8	97.6
A0A0D3CB45	Uncharacterized protein OS=Brassica oleracea var. oleracea OX=109376 GN=106295980 PE=4 SV=1	68	23	41	1	328	35.8	7.69	152.12	100.1	100.6	100	99.4	99	91.8	95.6	107.6	93.7	112.1
A0A0D3EDY8	Tubulin alpha chain OS=Brassica oleracea var. oleracea OX=109376 GN=106318830 PE=3 SV=1	45	20	54	1	450	49.6	5.1	208.6	115	117.7	110.6	86.8	76.8	83.3	104.2	102.5	102.2	100.9
A0A078IV21	BnaA09g56450D protein OS=Brassica napus OX=3708 GN=BnaA09g56450D PE=4 SV=1	18	16	41	3	990	109.6	7.85	160.29	109.3	110.7	109.5	84.1	82.6	82.2	107.6	107.3	109.2	97.5
A0A078J560	Malic enzyme OS=Brassica napus OX=3708 GN=BnaA02g35010D PE=3 SV=1	35	18	42	2	588	64.4	5.92	165.01	109	108.4	109.2	103.4	94.9	100.5	89.8	90.3	94.9	99.5
M4E1D7	Uncharacterized protein OS=Brassica rapa subsp. pekinensis OX=51351 PE=4 SV=1	47	23	37	6	581	63.3	4.46	148.64	65	66.7	66.6	67.6	68.2	66.9	167.4	167	165.2	99.4
A0A0D3ARF8	Uncharacterized protein OS=Brassica oleracea var. oleracea OX=109376 GN=106327298 PE=3 SV=1	68	17	52	5	260	29.3	4.7	183.83	95.9	91.9	92.8	109.8	114.5	111.9	92.4	95.9	95.1	99.8
A0A078JMQ2	BnaCnng53320D protein OS=Brassica napus OX=3708 GN=BnaCnng53320D PE=3 SV=1	37	21	62	1	546	62.6	7.24	225.84	112.5	113	116.5	129.9	135.3	119.9	59	59.6	54.8	99.4
M4CZ52	Uncharacterized protein OS=Brassica rapa subsp. pekinensis OX=51351 PE=3 SV=1	40	20	36	8	566	61.5	9.42	146.42	109.8	111.6	109.9	91.4	90.3	93.9	98.4	98.4	98.6	97.8
A0A078FE18	BnaA03g00830D protein OS=Brassica napus OX=3708 GN=BnaA03g00830D PE=4 SV=1	61	19	35	4	345	37.8	5.26	149.15	108.4	106.2	110.1	89.8	92.1	92.1	102.7	99.7	100.4	98.7
Q5YEQ7	Glycine decarboxylase P-protein (Fragment) OS=Moricandia nitens OX=264187 PE=4 SV=1	33	10	39	1	497	54.5	8.81	176.81	120.8	121	114.3	70.2	67.2	67	116.2	114.3	113.5	95.4
A0A0D3CGB8	Annexin OS=Brassica oleracea var. oleracea OX=109376 GN=106295437 PE=3 SV=1	71	22	51	6	317	36.1	5.53	192.45	121.9	119.3	118.2	68.8	69	70.7	113.1	111.7	109.6	97.7
A0A078JF54	BnaA08g29810D protein OS=Brassica napus OX=3708 GN=BnaA08g29810D PE=3 SV=1	49	15	32	15	346	37.8	5.29	143.64	97.7	97.6	98.6	101.4	101.9	102.7	101.4	100.1	98.8	99.8
M4F6L4	Uncharacterized protein OS=Brassica rapa subsp. pekinensis OX=51351 PE=4 SV=1	40	16	35	9	524	57.3	7.09	147.53	104	104.4	102.8	90.1	88.9	88.9	108.7	106.6	106.5	99.1
A0A078JB53	BnaC03g74650D protein OS=Brassica napus OX=3708 GN=BnaC03g74650D PE=3 SV=1	49	16	40	1	473	50.3	6.87	175.41	104.1	103.3	102.9	105.2	104	102.4	94.7	92.8	92.6	98
M4E0J5	T-complex protein 1 subunit delta OS=Brassica rapa subsp. pekinensis OX=51351 PE=3 SV=1	50	20	28	2	533	57.2	7.68	126.86	96.9	97.2	95.2	107.1	110.3	109.4	93.8	94.3	94.8	101
M4D4K8	Aminopeptidase OS=Brassica rapa subsp. pekinensis OX=51351 PE=3 SV=1	34	25	35	3	873	97.5	5.54	137.59	98.7	96.4	97	105.4	107.6	107.8	96.6	94.7	95.3	100.4
A0A0D3B0N4	Malic enzyme OS=Brassica oleracea var. oleracea OX=109376 GN=106335096 PE=3 SV=1	48	21	43	6	588	64.4	5.44	175.2	106	104.4	106.7	98.4	98.2	98	96.2	98	93.8	100.2
A0A0D3BQY2	Chlorophyll a-b binding protein, chloroplastic OS=Brassica oleracea var. oleracea OX=109376 PE=3 SV=1	35	13	80	4	437	48.4	5.33	308.88	117.8	120.6	117.2	86.3	83.3	83.6	96.8	96.7	99.8	97.9
A0A078FQR6	Pyruvate dehydrogenase E1 component subunit alpha OS=Brassica napus OX=3708 GN=BnaC05g00810D PE=4 SV=1	47	21	28	1	429	47.3	7.47	134.94	109.5	100.7	107.3	106.6	95.7	101.9	95.1	86.6	87.4	109.2
A0A0D3EDN2	Uncharacterized protein OS=Brassica oleracea var. oleracea OX=109376 GN=106319269 PE=3 SV=1	45	20	35	0	527	57.3	5.78	148.4	95	93.8	96.2	109.1	111.9	111.2	91.4	94.9	94.4	102.3
A0A078GG36	Malate dehydrogenase OS=Brassica napus OX=3708 GN=BnaA06g01050D PE=3 SV=1	47	12	35	4	340	35.6	8.37	163.06	96.7	98.1	98.5	92.7	95.7	97.5	106.5	104.6	106.3	103.4
A0A0D3BFN8	Tubulin beta chain (Fragment) OS=Brassica oleracea var. oleracea OX=109376 PE=3 SV=1	53	19	49	5	500	56.4	5.12	174.75	101.3	99.3	99.5	130.4	131.1	129.9	69.2	66.4	69.9	103.1
M4DE25	Uncharacterized protein OS=Brassica rapa subsp. pekinensis OX=51351 PE=3 SV=1	71	12	44	4	254	27.2	5.5	204.93	110.2	109.4	109	104.1	103.6	102.9	87.3	88.8	87.7	97
M4DHD1	Uncharacterized protein OS=Brassica rapa subsp. pekinensis OX=51351 PE=4 SV=1	41	16	47	1	466	51.7	8.91	180.59	110.3	113	115.1	83.8	84	81.2	107.5	108.6	98.5	97.9
M4CDP5	Uncharacterized protein OS=Brassica rapa subsp. pekinensis OX=51351 PE=3 SV=1	67	17	42	1	250	26.5	8.63	179.35	94.8	104.3	92.7	103.1	100.6	112.2	105.7	97.9	99.9	88.7
A0A0D3D1E1	Protein disulfide-isomerase OS=Brassica oleracea var. oleracea OX=109376 GN=106300838 PE=3 SV=1	52	24	44	1	510	55.7	5.12	178.85	75.5	77.4	78.3	93.5	95.2	94.5	127.7	131.4	128.5	98
A0A0D3DH72	Coatomer subunit beta OS=Brassica oleracea var. oleracea OX=109376 GN=106305903 PE=4 SV=1	34	26	35	6	948	105.6	5.85	142.06	102.8	99.6	101.3	101.4	103.1	101.8	96.6	97	94.5	101.9
M4DUE1	Uncharacterized protein OS=Brassica rapa subsp. pekinensis OX=51351 PE=3 SV=1	46	19	33	1	507	55	6.14	147.87	77.9	97.2	69.3	115	138.3	114.2	89.9	107	83.7	107.6
M4DCM6	Alanine--tRNA ligase OS=Brassica rapa subsp. pekinensis OX=51351 PE=3 SV=1	32	28	36	3	982	108	6.11	138.12	113.1	113.8	118.5	86.9	93.4	89.7	95.6	94.8	96.9	97.5
M4D0C4	Uncharacterized protein OS=Brassica rapa subsp. pekinensis OX=51351 PE=3 SV=1	38	27	37	26	718	82.2	7.24	146.26	94.2	98.2	92.8	109.3	107.7	108	94.5	95.1	100.1	100
A0A0D3CVM1	Uncharacterized protein OS=Brassica oleracea var. oleracea OX=109376 GN=106300109 PE=4 SV=1	53	19	36	10	458	51.4	6.68	161.12	99.5	98.1	98.7	91.1	92.9	93.2	109.2	109.3	107.6	100.3
A0A078F3L1	BnaA02g05110D protein OS=Brassica napus OX=3708 GN=BnaA02g05110D PE=3 SV=1	46	20	34	0	527	57.3	6.06	146.77	81.8	110.4	96	104.9	110.3	99.2	98.6	87.4	110	101.3
A0A078GBR0	Alanine--tRNA ligase OS=Brassica napus OX=3708 GN=BnaA06g02930D PE=3 SV=1	30	28	36	6	999	109.8	6.23	138.81	114.1	111.9	111.3	89.7	90	91.1	98.3	97.7	98.1	97.9
A0A0D3AQ01	Uncharacterized protein OS=Brassica oleracea var. oleracea OX=109376 GN=106327411 PE=4 SV=1	46	26	38	3	575	64.1	4.83	149.28	99	99	108.8	122.4	128.3	132.8	70.3	71.8	68.5	99.1
M4DVM8	Tubulin alpha chain OS=Brassica rapa subsp. pekinensis OX=51351 PE=3 SV=1	43	18	42	6	468	51.8	8.78	166.84	97.8	99.8	101.4	109.2	110.7	110.1	91.7	88.3	90.9	99.9
M4EHZ4	Uncharacterized protein OS=Brassica rapa subsp. pekinensis OX=51351 PE=3 SV=1	66	17	54	1	258	29	4.79	183.13	96.7	93.9	99.4	104.5	105.8	100.9	98.9	101.5	94.6	103.8
M4CZ89	Uncharacterized protein OS=Brassica rapa subsp. pekinensis OX=51351 PE=4 SV=1	59	17	34	2	344	37.6	5.26	142.95	106.8	105.9	107.1	88.9	89.2	89	103.3	104.3	106.4	99.3
B9VUW2	Chromoplast phytoene desaturase OS=Brassica rapa subsp. pekinensis OX=51351 PE=2 SV=1	44	20	33	20	565	63.1	7.43	128.84	112.1	110.3	113.7	61.8	60	61.8	127.7	130.1	124.6	97.8
A0A0D3C4U5	Uncharacterized protein OS=Brassica oleracea var. oleracea OX=109376 PE=4 SV=1	42	15	42	1	335	36.1	8.57	195.5	122.8	129.3	115.9	60.7	60.6	59.5	113.1	115.1	124	99
A0A0D3E4P7	Uncharacterized protein (Fragment) OS=Brassica oleracea var. oleracea OX=109376 PE=4 SV=1	38	26	40	22	601	68.1	7.01	153.92	76.4	74.7	77.5	141.3	143	144.2	80.3	79.6	79.9	103.1
A0A078H163	Pyruvate dehydrogenase E1 component subunit alpha OS=Brassica napus OX=3708 GN=BnaA09g51510D PE=4 SV=1	46	21	28	1	425	46.9	7.71	133.59	110.3	110.6	110.6	99.5	100.6	102.2	88.9	88.1	88.3	100.8
A0A078GMM3	Malate dehydrogenase OS=Brassica napus OX=3708 GN=BnaA05g14590D PE=3 SV=1	47	12	39	2	341	35.7	8.35	176.06	101.4	99.5	98.9	101	103.3	109.9	99.1	93	96	98
A0A078HL50	BnaA02g19770D protein OS=Brassica napus OX=3708 GN=BnaA02g19770D PE=4 SV=1	55	18	34	11	457	51.1	6.34	167.34	106.5	103.5	103.2	73.7	74.3	71.7	121.2	124.2	120.8	101
M4EQE3	Uncharacterized protein OS=Brassica rapa subsp. pekinensis OX=51351 PE=4 SV=1	68	23	39	1	327	35.6	7.69	144.09	98	95.6	97.8	117.7	118.1	119.8	84.7	82.8	84.3	101.1
M4DF59	Protein DETOXIFICATION OS=Brassica rapa subsp. pekinensis OX=51351 PE=3 SV=1	20	18	54	5	761	84.4	8.47	216.65	94.9	96.4	95.6	124.5	125.5	125.4	78.5	79	79.7	100.4
M4EH03	Uncharacterized protein OS=Brassica rapa subsp. pekinensis OX=51351 PE=3 SV=1	68	19	55	6	261	29.8	4.83	196.07	98.2	97.5	98.9	111.6	114.7	115.6	83.8	90.6	87.7	101.3
A0A078GUA1	Thiamine thiazole synthase, chloroplastic OS=Brassica napus OX=3708 GN=BnaA02g09460D PE=3 SV=1	54	12	41	4	349	36.8	5.83	146.78	75.4	76.7	74.6	75	76.9	74.7	148.6	150.4	149.8	98
M4EB25	Uncharacterized protein OS=Brassica rapa subsp. pekinensis OX=51351 PE=4 SV=1	42	23	38	5	537	59.2	6.55	147.41	89.9	90	92	123.9	126.4	126.7	83.7	82.9	83	101.4
M4E2D1	Uncharacterized protein OS=Brassica rapa subsp. pekinensis OX=51351 PE=3 SV=1	44	24	39	1	557	58.9	5.76	144.32	88.7	85.7	92.1	107.6	108.5	110.1	103.6	103.7	96.7	103.1
A0A0D3BW05	Uncharacterized protein OS=Brassica oleracea var. oleracea OX=109376 PE=4 SV=1	35	29	45	2	1016	113.7	5.88	160.39	121.2	117.1	122.1	34.5	30	36.3	146.2	151.8	143.8	96.8
A0A078FRX3	BnaA08g28710D protein OS=Brassica napus OX=3708 GN=BnaA08g28710D PE=4 SV=1	37	9	123	1	261	28	6.58	543.92	39.5	41.9	40.2	95.3	99.1	102.4	158.2	158.5	162	102.9
A0A0D3DW97	Uncharacterized protein OS=Brassica oleracea var. oleracea OX=109376 GN=106311593 PE=3 SV=1	42	15	52	1	309	32.9	6.89	215.53	77.1	76.6	81.3	108.5	107.6	103.7	121.8	119	109.4	95
A0A0D3DIP9	NADPH-protochlorophyllide oxidoreductase OS=Brassica oleracea var. oleracea OX=109376 PE=3 SV=1	56	24	47	1	426	47	9.35	182.03	113.5	113.8	113.1	86.4	88.1	87.7	100	100.6	97.6	99.2
A0A0D3AK08	Uncharacterized protein OS=Brassica oleracea var. oleracea OX=109376 GN=106327098 PE=4 SV=1	27	23	36	4	1114	123.4	4.84	133.08	95.6	94.7	92.6	112	113	114.2	92.5	90.8	94.4	100.1
M4DHE7	Uncharacterized protein OS=Brassica rapa subsp. pekinensis OX=51351 PE=3 SV=1	20	26	38	2	1516	166.9	6.09	143.37	99.5	99.8	98.3	99.6	98.5	99.7	99.9	101.9	103.4	99.4
A0A078H0Z9	BnaA08g26140D protein OS=Brassica napus OX=3708 GN=BnaA08g26140D PE=4 SV=1	55	25	40	18	557	60.5	5.68	155.27	114.9	115.9	113.5	53	52.5	52.9	133.6	133.4	133	97.3
X4Z1A4	Plasma-membrane associated cation-binding protein 1 OS=Brassica campestris OX=3711 PE=2 SV=1	63	24	42	7	244	26.8	4.89	157.81	101.3	100.8	102.6	116	114.8	117.6	82.3	82.5	82.5	99.6
G3DR86	Carotenoid cleavage dioxygenase OS=Brassica napus OX=3708 GN=CDD1 PE=2 SV=1	47	22	30	22	534	60.3	6.04	128.13	104.8	103.1	103.9	61.2	61.5	61.5	137.7	135.5	133.6	97.2
A0A078FUP2	BnaA09g06230D protein OS=Brassica napus OX=3708 GN=BnaA09g06230D PE=3 SV=1	51	19	31	2	497	54.2	7.15	130.56	111.5	118.7	120.2	88.1	85.2	79	99.5	97.7	98.5	101.6
M4C909	Uncharacterized protein OS=Brassica rapa subsp. pekinensis OX=51351 PE=3 SV=1	63	17	50	2	234	25.5	9.23	201.46	111.6	112	112.4	82.7	81	81.8	106.2	108.1	106.1	98
A0A078HLS5	BnaAnng05460D protein OS=Brassica napus OX=3708 GN=BnaAnng05460D PE=4 SV=1	45	16	30	3	374	40.8	8.12	120.13	99.6	101	100.6	104.7	107.5	107.1	93.1	94.2	92	100.1
A0A0D3BTT7	Tubulin beta chain OS=Brassica oleracea var. oleracea OX=109376 PE=3 SV=1	56	19	43	4	481	53.9	4.87	162.91	95.4	95.5	92.6	130.8	135.1	135.6	72.5	69.4	70	103.1
M4CTW9	Uncharacterized protein OS=Brassica rapa subsp. pekinensis OX=51351 PE=3 SV=1	54	26	35	8	513	58.5	6.49	148.29	93.5	93.6	95.3	117	118.2	120.3	88.3	86.6	87.1	100.1
Q84TK5	BnaA09g06670D protein OS=Brassica napus OX=3708 GN=Gsa PE=2 SV=1	49	16	38	1	473	50.3	6.65	168.75	79.3	76.5	81.2	117.7	117.7	110.6	107.5	105.7	96.6	107.1
A0A078GD41	D-3-phosphoglycerate dehydrogenase OS=Brassica napus OX=3708 GN=BnaC03g40970D PE=3 SV=1	46	21	34	17	587	62.1	7.52	136.56	99.2	98.7	97.3	78.5	78.5	79.5	123.4	126.8	121.3	96.7
A0A078I1Y7	Malate dehydrogenase OS=Brassica napus OX=3708 GN=BnaC09g17480D PE=3 SV=1	56	19	57	5	332	35.6	6.55	210.41	104.6	102.7	104.1	107.1	106.6	108	89	88.9	89.1	99.9
M4DNY8	Uncharacterized protein OS=Brassica rapa subsp. pekinensis OX=51351 PE=4 SV=1	70	17	49	3	249	27.3	9.5	183.04	101.2	98.9	99.5	116.9	117.3	116.6	83.4	83.2	82.4	100.6
M4F3Z1	Uncharacterized protein OS=Brassica rapa subsp. pekinensis OX=51351 PE=3 SV=1	38	26	33	26	777	85.9	7.62	129.4	98.1	97.8	97.1	108.2	109.9	107.4	94.1	92.4	93.3	101.6
A0A0D3DX42	Uncharacterized protein (Fragment) OS=Brassica oleracea var. oleracea OX=109376 PE=3 SV=1	17	19	37	1	1208	130.2	6.8	153.08	91.9	89.9	90.8	113.8	109.6	114	96	96.2	97.4	100.5
M4CLA2	Chlorophyll a-b binding protein, chloroplastic OS=Brassica rapa subsp. pekinensis OX=51351 PE=3 SV=1	57	16	64	14	276	30.1	5.36	246.47	108.8	106.8	107.9	82.1	83.4	83.8	110.5	109.6	108	99
M4EPV1	Uncharacterized protein OS=Brassica rapa subsp. pekinensis OX=51351 PE=4 SV=1	42	26	35	3	681	75.9	5.34	144.24	90.1	89.6	91.6	107	105.4	107.3	104.6	101.4	103.4	99.7
A0A078ILE3	BnaAnng10640D protein OS=Brassica napus OX=3708 GN=BnaAnng10640D PE=3 SV=1	62	13	32	4	276	29.4	6.57	128.78	88.8	88.2	92.2	97.3	93.8	97.4	114.1	117.6	112.8	97.8
A3QYW2	Nitrilase 1 OS=Brassica campestris OX=3711 GN=NIT-T1 PE=2 SV=1	63	15	35	8	344	37.7	5.87	149.99	102.2	102.7	101.9	95.7	95.5	94	102.1	101.3	104.2	100.3
A0A078I954	BnaC06g09980D protein OS=Brassica napus OX=3708 GN=BnaC06g09980D PE=4 SV=1	38	31	52	1	838	95.6	6.18	195.65	165.9	173.7	148.5	96.9	95.5	93.3	45.6	34	44.3	102.3
A0A0D3AG28	Uncharacterized protein OS=Brassica oleracea var. oleracea OX=109376 GN=106341389 PE=3 SV=1	54	24	37	1	532	59	6.6	153.29	102.6	102.5	101.3	93.8	94.6	95.7	102.8	102.3	105.1	99.1
M4DJI7	Uncharacterized protein OS=Brassica rapa subsp. pekinensis OX=51351 PE=4 SV=1	59	21	29	21	341	37.3	4.73	137.81	95.4	96.3	96.9	130.7	134.4	136.1	71.1	69.4	69.2	100.4
A0A0D3C7D0	NADPH-protochlorophyllide oxidoreductase (Fragment) OS=Brassica oleracea var. oleracea OX=109376 PE=3 SV=1	56	23	43	0	439	48.4	9.38	171.31	138.8	138.3	131.4	56	56.6	57.9	105.3	108.6	107.8	99.4
A0A078H1K3	BnaA05g08860D protein OS=Brassica napus OX=3708 GN=BnaA05g08860D PE=3 SV=1	53	27	45	6	591	64.3	7.52	160.84	97.3	97.7	99.1	109.6	111.2	111.1	91.2	91.1	90.6	101
A0A078F6Q0	BnaA06g24520D protein OS=Brassica napus OX=3708 GN=BnaA06g24520D PE=3 SV=1	34	25	39	1	807	90.2	6.43	152.51	230.7	243.1	227.9	26.1	26.6	35.8	37.7	37.7	38.1	96.3
A0A0D3CBS0	Uncharacterized protein OS=Brassica oleracea var. oleracea OX=109376 GN=106295732 PE=3 SV=1	65	21	36	6	271	31	5.14	153.1	59.8	59.3	59.8	98.2	99.7	98	143.7	144.1	137.9	99.4
A0A1S5SJS7	Photosystem I P700 chlorophyll a apoprotein A2 OS=Orychophragmus violaceus OX=71234 GN=psaB PE=3 SV=1	19	13	75	3	734	82.5	7.4	366.31	82	86.7	84	102.3	97	94.3	116.3	115.9	120.2	101.3
M4CYV0	Malate dehydrogenase OS=Brassica rapa subsp. pekinensis OX=51351 PE=3 SV=1	54	16	42	0	358	37.6	8.21	186	100.1	99.2	99.3	93.9	95	91.6	108.2	104.7	109.4	98.5
A0A0D3B261	Uncharacterized protein OS=Brassica oleracea var. oleracea OX=109376 GN=106328198 PE=3 SV=1	43	18	32	1	527	57.3	5.87	139.05	108.4	105.8	106.6	106	106.1	105.5	89.3	87.9	86.4	98.2
M4D610	Uncharacterized protein OS=Brassica rapa subsp. pekinensis OX=51351 PE=4 SV=1	58	20	50	1	326	36.8	7.24	200.87	91.6	97.8	100.4	153.7	161.9	166.9	42.3	39.1	43.5	102.9
A0A078FS59	Peptidylprolyl isomerase OS=Brassica napus OX=3708 GN=BnaC03g44640D PE=4 SV=1	41	27	40	1	558	62.1	5.33	149.26
M4F4B3	Uncharacterized protein OS=Brassica rapa subsp. pekinensis OX=51351 PE=3 SV=1	47	27	44	4	535	60.9	4.83	161.89	91.8	87.3	89.1	124.4	125.7	125.1	86	85.2	85.8	99.5
A8IXT2	Transcriptional repressor OS=Brassica campestris OX=3711 PE=2 SV=1	43	23	33	22	600	65.8	7.36	128.04	103.2	102.2	100.7	89.1	89.6	89.1	108.6	108.6	109.4	99.4
Q75UU8	Stromal ascorbate peroxidase OS=Brassica oleracea OX=3712 GN=BO-sAPX PE=2 SV=1	52	16	27	10	351	38.5	7.55	121.96	98.3	100.1	99.1	102.7	102.5	103.1	97.7	98.2	98.7	99.5
M4C8C6	Uncharacterized protein OS=Brassica rapa subsp. pekinensis OX=51351 PE=3 SV=1	54	22	45	12	362	39.5	6.06	174.81	97.9	96.9	97.8	99	102.4	100	104	102.4	101.1	98.7
M4ET89	Uncharacterized protein OS=Brassica rapa subsp. pekinensis OX=51351 PE=4 SV=1	71	18	35	5	336	37	6.92	162.45	99.4	100.2	100.5	100.2	101.4	100.6	97.7	100.2	98.1	101.7
M4CH04	Uncharacterized protein OS=Brassica rapa subsp. pekinensis OX=51351 PE=3 SV=1	54	24	35	6	500	57.2	6.13	142.3	89	88	91	114.8	122.7	119.3	92	93.7	88.5	100.9
M4EBC5	Uncharacterized protein OS=Brassica rapa subsp. pekinensis OX=51351 PE=3 SV=1	34	18	35	5	647	71	5.66	156.54	43	43	44.1	215.6	215.1	210.5	39.7	39.3	41.7	108.1
A0A078HF00	Clathrin heavy chain OS=Brassica napus OX=3708 GN=BnaA05g29660D PE=3 SV=1	14	22	36	0	1606	181.5	5.29	158.36
M4EB30	Uncharacterized protein OS=Brassica rapa subsp. pekinensis OX=51351 PE=3 SV=1	32	26	31	2	1025	109.1	6.84	124.99	98.9	97.3	97.5	102.6	101.1	103.8	101.4	98.6	99.1	99.7
M4C930	Chlorophyll a-b binding protein, chloroplastic OS=Brassica rapa subsp. pekinensis OX=51351 PE=3 SV=1	58	13	74	4	280	30	6.81	303.3	138.1	133.4	134.8	68.8	68.1	66.3	98.3	98	96.1	98.2
A0A0P0KE14	Photosystem II CP43 reaction center protein OS=Brassica juncea OX=3707 GN=psbC PE=3 SV=1	28	13	93	13	473	51.8	7.2	380.96	100.3	105	99.9	84.2	79.4	77.4	117.3	116.5	121.7	98.3
A0A078ITA5	BnaA03g57860D protein OS=Brassica napus OX=3708 GN=BnaA03g57860D PE=3 SV=1	50	18	56	5	326	37.4	9.23	216.25	87.7	87.2	89.6	146.1	144.7	146.3	67.1	66.4	64.1	101
M4CZF7	Uncharacterized protein OS=Brassica rapa subsp. pekinensis OX=51351 PE=4 SV=1	76	16	38	14	253	27.2	6.14	171.09	83.6	83.8	86.3	121.6	121.5	123	93.8	95.7	91.7	99
M4EHC2	Uncharacterized protein OS=Brassica rapa subsp. pekinensis OX=51351 PE=3 SV=1	66	19	55	4	257	28.9	4.77	181.09	98.1	100.4	97.8	92.1	94.3	92.8	108.9	109.8	106.8	99.1
M4EV75	Uncharacterized protein OS=Brassica rapa subsp. pekinensis OX=51351 PE=4 SV=1	48	19	30	5	510	55.1	7.55	122.58	119.2	118.2	120.5	48.5	48	49.7	133.9	134.9	130.9	96.2
A0A078IKD0	BnaA04g11450D protein OS=Brassica napus OX=3708 GN=BnaA04g11450D PE=3 SV=1	30	28	34	1	1175	134	6.38	130.03	94.7	96.2	97.5	114.7	115.1	112.8	89.3	87.8	89.9	101.8
A0A0D3B2U9	Uncharacterized protein OS=Brassica oleracea var. oleracea OX=109376 GN=106335373 PE=3 SV=1	44	19	37	1	444	48.3	6.79	156.83	92	95.4	95.3	118	117.8	118.4	88.1	87.3	87.4	100.4
A0A078F5A7	BnaA05g13750D protein OS=Brassica napus OX=3708 GN=BnaA05g13750D PE=4 SV=1	57	20	49	1	329	37.1	7.15	195.1	105.1	104.7	104.9	85.8	85.2	87	110.4	110	108.2	98.7
A0A0D3CAZ7	Uncharacterized protein OS=Brassica oleracea var. oleracea OX=109376 GN=106294757 PE=3 SV=1	32	25	29	1	1022	108.5	6.7	121.23	81.7	81.2	64.5	127.7	131.3	124	80.3	93.7	97.9	117.6
M4F9A6	Uncharacterized protein OS=Brassica rapa subsp. pekinensis OX=51351 PE=4 SV=1	37	21	42	2	506	55.4	8.69	167.8	103	100.6	102.9	113.7	113.7	115.6	84.5	83	82.3	100.6
M4C979	Uncharacterized protein OS=Brassica rapa subsp. pekinensis OX=51351 PE=4 SV=1	57	11	31	9	320	35.6	5.43	153.97	86.2	88.7	87.1	131.8	131.2	132.6	80.7	80.7	80.1	100.9
A0A0D3CZK2	Carbonic anhydrase OS=Brassica oleracea var. oleracea OX=109376 GN=106296260 PE=3 SV=1	64	16	35	5	280	30.9	6.64	153.22	100.8	102.2	102.7	109.1	110.1	110.8	87.7	87.7	87.7	101.3
M4CBJ5	Uncharacterized protein OS=Brassica rapa subsp. pekinensis OX=51351 PE=3 SV=1	29	30	51	2	967	110.2	6.4	191.69	105.2	110.4	106.1	94.4	106	101.2	89.4	91.6	91.3	104.6
A0A0D3AZH4	Uncharacterized protein OS=Brassica oleracea var. oleracea OX=109376 GN=106336129 PE=4 SV=1	48	20	37	2	406	44.7	10.24	145.19	92.3	91.6	91.8	132	135.1	133.2	75.1	72	74.2	102.6
M4EFM0	Uncharacterized protein OS=Brassica rapa subsp. pekinensis OX=51351 PE=4 SV=1	30	24	36	3	1019	115.2	6.83	137.73	101.3	100.2	98.7	94.8	94.5	94.3	105.9	106	104.6	99.8
M4CHX6	Uncharacterized protein OS=Brassica rapa subsp. pekinensis OX=51351 PE=3 SV=1	19	23	35	2	1380	150.9	5.29	133.87	93.1	89	99.3	97.5	95.4	91.6	106.2	110.1	113.2	104.5
A0A078IH75	Probable alanine--tRNA ligase, chloroplastic OS=Brassica napus OX=3708 GN=BnaC02g45400D PE=3 SV=1	33	25	32	1	969	106.4	5.62	128.28	124.1	114.4	122.9	83.8	81.8	86.7	96	92.2	96.3	101.7
A0A078H954	Glucose-6-phosphate isomerase OS=Brassica napus OX=3708 GN=BnaA01g13990D PE=3 SV=1	48	25	37	5	616	67	5.4	134.35	94.9	96.8	94.2	98.4	101.8	95.5	106.2	108.1	105.5	98.7
A0A0D3A0Z0	Coatomer subunit alpha OS=Brassica oleracea var. oleracea OX=109376 GN=106304470 PE=4 SV=1	27	31	37	5	1221	136.8	6.9	129.39	99.5	99.5	98.8	99.1	100.4	99.8	99.9	100	101.9	101.1
A0A078FYX1	BnaC05g02540D protein OS=Brassica napus OX=3708 GN=BnaC05g02540D PE=4 SV=1	55	21	34	21	413	46.5	7.8	140.38	87.7	87.2	87.5	101.1	101.2	102.4	111.2	113.6	108.6	99.5
A0A078GRA6	S-acyltransferase OS=Brassica napus OX=3708 GN=BnaA09g36240D PE=3 SV=1	22	17	32	17	900	103.7	7.11	131.21	135.8	132	131.3	57.9	57.7	58.8	109	108.8	110.9	97.9
A0A0D3B200	Tubulin alpha chain OS=Brassica oleracea var. oleracea OX=109376 GN=106334732 PE=3 SV=1	45	20	46	2	450	49.6	5.1	177.95	107.9	102.7	106.9	112.4	112.3	109.4	82.7	83.5	82.5	99.8
M4E138	Uncharacterized protein OS=Brassica rapa subsp. pekinensis OX=51351 PE=4 SV=1	50	16	33	16	325	35.8	9.07	141.64	96.7	94.7	96.9	97.1	98.4	100.1	105.8	105.7	105.8	98.8
A0A0D3D022	Uncharacterized protein OS=Brassica oleracea var. oleracea OX=109376 GN=106300488 PE=4 SV=1	41	23	36	1	566	63.1	4.89	143.17	88.4	88.9	87.5	83.3	84.3	88.1	120.7	134.9	127.1	96.9
M4CZB3	Uncharacterized protein OS=Brassica rapa subsp. pekinensis OX=51351 PE=4 SV=1	46	19	35	1	406	44.7	10.2	139.51	106.3	117.1	114.1	127.7	135.6	146.2	52.7	53.6	51.6	95.1
A0A0D3BLH1	Polyadenylate-binding protein OS=Brassica oleracea var. oleracea OX=109376 GN=106335150 PE=3 SV=1	37	20	30	14	619	67.5	8.13	127.49	86.2	85.7	87.3	124.8	124.4	127.1	85.9	88.1	88.7	101.8
M1GDJ6	Malate dehydrogenase OS=Brassica oleracea OX=3712 GN=MDH PE=2 SV=1	56	18	54	4	332	35.7	6.55	200.81	102.1	102	94.2	106.5	108.4	103.4	91.7	102.4	82.7	106.5
A0A078GCY5	Pyruvate, phosphate dikinase OS=Brassica napus OX=3708 GN=BnaA01g18450D PE=3 SV=1	35	25	37	10	875	95.2	5.35	143.51	92.8	94.4	95.4	74.3	74.2	73.1	132.9	132.8	130.2	99.9
M4EX79	NADPH-protochlorophyllide oxidoreductase OS=Brassica rapa subsp. pekinensis OX=51351 PE=3 SV=1	60	24	45	2	400	43.7	9.19	169.45	62.1	65.2	67.5	140.4	139.1	137.5	96.8	92.6	94.7	104.2
G9JV85	AVP1-1 OS=Brassica campestris OX=3711 PE=2 SV=1	24	16	33	2	769	80.5	5.16	142.59	102.6	92.5	85.1	108.1	102.9	101.9	105	107.1	101.1	93.8
M4EI91	Uncharacterized protein OS=Brassica rapa subsp. pekinensis OX=51351 PE=4 SV=1	24	32	35	8	1594	183	4.92	126.91	101.4	102.9	102.4	84.5	85.9	84.8	112.4	111.9	113.2	100.5
A0A0D3A2B9	Aminopeptidase OS=Brassica oleracea var. oleracea OX=109376 GN=106309192 PE=3 SV=1	29	23	32	1	873	97.6	5.45	122.96	101	99.5	111.9	98.7	105.5	93.2	96.9	97.9	92.8	102.6
M4E0S2	Uncharacterized protein OS=Brassica rapa subsp. pekinensis OX=51351 PE=4 SV=1	36	19	31	1	643	68.6	5.3	136.17	119	127.6	128.9	72.3	75.9	73.7	103.5	102.9	104.2	92
M4F4Y8	Uncharacterized protein OS=Brassica rapa subsp. pekinensis OX=51351 PE=4 SV=1	34	20	31	3	729	79.6	8.38	124.24	112.3	110.8	112.7	80.3	80.6	79.8	109	108.5	106.7	99.5
M4DY81	Uncharacterized protein OS=Brassica rapa subsp. pekinensis OX=51351 PE=3 SV=1	52	23	36	1	527	58.6	6.49	148.47	127.4	123.1	139.8	115.2	134.2	120	44.1	45.6	44.8	105.9
M4DHV7	Uncharacterized protein OS=Brassica rapa subsp. pekinensis OX=51351 PE=4 SV=1	46	24	35	8	558	62.3	4.86	137.56	108.6	105.2	108.5	122.7	129.7	129.5	66.1	64.9	61.8	103.2
A0A078H9Y2	BnaA01g14120D protein OS=Brassica napus OX=3708 GN=BnaA01g14120D PE=4 SV=1	39	7	49	2	309	33.8	4.82	249.28	106.1	107.1	102.9	92.2	90.4	87.8	105	104	105.9	98.5
A0A078G9S1	BnaC03g27090D protein OS=Brassica napus OX=3708 GN=BnaC03g27090D PE=4 SV=1	52	13	27	13	237	25.8	7.36	139.62	115.5	114.9	117.9	64.7	66	66.1	120.3	119.4	118.5	96.7
M4CGL2	Ketol-acid reductoisomerase OS=Brassica rapa subsp. pekinensis OX=51351 PE=3 SV=1	25	15	32	4	589	63.6	7.03	131.68	111	110	111	90.9	91	91.5	99.4	97	98.3	100
A0A078I302	BnaA01g21380D protein OS=Brassica napus OX=3708 GN=BnaA01g21380D PE=4 SV=1	45	13	41	13	284	30.9	8.03	171.36	101.7	99.8	101.6	95.1	93.3	94.9	104.4	105.9	105	98.2
M4DG97	Uncharacterized protein OS=Brassica rapa subsp. pekinensis OX=51351 PE=4 SV=1	25	7	96	2	263	28	7.33	422.68	114.2	111.1	117.5	68.4	70.3	72.4	116.4	114.5	116	99.2
M4CBN8	Uncharacterized protein OS=Brassica rapa subsp. pekinensis OX=51351 PE=4 SV=1	37	34	46	17	723	81.3	5.24	172.43	107.4	104.9	105.4	98.8	99.5	101.6	94.4	94.2	94.5	99.4
M4DXQ4	T-complex protein 1 subunit delta OS=Brassica rapa subsp. pekinensis OX=51351 PE=3 SV=1	47	19	25	1	531	57.2	7.24	113.56	93.3	97.9	91.5	116	111.9	109.6	94.6	91.9	92.7	100.7
M4CI95	Serine hydroxymethyltransferase OS=Brassica rapa subsp. pekinensis OX=51351 PE=3 SV=1	25	20	38	2	1113	125.2	5.87	142.72	103	108.9	107	107.5	109	106.5	84.5	85.1	86	102.4
A0A0D3AQ29	40S ribosomal protein SA OS=Brassica oleracea var. oleracea OX=109376 GN=106322486 PE=3 SV=1	47	13	41	1	296	32.3	5.26	163.18	100.1	96.7	97.9	114.5	115	115.5	86.2	85.6	87.5	101
A0A078ISK0	BnaA08g31310D protein OS=Brassica napus OX=3708 GN=BnaA08g31310D PE=4 SV=1	50	10	30	10	300	32.4	8.38	154.78	101.8	100.5	104.2	85.7	85.7	86.6	112.3	112.7	110.5	100
A0A078GR90	BnaUnng00270D protein OS=Brassica napus OX=3708 GN=BnaUnng00270D PE=3 SV=1	31	28	33	1	1175	134	6.38	125.21	106.2	115.4	98.2	91.9	111.4	108.2	99.8	96.2	80	92.7
M4CUY5	40S ribosomal protein SA OS=Brassica rapa subsp. pekinensis OX=51351 PE=3 SV=1	47	13	40	1	296	32.3	5.25	158.58	105.5	107.2	101.7	108.3	104.7	103.9	95	87.9	77.5	108.3
M4FGW3	Uncharacterized protein OS=Brassica rapa subsp. pekinensis OX=51351 PE=4 SV=1	43	17	27	3	504	54.5	7.37	113.8	118	111.4	116.1	42.8	46.1	47.2	148.2	138.2	140	91.8
M4CAC3	Uncharacterized protein OS=Brassica rapa subsp. pekinensis OX=51351 PE=3 SV=1	54	17	30	2	424	47.5	5.03	134.23	100.3	102.2	99.9	101.7	105.1	106.5	95.7	89.5	95.9	103.2
A0A0D3CWP9	Uncharacterized protein OS=Brassica oleracea var. oleracea OX=109376 GN=106300018 PE=3 SV=1	19	23	33	1	1401	153.3	5.25	125.73	103.2	100.1	105.3	100.7	96.9	96.3	99.5	102.1	98	98
M4F6Q4	Annexin OS=Brassica rapa subsp. pekinensis OX=51351 PE=3 SV=1	63	20	43	4	317	36.2	5.62	160.48	115.6	119	121.9	84.5	84.4	84.7	95.8	98.1	97	99
A0A078IFG6	BnaA09g23090D protein OS=Brassica napus OX=3708 GN=BnaA09g23090D PE=3 SV=1	56	16	49	3	234	25.5	9.04	192.71	129.6	128.6	132.9	78	78.8	77.8	91.8	89	91.5	101.9
M4DPN6	Uncharacterized protein OS=Brassica rapa subsp. pekinensis OX=51351 PE=4 SV=1	41	26	40	22	553	62.9	6.18	145.07	45.4	44.5	45.3	205.7	207.7	209	45.5	43.3	46.1	107.5
A0A078FWX6	Chlorophyll a-b binding protein, chloroplastic OS=Brassica napus OX=3708 GN=BnaA05g09410D PE=3 SV=1	58	10	80	0	266	28.2	5.27	330.51
M4DEV1	Uncharacterized protein OS=Brassica rapa subsp. pekinensis OX=51351 PE=3 SV=1	36	17	35	4	611	65.3	6.61	134.48	103.7	104.1	103.2	101.1	101.8	101.7	98.2	93.7	93.1	99.3
M4EXJ7	Importin subunit alpha OS=Brassica rapa subsp. pekinensis OX=51351 PE=3 SV=1	48	19	24	6	530	58.3	5.11	109.74	91.9	90	91.4	112	113.2	113.8	95.7	94.5	92.3	105.1
M4CY84	Uncharacterized protein OS=Brassica rapa subsp. pekinensis OX=51351 PE=4 SV=1	57	14	52	5	269	29.3	5.5	222.55	96.4	96.8	95.4	110.8	104.2	108.9	92.7	98.4	95.7	100.7
M4ERF9	Uncharacterized protein OS=Brassica rapa subsp. pekinensis OX=51351 PE=3 SV=1	62	21	38	4	253	28.7	4.79	132.76	100.9	96.7	98	125	126.7	122	75.5	77.4	78.2	99.6
A0A078GT00	BnaA05g31420D protein OS=Brassica napus OX=3708 GN=BnaA05g31420D PE=4 SV=1	50	23	31	4	444	48.4	4.49	134.96	86.7	85.5	87.2	142	140.1	143.7	71.9	71.7	69.9	101.4
M4EB70	Uncharacterized protein OS=Brassica rapa subsp. pekinensis OX=51351 PE=4 SV=1	53	27	32	27	607	66.7	9.1	117.08	106.7	105.2	105.2	97.9	98	96.4	96.9	96.2	97.8	99.8
A0A078IAF9	BnaA07g14200D protein OS=Brassica napus OX=3708 GN=BnaA07g14200D PE=4 SV=1	20	22	25	22	1265	137.2	5.87	108.24	94.2	94.3	96.1	98.5	98.3	97.6	108.2	106.6	106.6	99.8
M4C9R1	Uncharacterized protein OS=Brassica rapa subsp. pekinensis OX=51351 PE=4 SV=1	38	15	35	8	501	52.6	6.02	158.06	102.3	102.7	105	79.2	79.5	79.2	118.7	119.9	115.4	98.1
A0A0D3DJ65	Uncharacterized protein OS=Brassica oleracea var. oleracea OX=109376 GN=106311919 PE=4 SV=1	37	9	111	1	261	27.9	7.23	492.21	192.8	172.7	182.5	54.4	51.9	56.6	67.9	61.1	62.8	97.4
M4CPT8	Alpha-mannosidase OS=Brassica rapa subsp. pekinensis OX=51351 PE=3 SV=1	27	21	29	21	1020	115.2	6.84	116.91	98.5	97.3	97.3	109.7	111.6	112	89.2	91.4	91	102
A0A0D3EDZ4	Uncharacterized protein (Fragment) OS=Brassica oleracea var. oleracea OX=109376 PE=3 SV=1	50	13	39	1	352	37.9	9.29	159.93	90.6	89.8	92.2	97.6	97.9	99	111.9	110.7	111.6	98.6
M4D5N7	Uncharacterized protein OS=Brassica rapa subsp. pekinensis OX=51351 PE=3 SV=1	37	21	36	1	682	73	5.68	141.27	92.1	87.2	89.8	93	89	88	123.8	121.7	117.4	98.1
A0A078FRJ6	Malate dehydrogenase OS=Brassica napus OX=3708 GN=BnaA08g27880D PE=3 SV=1	45	16	52	1	332	35.8	6.55	194.14	223.1	211.6	213.2	33.3	33.9	35	51	53.7	55.4	90
M4DL52	Fructose-bisphosphate aldolase OS=Brassica rapa subsp. pekinensis OX=51351 PE=3 SV=1	15	19	35	8	1323	144.2	7.5	136.46	67.7	67.3	69.9	171.1	172.9	174.2	59.4	56.4	55.2	105.9
M4E187	Uncharacterized protein OS=Brassica rapa subsp. pekinensis OX=51351 PE=4 SV=1	18	18	55	1	811	92.5	5.58	201.45	134.2	122.6	141.5	96.5	101.6	94	60.5	64	75.2	110
A0A0D3DWU7	Uncharacterized protein OS=Brassica oleracea var. oleracea OX=109376 GN=106312750 PE=4 SV=1	39	22	35	3	551	60.3	6.48	132.15	102.1	107.4	100.8	97.3	92.9	95.6	100.8	98.5	103	101.7
A0A078IZA0	BnaCnng27520D protein OS=Brassica napus OX=3708 GN=BnaCnng27520D PE=4 SV=1	65	16	47	2	249	27.4	9.5	173.07	88.6	82.5	93	134.6	129.9	125.3	83.7	79.6	83.3	99.6
A0A078HYI0	BnaA08g00150D protein OS=Brassica napus OX=3708 GN=BnaA08g00150D PE=4 SV=1	36	24	33	1	730	81.5	5.88	134.77
M4CS95	Uncharacterized protein OS=Brassica rapa subsp. pekinensis OX=51351 PE=3 SV=1	44	20	32	3	563	60.5	7.74	134.84	77.5	77.6	79.5	86	88.2	86.2	134.6	134.1	136	100.4
M4DSX0	Uncharacterized protein OS=Brassica rapa subsp. pekinensis OX=51351 PE=3 SV=1	36	21	32	2	544	61.8	4.87	123.5	89.6	99.6	94	149.2	151	155.2	51.4	49	50.2	110.7
A0A078F6Y1	BnaA06g24300D protein OS=Brassica napus OX=3708 GN=BnaA06g24300D PE=3 SV=1	69	18	51	6	248	28	4.89	180.7	91.3	91.1	94	118.6	121.7	123.4	87.8	87.5	85.7	99
A0A078FLX8	40S ribosomal protein S4 OS=Brassica napus OX=3708 GN=BnaC02g01730D PE=3 SV=1	58	18	39	1	291	33.2	10.07	145.17	90.8	84.8	87.3	124.6	125.9	127	89	80.8	86.8	103
M4DJ92	Uncharacterized protein OS=Brassica rapa subsp. pekinensis OX=51351 PE=4 SV=1	62	20	34	2	327	35.6	7.94	124.05	106.2	97	101.4	101.7	109.3	101.9	88.6	96.4	94.2	103.3
A0A0D3BSR4	Uncharacterized protein OS=Brassica oleracea var. oleracea OX=109376 PE=4 SV=1	21	32	35	3	1756	196.2	4.91	130.3	81.4	80.9	76.5	106.5	108.5	105.9	109.9	111.2	114.3	104.9
A0A078IY82	BnaAnng13800D protein OS=Brassica napus OX=3708 GN=BnaAnng13800D PE=3 SV=1	62	17	51	17	224	25	8.87	169.89	22.7	23.3	24.2	253.4	247.5	258.8	20.3	18.3	21.3	110.2
M4EZ32	Uncharacterized protein OS=Brassica rapa subsp. pekinensis OX=51351 PE=4 SV=1	46	19	31	2	389	42.6	10.18	132.42	84	81.7	83.2	150.5	152	149.8	67	60.5	66.3	105
M4CEM9	Uncharacterized protein OS=Brassica rapa subsp. pekinensis OX=51351 PE=4 SV=1	45	19	35	1	442	47.9	6.21	141.55	92.4	87.8	91.7	123.8	116.6	125.8	83.7	86.5	87.7	104
M4D1N4	Uncharacterized protein OS=Brassica rapa subsp. pekinensis OX=51351 PE=4 SV=1	19	32	40	4	1760	192	6.05	138.31	126.1	127.1	127.2	81.8	84.8	82.7	88.4	90.2	90.6	101.2
A0A078I0E1	Thiamine thiazole synthase, chloroplastic OS=Brassica napus OX=3708 GN=BnaA03g11710D PE=3 SV=1	48	10	36	2	351	36.9	6.02	132.77	69.7	72.7	75.2	87.9	90.1	90.3	141	140.8	137.3	94.9
M4F2Y3	Uncharacterized protein OS=Brassica rapa subsp. pekinensis OX=51351 PE=3 SV=1	29	25	32	16	1001	108.3	8.76	132.85	97.8	96.4	96.6	101.8	104.3	101.6	101.3	101	99.1	100.1
M4D4X8	Coatomer subunit gamma OS=Brassica rapa subsp. pekinensis OX=51351 PE=3 SV=1	39	25	30	3	886	98.4	5.16	125.95	97.4	100.3	100.9	105.4	104.2	102	93.4	97.7	97.2	101.4
M4CEM1	Uncharacterized protein OS=Brassica rapa subsp. pekinensis OX=51351 PE=3 SV=1	8	18	39	1	2113	235.9	6.48	144.68	98.6	96.7	97.5	121.9	119.5	122.5	81.8	81.1	80.3	100.2
M4DKG0	Uroporphyrinogen decarboxylase OS=Brassica rapa subsp. pekinensis OX=51351 PE=3 SV=1	48	16	31	11	390	43.1	8.31	138.11	105.5	105.7	106.4	98.8	94.6	93.7	100.9	98.1	97.6	98.6
M4CFH5	Thiamine thiazole synthase, chloroplastic OS=Brassica rapa subsp. pekinensis OX=51351 GN=THI1 PE=3 SV=1	47	10	37	1	352	37	6.23	135.69	79.1	75.6	76.2	78.7	76.7	70.7	140.2	147.7	151.2	103.9
A0A078GUT8	NADPH-protochlorophyllide oxidoreductase OS=Brassica napus OX=3708 GN=BnaC01g19630D PE=3 SV=1	45	21	43	4	397	42.9	9.22	167.73	124.7	123.3	126.5	81.3	82.3	83.9	92.2	92.2	92.2	101.3
A0A078EFV5	BnaC04g15560D protein OS=Brassica napus OX=3708 GN=BnaC05g32140D PE=3 SV=1	20	14	41	4	674	75.2	9.45	175.45	86.6	89.2	89.2	101.3	101.8	99.6	109.6	113.6	110.8	98.3
M4CJ30	Uncharacterized protein OS=Brassica rapa subsp. pekinensis OX=51351 PE=4 SV=1	50	15	36	13	341	37.9	6.58	148.5	110.2	109.3	110.3	89	90.5	90.4	100.7	100.8	100	98.9
M4CFZ1	Uncharacterized protein OS=Brassica rapa subsp. pekinensis OX=51351 PE=4 SV=1	32	22	34	0	810	89.8	5.16	129.8
A0A078IEI5	BnaA03g50930D protein OS=Brassica napus OX=3708 GN=BnaA03g50930D PE=4 SV=1	43	15	25	10	450	51.1	6.7	119.79	102.5	102.5	105.8	97.6	97.1	95.5	101.2	100.6	97.4	99.8
M4EEI4	Uncharacterized protein OS=Brassica rapa subsp. pekinensis OX=51351 PE=4 SV=1	38	32	40	10	720	81.2	5.33	140.3	105.9	106	105	100.8	102.2	102.5	92.3	94.1	92.3	99
A0A078GZ58	BnaA03g48990D protein OS=Brassica napus OX=3708 GN=BnaA03g48990D PE=4 SV=1	17	29	38	10	1778	193.8	6.16	133.51	123.2	120.4	125.1	85.8	90.1	86.4	89.2	89.7	90.3	99.8
A0A0D3AEF6	Uncharacterized protein OS=Brassica oleracea var. oleracea OX=109376 GN=106322615 PE=4 SV=1	58	14	54	4	266	29.2	6.8	228.88	96.7	90.5	98.1	100.9	102.6	104.1	102.1	102.8	102	100.2
M4DNH5	Uncharacterized protein OS=Brassica rapa subsp. pekinensis OX=51351 PE=4 SV=1	47	14	41	2	321	34.2	8.19	170.31	101	98.6	101.1	90.1	90.9	92.5	109.1	111.1	107.7	98
A0A0D3DZP9	Uncharacterized protein OS=Brassica oleracea var. oleracea OX=109376 GN=106318009 PE=3 SV=1	58	17	45	3	261	28.4	9.91	165.91	103.1	102.4	104	98.9	100.3	99.8	97.5	99.2	95.8	99
M4EVB6	Serine hydroxymethyltransferase OS=Brassica rapa subsp. pekinensis OX=51351 PE=3 SV=1	48	18	33	8	471	51.7	7.24	135.66	100.3	101.1	102	89.5	89.7	91.6	106.5	109.2	108.1	101.9
M4D2H4	Coatomer subunit alpha OS=Brassica rapa subsp. pekinensis OX=51351 PE=4 SV=1	25	28	36	6	1222	137.3	7.06	128.03	100.8	95.3	94.8	110.6	110.3	105.9	92.3	92.8	94.6	102.6
A0A078HLQ7	Plasma membrane ATPase OS=Brassica napus OX=3708 GN=BnaA10g11420D PE=3 SV=1	26	20	38	7	952	104.3	6.7	137.8	105.7	111.2	105.4	86	86.2	86.3	105.6	106.1	109	98.5
M4DL71	Uncharacterized protein OS=Brassica rapa subsp. pekinensis OX=51351 PE=3 SV=1	37	12	24	7	477	49.9	5.68	106.75	103.8	107	105.8	101.9	100.6	98.4	94.6	92.4	94.4	101
A0A078GTL5	NADPH-protochlorophyllide oxidoreductase OS=Brassica napus OX=3708 GN=BnaA03g48610D PE=3 SV=1	24	20	44	1	633	68.8	8.28	168.02	143.9	140.6	146.7	51.6	47.3	48.8	118	107.7	100.8	94.6
M4CA20	Uncharacterized protein OS=Brassica rapa subsp. pekinensis OX=51351 PE=3 SV=1	71	18	55	3	261	29.4	4.78	183.49	96.6	92.8	94.4	114.9	113.1	107	95.4	94.4	94.1	97.3
A0A0D3D7E8	Uncharacterized protein OS=Brassica oleracea var. oleracea OX=109376 PE=3 SV=1	20	21	37	4	795	89.1	5.58	126.32	97.2	100.6	97.7	113.1	114.2	113.5	87.5	87.4	87.4	101.4
M4F1I3	Uncharacterized protein OS=Brassica rapa subsp. pekinensis OX=51351 PE=4 SV=1	42	27	32	27	831	92.2	5.27	116.6	96	94.9	92.9	105	109	107.2	98.3	96.9	97.9	101.9
M4DL77	Uncharacterized protein OS=Brassica rapa subsp. pekinensis OX=51351 PE=3 SV=1	38	15	27	6	338	36.6	10.33	124.97	96.2	98.1	96.9	115.8	118.5	118.1	86.2	84.1	86.1	100.1
M4C8D2	Uncharacterized protein OS=Brassica rapa subsp. pekinensis OX=51351 PE=3 SV=1	64	11	36	3	215	24.2	6.4	137.2	98.3	97	99.5	126.6	126.3	126.7	74.9	75	75.2	100.4
M4F5R6	Uncharacterized protein OS=Brassica rapa subsp. pekinensis OX=51351 PE=3 SV=1	42	20	30	8	544	58.4	5.35	118.19	92.5	93.2	92.6	117.4	119.9	122.2	87.3	87.2	87.5	100.3
M4EEJ7	Phospholipase D OS=Brassica rapa subsp. pekinensis OX=51351 PE=3 SV=1	36	22	37	10	810	91.8	5.77	145.65	94.5	95.3	93.7	106.7	109	108.6	96.4	96.8	97.8	101.3
A0A078I266	BnaA02g04450D protein OS=Brassica napus OX=3708 GN=BnaA02g04450D PE=3 SV=1	59	13	36	1	299	32	9.23	148.36	99.5	87	98.3	120.8	102.3	115.2	86.2	95.8	93.2	101.8
A0A0K2G4Y8	Glutamate decarboxylase OS=Brassica campestris OX=3711 GN=GAD PE=2 SV=1	43	19	40	19	494	56.1	5.63	151.06	94.6	95.9	95.6	57.6	55.9	55.7	149.9	151.9	146.2	96.6
M4F0I5	Uncharacterized protein OS=Brassica rapa subsp. pekinensis OX=51351 PE=4 SV=1	29	14	29	4	756	82.4	5.86	134.59	99.7	95.5	98.6	102.9	102.5	104.7	100.6	98	98	99.4
M4CWT6	Uncharacterized protein OS=Brassica rapa subsp. pekinensis OX=51351 PE=4 SV=1	61	18	31	3	357	40.6	5.92	123.25	103.4	103.8	105.8	94.4	98.5	97.7	97.3	98.6	98.4	102.1
A0A0D3DN91	Uncharacterized protein OS=Brassica oleracea var. oleracea OX=109376 GN=106311421 PE=4 SV=1	17	30	38	1	1760	192	6.15	130.66	142.1	149.5	136	67.5	89.1	76.5	66.5	98.7	70.2	103.9
A0A0D3BXQ9	Uncharacterized protein OS=Brassica oleracea var. oleracea OX=109376 GN=106342295 PE=3 SV=1	59	11	34	2	254	27.2	5.99	147.98	68	65.4	67	119.4	119.6	116.4	115.9	116.3	113.9	98
A0A0D3AY81	Uncharacterized protein OS=Brassica oleracea var. oleracea OX=109376 GN=106327296 PE=3 SV=1	44	24	37	1	535	60.8	4.89	139.97	85.1	94.7	93.6	98.6	99.2	101.1	110.5	117.3	102.5	97.3
A0A078GAR7	BnaC01g39690D protein OS=Brassica napus OX=3708 GN=BnaC01g39690D PE=3 SV=1	35	22	30	16	804	91	5.49	126.84	73.1	74.1	74.3	155.8	156	159.2	68.7	66.7	70.6	101.6
A0A078F8J6	BnaA06g16580D protein OS=Brassica napus OX=3708 GN=BnaA06g16580D PE=4 SV=1	45	13	37	1	321	34.3	8.19	153.05	69.9	73.1	82.4	50.8	49	47.7	172.9	175.3	175	103.9
A0A0D3CVH6	Uncharacterized protein OS=Brassica oleracea var. oleracea OX=109376 GN=106298839 PE=3 SV=1	17	25	36	1	1454	163.5	7.93	138.23	88.5	89.7	89.3	77.5	78.9	79.7	132.1	132.6	133.9	97.6
A0A078GD37	Coatomer subunit beta OS=Brassica napus OX=3708 GN=BnaA08g12450D PE=4 SV=1	27	22	30	2	948	105.9	5.9	113.33	98.7	99.8	98.2	103.2	101.5	105.5	98.1	103.4	95.3	96.2
M4E8B9	Uncharacterized protein OS=Brassica rapa subsp. pekinensis OX=51351 PE=3 SV=1	45	14	21	5	470	49.8	7.69	114.56	110	110.1	110.6	94.3	95.9	94.6	94.2	96	94.6	99.6
A0A0D3CZT9	Serine hydroxymethyltransferase OS=Brassica oleracea var. oleracea OX=109376 GN=106300539 PE=3 SV=1	50	19	38	1	515	57.1	8.48	138.21	97.9	101.6	99.4	86.6	91.6	87	116	110.6	107.5	101.8
A0A078GLT1	Chlorophyll a-b binding protein, chloroplastic OS=Brassica napus OX=3708 GN=BnaA09g26570D PE=3 SV=1	63	11	103	1	267	28.3	5.44	361.33	109.8	116.9	108.8	91.3	85.5	85	99.2	98.1	107.6	97.8
A9X5B4	Dehydrin (Fragment) OS=Brassica juncea OX=3707 GN=DHN2 PE=2 SV=1	77	21	34	6	243	28	5.24	128.01	55.9	55	55.8	94	93.7	98	149.1	151.3	145.2	102
M4CH44	Uncharacterized protein OS=Brassica rapa subsp. pekinensis OX=51351 PE=3 SV=1	18	25	37	2	1440	162	8.03	141.31	100.4	90.7	94.6	81.3	73.6	68.3	125.5	138.7	128	99
A0A078ICK1	Chlorophyll a-b binding protein, chloroplastic OS=Brassica napus OX=3708 GN=BnaA01g22670D PE=3 SV=1	27	7	49	2	273	29.2	8.25	225.75	105.4	107.2	107.8	84.3	83.8	82.3	109.2	108.6	112.3	99
A0A078FIZ0	S-(hydroxymethyl)glutathione dehydrogenase OS=Brassica napus OX=3708 GN=BnaA09g16810D PE=3 SV=1	58	16	28	3	379	40.7	7.14	123.59	101.1	103.4	102.6	102.9	101.9	103.8	95.2	93.7	95.2	100.4
A0A078H5Q9	BnaA02g30820D protein OS=Brassica napus OX=3708 GN=BnaA02g30820D PE=4 SV=1	38	18	29	1	608	65.7	7.65	113.17	93.3	93	91.4	104.8	100.5	96.7	100.6	106.9	112.5	100.3
M4EL15	Pyrophosphate--fructose 6-phosphate 1-phosphotransferase subunit beta OS=Brassica rapa subsp. pekinensis OX=51351 GN=PFP-BETA PE=3 SV=1	40	20	24	13	568	62.3	5.95	101.3	90.3	90.8	91.6	111.6	113.8	117.7	94.8	93.6	94.3	101.4
A0A078JT79	BnaCnng66500D protein OS=Brassica napus OX=3708 GN=BnaCnng66500D PE=3 SV=1	53	15	45	0	234	25.4	9.04	180.45
M4F750	Cysteine synthase OS=Brassica rapa subsp. pekinensis OX=51351 PE=3 SV=1	63	16	35	3	319	33.6	6.61	145.44	101.6	101.8	101.3	106.2	107.5	106.9	92.4	92.3	89.9	100
A0A0D3AFH6	Uncharacterized protein OS=Brassica oleracea var. oleracea OX=109376 PE=4 SV=1	25	17	29	2	910	102.1	5.33	122.18	98	96.5	96.1	105	103.2	102.3	101.1	99.6	98.8	99.6
A0A0D3B033	40S ribosomal protein S4 OS=Brassica oleracea var. oleracea OX=109376 GN=106328761 PE=3 SV=1	60	17	37	2	262	29.8	10.18	137.72	101.6	95	96.7	115.9	117	118.9	84.3	89.8	84.9	96
A0A078IH98	BnaA09g00250D protein OS=Brassica napus OX=3708 GN=BnaA09g00250D PE=4 SV=1	46	18	39	11	461	48.5	5.22	156.44	102.2	102.6	100.6	85.7	84.8	86.3	114.2	116.2	109.2	98.4
M4CKB9	Uncharacterized protein OS=Brassica rapa subsp. pekinensis OX=51351 PE=3 SV=1	47	17	37	7	285	30.9	10.2	159.92	95.6	94.2	94.7	127.9	130.8	128.5	76.6	74.7	76.6	100.3
A0A078HT82	BnaA08g07200D protein OS=Brassica napus OX=3708 GN=BnaA08g07200D PE=3 SV=1	35	18	32	16	575	64.2	8.15	117.81	108.3	108.7	107.8	73.3	74.8	74.5	117.3	119.8	116.4	99.1
M4DBX3	Uncharacterized protein OS=Brassica rapa subsp. pekinensis OX=51351 PE=3 SV=1	38	18	25	2	574	61.3	6.16	102.72	99.9	99.3	99	96.1	99.3	100.1	101.8	101.7	102.4	100.5
M4C959	Uncharacterized protein OS=Brassica rapa subsp. pekinensis OX=51351 PE=3 SV=1	39	16	46	3	431	48.8	5.73	184.61	107.3	107.2	108.5	92	93.4	93.6	99.6	99.4	98.5	100.6
S5R9K7	Ascorbate peroxidase OS=Brassica oleracea var. alboglabra OX=3714 PE=2 SV=1	60	13	36	0	250	27.6	5.92	161.88	64.3	73	68.1	125	128	129.1	105.9	101.4	102.9	102.3
A0A078FF50	BnaA05g12180D protein OS=Brassica napus OX=3708 GN=BnaA05g12180D PE=4 SV=1	43	14	24	4	388	41	8.47	109.55	98.8	97.3	98.3	113.9	113.9	112.1	88.4	88.1	89.1	100
A0A078FUJ1	BnaA09g20620D protein OS=Brassica napus OX=3708 GN=BnaA09g20620D PE=4 SV=1	64	16	34	12	318	34.8	5.47	143.47	68.8	68.8	68.2	149.7	153.1	150.6	79.6	77.4	79.7	104.1
A0A078HVC4	BnaA01g32050D protein OS=Brassica napus OX=3708 GN=BnaA01g32050D PE=4 SV=1	68	19	31	10	344	37.7	5.45	121.82	111	109.8	109.9	99.5	99.8	101.5	90.1	88.7	90.9	98.8
B6E504	Chloroplast malate dehydrogenase OS=Brassica rapa subsp. pekinensis OX=51351 GN=MDH PE=2 SV=1	62	18	38	16	402	42.3	8.34	157.2	100.5	100.6	101.5	101.4	103.9	102.6	97.1	97.6	95.4	99.4
A0A078H3L3	Tubulin beta chain OS=Brassica napus OX=3708 GN=BnaC03g63960D PE=3 SV=1	47	15	31	3	446	50	4.78	112.54	105	100.2	98.7	101.2	101.7	104.1	95.5	94.4	99.5	99.9
A0A0D3CTY8	Uncharacterized protein OS=Brassica oleracea var. oleracea OX=109376 GN=106300115 PE=4 SV=1	29	23	34	2	1017	115.2	6.89	124.74	100.6	103.3	97	101.2	94.6	99.1	105.8	102	101.6	94.9
C9EH45	APX OS=Brassica rapa subsp. pekinensis OX=51351 GN=APX PE=2 SV=1	60	13	34	1	250	27.7	5.92	149.49	95.8	96.1	96.7	113.8	111.7	114.9	87.9	91.6	89.9	101.5
M4EHM3	Uncharacterized protein OS=Brassica rapa subsp. pekinensis OX=51351 PE=3 SV=1	70	18	28	5	346	37.3	6.77	127.65	90.8	96	88.9	120.7	124.5	121.2	84.8	83	87.4	102.6
A0A078H9F5	BnaA06g35850D protein OS=Brassica napus OX=3708 GN=BnaA06g35850D PE=4 SV=1	57	25	55	4	359	41	10.02	179.41	97.4	93.3	101.5	120.6	126.5	125.5	77.1	80.1	78.7	99.1
A0A078HIW2	3-isopropylmalate dehydrogenase OS=Brassica napus OX=3708 GN=BnaA02g19640D PE=3 SV=1	46	14	27	6	406	43.4	6.46	121.61	105.6	104	103.4	99.8	100	104	94.9	94.5	94.6	99.3
M4CLC5	Delta-1-pyrroline-5-carboxylate synthase OS=Brassica rapa subsp. pekinensis OX=51351 PE=3 SV=1	37	20	28	11	717	77.8	6.47	127.47	151.6	151.9	151.5	57.9	59.5	59.6	87.8	92.2	89.6	98.4
A0A0D3DPU9	Uncharacterized protein OS=Brassica oleracea var. oleracea OX=109376 GN=106310495 PE=3 SV=1	39	19	33	6	650	71.4	5.38	143.74	37.5	39.9	40.3	221.6	215.6	222.3	39.1	35.3	40.6	107.8
M4CJS1	Uncharacterized protein OS=Brassica rapa subsp. pekinensis OX=51351 PE=3 SV=1	62	24	36	13	361	39.4	6.32	137.6	98.7	98.2	98.7	108.4	108.8	110	93.3	92.8	92.1	99.1
M4EHZ1	Ribulose bisphosphate carboxylase small chain OS=Brassica rapa subsp. pekinensis OX=51351 PE=3 SV=1	69	16	263	3	181	20.2	8.05	990.24	119.2	101	130	102.6	88.9	83.8	92.2	94.5	97.4	90.5
A0A078FRG8	BnaA08g27360D protein OS=Brassica napus OX=3708 GN=BnaA08g27360D PE=4 SV=1	31	21	25	21	907	100.2	5.76	103.02	100.2	103.1	100.2	93	94.5	90.9	105.3	106.7	105.5	100.5
M4EXU1	Uncharacterized protein OS=Brassica rapa subsp. pekinensis OX=51351 PE=4 SV=1	19	24	31	1	1364	152.8	7.28	112.66
M4E3R4	Uncharacterized protein OS=Brassica rapa subsp. pekinensis OX=51351 PE=3 SV=1	21	15	38	15	665	74	9.55	122.14	97.9	97	96	100.9	99.3	99.3	104.3	103.8	103.2	98.5
A0A078G861	UTP--glucose-1-phosphate uridylyltransferase OS=Brassica napus OX=3708 GN=BnaA01g34430D PE=3 SV=1	44	15	34	0	451	49.9	7.03	131.48
A0A078I495	BnaA05g15070D protein OS=Brassica napus OX=3708 GN=BnaA05g15070D PE=4 SV=1	53	17	32	14	307	33.2	6.14	118.03	137.9	136.1	136.2	27.3	26.8	28.3	137.2	139.7	134.6	95.9
M4DJC9	Uncharacterized protein OS=Brassica rapa subsp. pekinensis OX=51351 PE=4 SV=1	35	19	32	4	542	59.2	6.68	118.81	102.1	100.2	99.1	113	111.2	113.1	84.1	85.3	86.4	105.6
A0A078IJX9	Xylose isomerase OS=Brassica napus OX=3708 GN=BnaA10g11590D PE=3 SV=1	43	22	35	22	477	53.6	5.86	125.83	84.2	87.3	84.9	128.8	132	132.6	83.8	82.7	83.3	100.3
Q09JZ0	Acyl-[acyl-carrier-protein] desaturase OS=Brassica rapa subsp. pekinensis OX=51351 PE=2 SV=1	49	18	28	9	409	46.7	6.48	116.59	95.1	94.6	92.2	108.8	111.7	112.6	95.2	94.8	95.8	99.2
A0A0D3CZD3	Delta-aminolevulinic acid dehydratase OS=Brassica oleracea var. oleracea OX=109376 GN=106296266 PE=3 SV=1	49	16	30	16	426	46.4	7.33	121.83	113.6	111.4	111.9	87.4	87.4	86.4	99.6	99.7	101.6	101.1
A0A1C9CJ60	Ms4a OS=Brassica napus OX=3708 GN=ms4b PE=3 SV=1	15	21	36	1	1386	153.5	8.1	128.68	94.9	92.8	94.2	101	101.9	101.2	104.9	103.8	105.9	99.4
A0A078FY12	Chlorophyll a-b binding protein, chloroplastic OS=Brassica napus OX=3708 GN=BnaA05g09400D PE=3 SV=1	52	10	78	1	266	28.2	5.43	315.6	109.2	110.4	108.8	89.7	89.2	89.3	100.9	102.9	104	95.8
A0A0D3C124	Uncharacterized protein OS=Brassica oleracea var. oleracea OX=109376 PE=4 SV=1	20	18	38	3	733	83.5	8.43	134.25	103.5	102.1	102.9	102.3	101.8	101.6	95.3	93.2	94.9	102.5
M4EB50	Uncharacterized protein OS=Brassica rapa subsp. pekinensis OX=51351 PE=4 SV=1	39	24	33	9	672	75.5	6.68	122.51	98.6	101.3	98.3	83	83	81.5	118.8	118.2	118.6	98.7
C0KJL1	1433-4 OS=Brassica napus OX=3708 PE=2 SV=1	51	13	41	2	250	28	4.84	148.21	87.7	91.8	87	117.3	120.4	118	89.7	91.4	91.7	105.1
A0A0D2ZRC6	Uncharacterized protein OS=Brassica oleracea var. oleracea OX=109376 GN=106320144 PE=4 SV=1	58	19	31	3	325	35.5	7.4	115.8	96.6	95.4	97.9	111.9	113	112.9	90.4	90.8	89.5	101.5
M4CDK9	40S ribosomal protein S8 OS=Brassica rapa subsp. pekinensis OX=51351 PE=3 SV=1	51	11	27	5	227	25.4	10.26	133.33	103.4	104.2	103.5	113	113.6	115	82	83.3	82.5	99.7
A0A078JWH2	BnaAnng31720D protein OS=Brassica napus OX=3708 GN=BnaAnng31720D PE=3 SV=1	52	17	35	4	311	35.7	10.45	129.01	95	97.2	97.5	112.2	113.7	119.9	88.8	87.5	90.5	97.8
A0A0D3EGU2	NADH dehydrogenase [ubiquinone] flavoprotein 1, mitochondrial OS=Brassica oleracea var. oleracea OX=109376 GN=106318592 PE=3 SV=1	49	18	28	18	486	53.4	8.16	118.16	102.2	103.2	101.2	92.6	92.3	91.5	105.9	106.5	106.5	98.1
M4DQZ8	Uncharacterized protein OS=Brassica rapa subsp. pekinensis OX=51351 PE=4 SV=1	44	14	20	12	433	46.7	5.24	91.2	104.9	105.9	106.7	52.3	54	51.6	143.5	142.6	138.6	99.9
M4DH13	Uncharacterized protein OS=Brassica rapa subsp. pekinensis OX=51351 PE=4 SV=1	62	18	44	18	306	33.9	8.31	154.39	100.4	101.6	103.2	111.8	112.1	115.1	84.6	85.2	85.6	100.4
A0A078I3N7	Chlorophyll a-b binding protein, chloroplastic OS=Brassica napus OX=3708 GN=BnaA05g29390D PE=3 SV=1	33	13	81	6	288	31.1	5.94	289.32	107	107	106.6	79.7	78.6	79.4	114.3	115.3	114.5	97.6
A0A078FDX8	BnaA03g00380D protein OS=Brassica napus OX=3708 GN=BnaA03g00380D PE=3 SV=1	37	13	40	1	309	33.2	5.95	141.53	110.7	108.9	109.9	62.6	62.4	63.6	130.5	128.5	126.3	96.7
M4DFF4	Uncharacterized protein OS=Brassica rapa subsp. pekinensis OX=51351 PE=4 SV=1	36	20	38	7	589	65.8	6.73	133.83	117.5	118	119.6	46.6	45.7	47.5	131.4	136.9	139.6	97.2
A0A078GBK2	Thioredoxin reductase OS=Brassica napus OX=3708 GN=BnaC04g02020D PE=3 SV=1	38	16	27	6	543	59.9	8.05	122.02	93	94.9	96.5	98.8	97.8	98.1	107.4	108.1	106.3	99.2
M4EIG4	Uncharacterized protein OS=Brassica rapa subsp. pekinensis OX=51351 PE=3 SV=1	42	23	32	12	701	78.8	5.77	131.52	100.8	103.9	106.5	95.7	98.4	96.2	100.1	95.3	95.9	107.2
A0A078G355	BnaA09g04240D protein OS=Brassica napus OX=3708 GN=BnaA09g04240D PE=4 SV=1	27	27	30	1	1179	128.7	5.82	109.06	160.7	143	134.8	62.2	64.8	63.6	93.5	91.3	91.4	94.7
M4D8H1	Pyruvate, phosphate dikinase OS=Brassica rapa subsp. pekinensis OX=51351 PE=3 SV=1	31	23	28	8	874	94.9	5.25	113.16	99.5	97.9	98.3	66.5	67.9	67.4	132.5	135.3	133.7	100.9
A0A078IK80	Succinate dehydrogenase [ubiquinone] flavoprotein subunit, mitochondrial OS=Brassica napus OX=3708 GN=BnaC02g43980D PE=3 SV=1	29	17	27	17	628	69.1	6.33	114.63	103.2	101.9	99.6	95.3	98.5	98.1	101	98.9	102.1	101.4
A0A0D3AFD9	T-complex protein 1 subunit gamma OS=Brassica oleracea var. oleracea OX=109376 GN=106330360 PE=3 SV=1	56	28	37	2	555	60.1	6.02	132.68	96.9	95.5	95.9	110.2	110.4	111.2	93.2	92.6	93.7	100.4
A0A078HCB4	BnaA03g19590D protein OS=Brassica napus OX=3708 GN=BnaA03g19590D PE=4 SV=1	28	20	28	1	946	104.1	5.17	112.58	96.4	97.1	96.9	106.2	106.2	105	96.8	97	97.5	101
K4GYI5	Glutathione reductase OS=Brassica rapa subsp. oleifera OX=145471 PE=2 SV=1	40	16	24	4	500	53.9	6.13	107.92	98.2	103	100.8	101.3	100.9	99.5	99.1	98.3	97.9	100.9
A0A0D3B9Q0	40S ribosomal protein S3a OS=Brassica oleracea var. oleracea OX=109376 GN=106331381 PE=3 SV=1	65	19	32	1	262	29.9	9.79	123.64	96	95.3	97.4	123.3	122.1	124.1	80.5	80.2	79.9	101.1
A0A078GSE8	BnaA06g13760D protein OS=Brassica napus OX=3708 GN=BnaA06g13760D PE=4 SV=1	80	17	30	14	213	23.5	6.15	114.49	105.4	105.7	105.7	114.3	113.3	115.5	81.6	80.3	79.4	98.7
A0A078GCA4	S-(hydroxymethyl)glutathione dehydrogenase OS=Brassica napus OX=3708 GN=BnaA06g36450D PE=3 SV=1	60	16	26	3	379	40.7	6.95	112.06	108.5	114.8	112.5	119.9	106.8	114.4	75.9	72.5	82.8	91.8
M4F668	Uncharacterized protein OS=Brassica rapa subsp. pekinensis OX=51351 PE=4 SV=1	27	27	29	2	1184	129.3	6.16	108.02	110.1	108.6	107.3	54.5	55.5	54.2	136.4	138.4	138.3	96.7
A0A0D3DSN0	Uncharacterized protein OS=Brassica oleracea var. oleracea OX=109376 GN=106310808 PE=3 SV=1	39	15	28	1	444	47.8	5.95	112.39
A0A078FRT4	BnaA04g12500D protein OS=Brassica napus OX=3708 GN=BnaA04g12500D PE=4 SV=1	53	16	36	1	241	27.7	8.53	129.36	94.2	107.5	97	139.1	111.9	108.3	75.1	72	97.2	97.6
Q4ABZ5	117M18_25 OS=Brassica campestris OX=3711 GN=117M18_25 PE=3 SV=1	46	13	36	1	278	31	5.69	138.44	85.7	94.4	93.4	112.2	112	127.2	89.7	91.3	91.2	102.8
A0A078GLN7	BnaA06g12630D protein OS=Brassica napus OX=3708 GN=BnaA06g12630D PE=3 SV=1	36	16	24	6	626	67.8	6.35	100.96	111.7	107.3	107	103.9	103.3	102.7	88.9	87.8	88.2	99.2
M4CGQ6	Uncharacterized protein OS=Brassica rapa subsp. pekinensis OX=51351 PE=4 SV=1	26	16	27	6	688	73.5	4.87	112.93	107	105.5	104.2	86.1	85.7	86.8	104.3	105.1	110.3	105.1
A0A0D3B202	Uncharacterized protein OS=Brassica oleracea var. oleracea OX=109376 GN=106334953 PE=4 SV=1	22	21	31	2	1115	123.6	4.86	112.13	95.9	93.3	101.6	111	114	104.8	97.6	88.8	90.4	102.5
A0A078J028	BnaA09g55830D protein OS=Brassica napus OX=3708 GN=BnaA09g55830D PE=3 SV=1	28	24	33	17	974	109.2	6.65	120.44	59.7	66	61.3	178.2	184	180.4	54.9	51.9	59	104.6
M4E0Q9	Uncharacterized protein OS=Brassica rapa subsp. pekinensis OX=51351 PE=3 SV=1	45	13	39	1	323	35.5	5.64	162.99	103	100.3	99.2	82.4	84.7	83.2	116.4	118.6	113.1	99
M4C965	Eukaryotic translation initiation factor 3 subunit A OS=Brassica rapa subsp. pekinensis OX=51351 PE=3 SV=1	28	25	37	4	982	113.9	9.14	133.96	94.2	93.7	93.7	107.3	109.1	110.2	95.4	97.8	95.3	103.3
A0A078EBJ0	Mg-protoporphyrin IX chelatase OS=Brassica napus OX=3708 GN=CH42.2 PE=2 SV=1	51	19	33	6	423	46	6.47	122.87	127	127.1	124.4	58.8	58.4	59.6	115.8	115.3	116	97.7
M4F2C1	Eukaryotic translation initiation factor 3 subunit A OS=Brassica rapa subsp. pekinensis OX=51351 PE=3 SV=1	24	23	34	5	968	112.4	9.11	126.68	90.4	89.3	87.4	112	111.7	107.7	95.1	96.1	101.7	108.7
A0A0D3BAU9	Uncharacterized protein OS=Brassica oleracea var. oleracea OX=109376 GN=106328713 PE=3 SV=1	46	19	26	1	558	59.9	6.21	109.35	93.2	93.4	93.8	107.3	110.1	111.2	96	97	97.2	100.8
A0A0D3B154	Isocitrate dehydrogenase [NADP] OS=Brassica oleracea var. oleracea OX=109376 GN=106335730 PE=3 SV=1	43	18	28	2	482	53.7	8.16	107.55	83.4	82.3	81.9	96.9	99	101.7	117.4	117.2	119.9	100.3
A0A078H8B7	Eukaryotic translation initiation factor 3 subunit B OS=Brassica napus OX=3708 GN=BnaA09g41220D PE=3 SV=1	30	18	25	3	714	82.1	5.39	108.92	95.4	97.3	96.1	112.3	109.6	110.6	92.7	90.4	94.9	100.5
M4EWY2	Protoporphyrinogen oxidase OS=Brassica rapa subsp. pekinensis OX=51351 PE=3 SV=1	34	15	25	15	536	57.2	8.92	112.55	110.5	110.6	109.7	88.9	90.2	89.3	100	99.3	100.6	100.9
A0A0D3D944	Uncharacterized protein OS=Brassica oleracea var. oleracea OX=109376 GN=106306267 PE=4 SV=1	38	14	25	1	378	41.3	8.02	97.58	100.2	83.4	121.9	92.5	103	113.6	90.8	88.4	98.2	107.9
M4DWA7	Uncharacterized protein OS=Brassica rapa subsp. pekinensis OX=51351 PE=4 SV=1	47	22	28	3	516	56.4	4.46	114.47	78.4	73	82.8	146.1	157.4	150.5	74.2	70.9	73.3	93.4
M4EBR8	Obg-like ATPase 1 OS=Brassica rapa subsp. pekinensis OX=51351 PE=3 SV=1	34	20	30	2	644	73.1	8.85	119.29	94.3	99.9	96	109.8	109	108.3	93.6	93.3	95	100.7
M4CJS6	Uncharacterized protein OS=Brassica rapa subsp. pekinensis OX=51351 PE=4 SV=1	22	17	28	7	946	104.5	6.19	121.09	111	109.1	112.1	46.2	46.4	45.4	144.1	145.5	144.2	96
A0A078IAH0	Obg-like ATPase 1 OS=Brassica napus OX=3708 GN=BnaA08g05260D PE=3 SV=1	53	20	28	2	394	44.5	7.01	109.1	97.9	104.7	97.3	93.2	96.8	93.1	103.6	100	111.9	101.5
M4CDV4	Uncharacterized protein OS=Brassica rapa subsp. pekinensis OX=51351 PE=3 SV=1	45	18	35	1	422	46.4	6.32	135.84	105.2	95.8	116.1	98.2	121.2	88.4	73.1	93.5	97.1	111.3
A0A1B1Y036	NADH-quinone oxidoreductase subunit D OS=Brassica napus var. napus OX=138011 GN=ndhH PE=3 SV=1	51	15	31	15	393	45.4	5.54	136.62	117	114	115.4	67.9	66.4	64.8	119.5	117.2	118.6	99.3
A0A078GTU7	BnaA06g19490D protein OS=Brassica napus OX=3708 GN=BnaA06g19490D PE=4 SV=1	52	13	34	13	216	23.9	9.55	146.04	102.7	100.2	105.7	90.1	88.1	86	110.6	109.2	109.2	98.3
M4CP70	Pyruvate kinase OS=Brassica rapa subsp. pekinensis OX=51351 PE=3 SV=1	35	17	28	14	510	55	6.73	104.11	96.8	96.7	97	101.8	102	100.6	100.8	101.1	102.6	100.4
A0A0D3DQ51	Uncharacterized protein OS=Brassica oleracea var. oleracea OX=109376 GN=106307210 PE=4 SV=1	56	18	32	1	327	35.6	7.69	116.62	108.1	98.5	109.5	100.1	95.6	107.7	98.3	93.5	89.8	99
A0A078GZB3	BnaC04g27010D protein OS=Brassica napus OX=3708 GN=BnaC04g27010D PE=3 SV=1	46	13	36	6	377	41.7	5.39	161.71	104.9	104.7	105.8	106.4	110	106.5	89	84.3	84.6	103.7
A0A078GXH9	BnaA03g49280D protein OS=Brassica napus OX=3708 GN=BnaA03g49280D PE=4 SV=1	27	21	24	8	891	97.8	5.16	96.26	99.2	100.7	98.3	104.3	103.8	101.4	97	98.8	96.4	100.1
A0A078ITV7	BnaC07g49390D protein OS=Brassica napus OX=3708 GN=BnaC07g49390D PE=4 SV=1	34	13	23	2	439	48.9	5.21	97.27	130.7	125.9	130.7	88.2	86.4	84.6	84.9	85	85.7	98
M4EWP8	Uncharacterized protein OS=Brassica rapa subsp. pekinensis OX=51351 PE=4 SV=1	22	16	26	4	1118	120.1	5.19	114.33	95	93.1	93.5	65.2	64.7	67.6	138.7	145.2	139.2	97.7
M4CBG7	Pectinesterase OS=Brassica rapa subsp. pekinensis OX=51351 PE=3 SV=1	30	16	29	7	591	64.2	7.5	114.84	107	103.3	105.4	87.9	88.1	90.2	104	107.9	107	99.1
M4F4W6	Uncharacterized protein OS=Brassica rapa subsp. pekinensis OX=51351 PE=4 SV=1	42	17	41	1	416	45.1	5.38	144.56	105	106.7	110.1	115.5	117	117.8	74	74.8	76.2	102.8
M4DD35	Uncharacterized protein OS=Brassica rapa subsp. pekinensis OX=51351 PE=3 SV=1	62	10	31	2	181	20.6	6.55	128.16	97.9	98.6	100.4	95	96.3	97.4	106.4	103.9	104.6	99.5
A0A0D3CSW6	Ribulose bisphosphate carboxylase small chain OS=Brassica oleracea var. oleracea OX=109376 GN=106296431 PE=3 SV=1	64	14	243	2	181	20.3	8.05	924.38	109.6	108.8	104.5	96.3	95.7	94.7	92.6	98.8	101.2	97.8
C0LLV2	Chloroplast carboxyltransferase alpha subunit isoform 1 OS=Brassica campestris OX=3711 GN=accA1 PE=3 SV=1	31	19	26	9	770	85.4	5.8	113.23	100.5	97.8	96	125.3	126.3	124.5	75.6	75.8	75.2	103
M4DAG7	Uncharacterized protein OS=Brassica rapa subsp. pekinensis OX=51351 PE=4 SV=1	21	24	30	10	1318	145.2	5.62	107.52	91.6	93.7	95.9	95.1	97.4	97.7	109.6	108.7	110.3	100.1
A0A078F9Q1	BnaA05g27440D protein OS=Brassica napus OX=3708 GN=BnaA05g27440D PE=4 SV=1	59	13	49	2	261	28.7	6.37	205.37	109.7	105.5	105	96.9	92.9	95.4	96.7	98.4	98.8	100.8
A0A078GJD5	BnaA05g19100D protein OS=Brassica napus OX=3708 GN=BnaA05g19100D PE=3 SV=1	40	17	28	2	545	59.1	6.3	109.2	89.3	87.2	85.3	104.5	118.5	109.9	103.1	99.7	98.8	103.8
M4FFF1	Uncharacterized protein OS=Brassica rapa subsp. pekinensis OX=51351 PE=3 SV=1	30	18	43	9	552	63	8.37	150.73	148.4	147.3	147	61.9	61.8	63.5	91.1	91.5	88.5	99.2
A0A078IR79	BnaA07g36780D protein OS=Brassica napus OX=3708 GN=BnaA07g36780D PE=3 SV=1	49	18	27	2	536	59.5	5.57	117.81	99.3	98.7	99.4	102.1	102	101	99.4	99.2	98.3	100.6
P29092	Myrosinase MB3 OS=Sinapis alba OX=3728 PE=1 SV=1	24	13	39	0	544	62	6.79	149.31	97.5	95.6	91.6	144.9	144.5	149.7	59.7	59.1	60.3	97.1
A0A078I3N6	BnaA05g12410D protein OS=Brassica napus OX=3708 GN=BnaA05g12410D PE=3 SV=1	38	19	27	19	646	72.2	6.47	100.57	100.6	100.5	100.5	50.3	48.5	48.3	150.6	153.3	148.3	99.2
M4DP97	Uncharacterized protein OS=Brassica rapa subsp. pekinensis OX=51351 PE=3 SV=1	26	20	29	5	1102	122.4	5.35	118.33	87.8	86.6	87.3	114.4	115.2	116.1	95.5	97.1	98.9	101
A0A078FY76	BnaA01g23200D protein OS=Brassica napus OX=3708 GN=BnaA01g23200D PE=3 SV=1	35	15	29	2	609	65	7.37	114.22	112.7	117.8	114.4	104.3	97.1	99.6	90.2	79	83.5	101.5
M4D7I7	Uncharacterized protein OS=Brassica rapa subsp. pekinensis OX=51351 PE=4 SV=1	24	13	36	2	513	56.8	5.95	151.49	108.8	109.9	107.2	109.9	113.9	113.5	78.7	82.3	78.1	97.7
M4E8R1	Dihydrolipoamide acetyltransferase component of pyruvate dehydrogenase complex OS=Brassica rapa subsp. pekinensis OX=51351 PE=3 SV=1	45	14	28	2	477	49.6	8.94	120.1	104.5	102.3	103.5	111.1	110.8	109.7	84.8	86.8	87.2	99.2
M4FI20	Uncharacterized protein OS=Brassica rapa subsp. pekinensis OX=51351 PE=3 SV=1	29	13	27	11	457	50.5	5.4	125.16	118	116.9	118.8	50.6	51.1	51.9	133.8	135.1	127.7	96
A0A0D3CJV9	Uncharacterized protein OS=Brassica oleracea var. oleracea OX=109376 GN=106343298 PE=4 SV=1	42	16	30	4	462	50	6.15	113.81	110.6	109.9	110.7	67.6	68.9	68.6	119.9	121.7	121	101.1
A0A078FWM7	T-complex protein 1 subunit gamma OS=Brassica napus OX=3708 GN=BnaAnng03000D PE=3 SV=1	52	27	36	1	555	60.1	6.02	128.85	108.9	106.4	103.5	98.4	104.7	104.3	90.7	94.6	90.5	98
A0A0D3B4L2	Uncharacterized protein OS=Brassica oleracea var. oleracea OX=109376 PE=3 SV=1	51	15	29	15	335	36.7	9.29	116.22	103.7	101.6	96	99.9	100.8	101.8	99.3	99.3	96	101.6
Q43744	Malate dehydrogenase, mitochondrial OS=Brassica napus OX=3708 GN=MDH PE=2 SV=1	37	8	27	1	341	35.7	8.68	127.23	111	110.2	107.6	106.1	103	105.2	84.9	81.9	86.9	103.2
A0A078HBC2	BnaA06g10670D protein OS=Brassica napus OX=3708 GN=BnaA06g10670D PE=4 SV=1	53	19	32	19	459	51	5.73	124.15	107.7	107.1	108	78	75.9	76.3	116.8	118.2	115.4	96.6
M4EDK5	Uncharacterized protein OS=Brassica rapa subsp. pekinensis OX=51351 PE=4 SV=1	35	16	21	6	484	54.2	4.86	92.54	129.8	129.7	129.8	47.7	47.5	49.6	123.2	122.1	120.2	100.2
M4D4C5	Uncharacterized protein OS=Brassica rapa subsp. pekinensis OX=51351 PE=3 SV=1	40	12	58	12	221	23.8	8.21	224.89	103.8	106.4	102.9	90.5	89.6	87.6	106.1	105.9	108.1	99
M4D5L7	Uncharacterized protein OS=Brassica rapa subsp. pekinensis OX=51351 PE=4 SV=1	47	12	19	10	454	50.1	5.33	93.23	104.1	97.4	99.3	91.4	95.5	93.2	105.3	107.8	106.7	99.4
M4EQZ6	Uncharacterized protein OS=Brassica rapa subsp. pekinensis OX=51351 PE=4 SV=1	52	15	35	1	242	27.8	8.78	124.66	98.8	95	100.1	100.2	108.9	99	95.2	99.3	108.2	95.4
M4DWB9	Uncharacterized protein OS=Brassica rapa subsp. pekinensis OX=51351 PE=4 SV=1	52	16	28	2	435	48.4	6.06	119.57	119.7	119.5	122	96.2	96.3	95.5	83.8	83.8	83.6	99.6
A0A078FL44	Chlorophyll a-b binding protein, chloroplastic OS=Brassica napus OX=3708 GN=BnaA09g13710D PE=3 SV=1	28	7	47	2	271	29.1	8.24	212.81	101.6	104.5	112.3	79.7	84.2	83.2	108.7	113.3	111.4	101.2
A0A078J7N7	BnaCnng34540D protein OS=Brassica napus OX=3708 GN=BnaCnng34540D PE=3 SV=1	56	10	27	2	234	25.6	4.61	121.38	101.1	104.1	102.5	105.5	107.8	111.5	94.7	85.9	86.7	100.2
M4EBM7	Uncharacterized protein OS=Brassica rapa subsp. pekinensis OX=51351 PE=3 SV=1	47	14	25	5	375	40.5	7.8	113.81	101.5	103	102.1	104.7	105.5	101.5	93.8	92.7	95.9	99.3
M4FC13	Uncharacterized protein OS=Brassica rapa subsp. pekinensis OX=51351 PE=4 SV=1	28	23	30	23	907	100	8.32	104.1	102.3	104.5	100.5	103.2	103.9	103.2	94.1	93	94.5	100.8
M4EF41	Beta-galactosidase OS=Brassica rapa subsp. pekinensis OX=51351 PE=3 SV=1	32	20	30	5	839	92.8	8.28	109.69	90.1	89.3	89.9	141.8	145.5	142.4	66.3	65.4	67.5	101.8
A0A078ICG7	BnaA09g01610D protein OS=Brassica napus OX=3708 GN=BnaA09g01610D PE=4 SV=1	46	9	30	7	186	20.1	8.46	137.16	105.8	103.3	106.6	90	89.4	91.5	105.9	104.8	103.3	99.4
M4CRU2	Uncharacterized protein OS=Brassica rapa subsp. pekinensis OX=51351 PE=3 SV=1	17	11	24	1	498	55.4	9.5	111.54	96.5	91.8	87.4	135.1	127	134	74.7	68.5	76.6	108.3
M4F0M5	Uncharacterized protein OS=Brassica rapa subsp. pekinensis OX=51351 PE=3 SV=1	32	17	31	3	572	64.4	7.9	124.71	88.7	89.7	86.9	99.2	97.2	98.7	112.2	114.5	113.5	99.2
A0A078GEI0	BnaC04g43560D protein OS=Brassica napus OX=3708 GN=BnaC04g43560D PE=3 SV=1	41	12	18	1	462	48.4	7.85	88.21	95.2	103	107.2	93.7	88.1	104.6	106.7	107.1	96.4	97.9
M4FAY6	Uncharacterized protein OS=Brassica rapa subsp. pekinensis OX=51351 PE=3 SV=1	29	17	27	2	761	83.4	5.87	106.92	95.6	95.2	95.1	106.5	110.3	108	95.9	96.7	93.5	103.3
A0A0D3D811	Ketol-acid reductoisomerase OS=Brassica oleracea var. oleracea OX=109376 GN=106342616 PE=3 SV=1	25	13	26	3	589	63.5	6.7	108.07	111.5	107.9	108.7	94.8	92.2	95.7	93	96	98.6	101.6
A0A0D3BG01	Uncharacterized protein OS=Brassica oleracea var. oleracea OX=109376 GN=106335514 PE=3 SV=1	38	23	31	1	531	60.4	4.88	110.99	88.1	92.3	89.7	108.1	111.5	112.5	99.3	102.4	96.5	99.7
M4D1J2	Uncharacterized protein OS=Brassica rapa subsp. pekinensis OX=51351 PE=3 SV=1	53	21	28	21	445	49.5	6.1	103.25	98.8	96.9	98.5	104.7	106.6	104.6	97.6	93.2	98.5	100.8
O04955	Glutathione reductase, cytosolic OS=Brassica rapa subsp. pekinensis OX=51351 GN=GR1 PE=2 SV=2	35	15	23	3	502	54	6.3	103.35	93.5	94.8	101.2	106.8	101.4	102.5	98.1	100.4	94.5	106.8
A0A078J862	BnaA09g51670D protein OS=Brassica napus OX=3708 GN=BnaA09g51670D PE=4 SV=1	42	17	39	1	416	45.1	5.38	136.52	101.1	100.2	98.4	100.9	100.2	99.9	100.9	100.4	97.7	100.4
B7U486	Myo-inositol 1-phosphate synthase type 2 OS=Brassica napus OX=3708 GN=MIPS2 PE=2 SV=1	37	15	30	3	510	56.3	5.49	112.43	30.8	30.8	31.2	27.7	26.2	25.7	246.6	251.3	235	94.6
M4EVG4	Uncharacterized protein OS=Brassica rapa subsp. pekinensis OX=51351 PE=3 SV=1	49	18	26	2	535	59.3	5.58	113.97	101.6	90.1	95.7	115.3	113.3	110.6	90.5	89.8	97.5	95.6
A0A078HY53	BnaC03g23990D protein OS=Brassica napus OX=3708 GN=BnaC03g23990D PE=3 SV=1	54	14	35	14	269	29	10.45	123.18	93.8	95.3	95	124.9	122.2	123.5	82	81.9	81.4	100
M4DID5	Uncharacterized protein OS=Brassica rapa subsp. pekinensis OX=51351 PE=4 SV=1	27	19	26	19	896	100.1	5.95	102.91	121.8	122.3	124.6	30	28.7	30	149.8	152.2	146.1	94.5
A0A0D3AHD8	Uncharacterized protein OS=Brassica oleracea var. oleracea OX=109376 GN=106327790 PE=3 SV=1	37	13	36	1	309	33.2	6.11	127.97	114.4	111.1	108.9	66.4	71.2	42.4	127.5	142.6	127.9	87.6
A0A0D3DLN8	Uncharacterized protein OS=Brassica oleracea var. oleracea OX=109376 GN=106312666 PE=4 SV=1	51	16	22	6	487	53.7	5.43	102.15	107.1	109.7	106.7	91.7	94	92.9	97.4	101.6	98.4	100.6
M4CBE4	Uncharacterized protein OS=Brassica rapa subsp. pekinensis OX=51351 PE=3 SV=1	41	19	24	19	572	60.5	5.95	95.28	98.7	97	96.6	108.6	109.4	110.3	92.7	90.8	93.7	102.2
A0A078J9V7	Pyruvate kinase OS=Brassica napus OX=3708 GN=BnaCnng37100D PE=3 SV=1	39	16	25	14	580	63.5	7.37	102.06	106.9	106.8	106.2	107.6	109.1	106.9	84.5	85.2	86.7	100.1
A0A078JWG1	BnaAnng31940D protein OS=Brassica napus OX=3708 GN=BnaAnng31940D PE=3 SV=1	39	18	27	1	562	60.5	7.94	109.59
A0A078IAL6	Coatomer subunit gamma OS=Brassica napus OX=3708 GN=BnaC03g66090D PE=3 SV=1	33	22	27	1	886	98.3	5.21	112.2	95.3	118.9	120.8	95.5	96.5	103.9	89.5	88.5	93.4	97.8
M4CX22	Uncharacterized protein OS=Brassica rapa subsp. pekinensis OX=51351 PE=4 SV=1	31	12	21	4	516	57.6	6.79	101.49	89.1	90.8	89.8	123.6	122.3	126	86.8	85.2	84.7	101.7
D0V0B2	Cysteine synthase OS=Brassica rapa subsp. chinensis OX=93385 GN=OASA4 PE=2 SV=1	69	15	35	4	322	33.9	5.59	134.79	105.3	105.7	108.4	102.8	99.3	99.6	90.3	89.7	95.6	103.2
A0A078JUS8	BnaA10g29750D protein OS=Brassica napus OX=3708 GN=BnaA10g29750D PE=4 SV=1	58	13	27	8	276	29.3	8.7	118.24	97.2	96.7	98.7	98.6	100.8	98.2	103.8	104.5	103	98.4
M4DY54	Uncharacterized protein OS=Brassica rapa subsp. pekinensis OX=51351 PE=4 SV=1	36	18	25	18	605	66.7	6.27	98.39	105.9	105.2	105.6	96	95.7	95.4	98.3	98.6	99.7	99.6
A0A078GFK3	BnaA06g01020D protein OS=Brassica napus OX=3708 GN=BnaA06g01020D PE=4 SV=1	54	15	21	7	393	41.8	5.8	93.51	93	94.5	93.4	123.2	121.3	125.2	82.8	81.1	83.2	102.3
A0A0D3CNH6	Uncharacterized protein OS=Brassica oleracea var. oleracea OX=109376 GN=106295583 PE=3 SV=1	47	21	30	1	529	58.7	6.49	117.97	111.3	105.7	107.4	83.7	84	82.6	111.2	109.4	114.2	90.4
M4CT40	Uncharacterized protein OS=Brassica rapa subsp. pekinensis OX=51351 PE=4 SV=1	45	17	29	4	430	49.6	6.01	107.38	105.9	105.9	107	89.6	90.5	91	101.8	103.1	104.5	100.8
A0A0D3BMZ2	Uncharacterized protein (Fragment) OS=Brassica oleracea var. oleracea OX=109376 PE=3 SV=1	51	21	24	1	460	51.9	8.7	97.87	102.6	99.9	98.8	105.7	105.1	108.4	86.6	87	101.2	104.8
M4DCW7	Uncharacterized protein OS=Brassica rapa subsp. pekinensis OX=51351 PE=4 SV=1	64	23	41	3	242	27.9	9.98	149.22	93.4	94.6	94.2	131.8	132.9	133.3	73.4	73.5	72.6	100.2
A0A078FR19	BnaC09g40570D protein OS=Brassica napus OX=3708 GN=BnaC09g40570D PE=3 SV=1	36	17	23	1	570	60.9	6.16	93.8	105.3	117	109.1	104.4	103.4	106.4	84.1	84.8	83.7	101.9
A0A0D3E190	Uncharacterized protein OS=Brassica oleracea var. oleracea OX=109376 GN=106315486 PE=4 SV=1	25	25	28	1	1187	129.7	6.04	101.41	99.3	96.4	105.2	59.2	56.9	58.4	146	137.1	140.3	101.1
A0A078IE36	BnaC05g18900D protein OS=Brassica napus OX=3708 GN=BnaC05g18900D PE=3 SV=1	35	18	27	3	544	59.2	8	109.23	90.8	91.9	89.6	90.1	92.1	90.9	115	118.2	121	100.5
M4D068	Malic enzyme OS=Brassica rapa subsp. pekinensis OX=51351 PE=3 SV=1	35	18	31	6	588	64.7	6.11	111.66	98	105.9	101.1	95.6	99.3	98.7	101.1	96.7	102.3	101.4
M4D2E3	Uncharacterized protein OS=Brassica rapa subsp. pekinensis OX=51351 PE=4 SV=1	53	14	24	2	307	33.9	5.45	102.16	150.6	143.6	146.3	62	61.2	70	89.6	87.2	89.7	99.9
A0A078G9V3	BnaA06g20710D protein OS=Brassica napus OX=3708 GN=BnaA06g20710D PE=3 SV=1	38	17	27	17	346	38.9	6.68	114	109.6	110.4	109.7	88.8	90.8	89.1	100.4	102	100	99.2
A0A078J2Z1	BnaC09g54420D protein OS=Brassica napus OX=3708 GN=BnaC09g54420D PE=4 SV=1	15	12	22	3	917	102.3	6.79	105.53	95.7	94.7	95.1	105.1	108	105.1	100.6	100.8	94.9	100.1
M4CA98	40S ribosomal protein S3a OS=Brassica rapa subsp. pekinensis OX=51351 PE=3 SV=1	65	18	30	2	262	29.8	9.74	113.12	100.1	85.3	92	100.8	111.4	117.2	95.4	96.3	98.8	102.6
A0A0D3BMD8	ATP-dependent Clp protease proteolytic subunit OS=Brassica oleracea var. oleracea OX=109376 PE=3 SV=1	35	13	24	1	424	46.9	9.11	99.5	101.3	101.3	101	97.5	98.3	97.7	101.7	103.1	98.8	99.4
A0A0D3CS77	Uncharacterized protein OS=Brassica oleracea var. oleracea OX=109376 PE=4 SV=1	36	21	25	1	1071	120	7.14	102.05	97.4	98.6	99.9	106.2	105.1	105.5	94.9	95.7	95.8	100.9
A0A0D3BLU5	Serine hydroxymethyltransferase OS=Brassica oleracea var. oleracea OX=109376 GN=106334677 PE=3 SV=1	28	17	27	5	579	63.7	8.43	100.14	97.4	95.9	95.2	96.3	97.3	97	106.6	104.3	107.1	103
M4CPH3	Uncharacterized protein OS=Brassica rapa subsp. pekinensis OX=51351 PE=3 SV=1	29	19	26	4	891	99.5	5.67	93.36	100.8	101.7	98.6	105.8	104.9	106.5	94.3	94.6	91.6	101.2
A0A078HA16	BnaA01g14420D protein OS=Brassica napus OX=3708 GN=BnaA01g14420D PE=4 SV=1	43	13	22	13	313	33.8	7.87	91.07	125.2	124.6	121.3	59.7	58.4	59.9	117.6	118.1	115.6	99.6
A0A0D3B1C1	Uncharacterized protein OS=Brassica oleracea var. oleracea OX=109376 GN=106334440 PE=4 SV=1	51	15	27	2	363	41.1	6.13	102.2	107.6	116.9	109.6	91.6	92.5	99.2	86.3	102.5	96.7	97.1
M4CPI6	Uncharacterized protein OS=Brassica rapa subsp. pekinensis OX=51351 PE=3 SV=1	32	16	23	16	493	54.2	6.71	99.53	96	96.1	93.5	108.4	107	106.2	98.6	96.8	97.1	100.4
M4FIC5	Uncharacterized protein OS=Brassica rapa subsp. pekinensis OX=51351 PE=4 SV=1	30	20	28	5	706	78.1	5.03	104.81	96.4	94.6	93.1	105.1	98.5	101.4	103.2	104.3	100	103.5
A0A078G6J1	Elongation factor Tu OS=Brassica napus OX=3708 GN=BnaA09g01140D PE=3 SV=1	54	20	29	2	455	49.4	6.55	111.53	112.7	110.2	112.2	74.1	74.3	74.6	115	114.8	113.4	98.7
A0A0D3BS15	Tubulin beta chain OS=Brassica oleracea var. oleracea OX=109376 PE=3 SV=1	39	14	34	1	485	54.8	5.01	122.11	118.2	102	103.9	120.8	121	114.4	70	72.7	72.6	104.4
M4ES20	Uncharacterized protein OS=Brassica rapa subsp. pekinensis OX=51351 PE=3 SV=1	55	12	29	1	253	28	6.28	128.4	111.4	112.4	115.9	78.9	81.9	79.9	102.7	108.2	108	100.6
M4FEC3	Uncharacterized protein OS=Brassica rapa subsp. pekinensis OX=51351 PE=3 SV=1	32	15	23	15	696	77.2	6.37	96.01	106.5	104.5	104.1	78.8	81	80.4	115.2	115.3	115.6	98.5
A0A0D3BE55	Photosystem II D2 protein OS=Brassica oleracea var. oleracea OX=109376 PE=3 SV=1	25	8	57	8	359	40.3	6.27	262.4	97.6	96.2	98.1	83.3	81.9	82.3	120	120.6	121.6	98.4
A0A078GNL9	BnaA06g11890D protein OS=Brassica napus OX=3708 GN=BnaA06g11890D PE=4 SV=1	53	12	19	12	343	36.2	8.35	88.38	96.3	94.2	95.7	91.2	91.8	89.7	115.9	116.5	110.2	98.4
A0A078IQ72	BnaA08g31400D protein OS=Brassica napus OX=3708 GN=BnaA08g31400D PE=3 SV=1	44	13	29	4	375	40.7	7.49	116.97	104.3	101.4	100	96.8	94.7	99.8	97.3	100	105.7	100
A0A078FVH8	BnaC09g40930D protein OS=Brassica napus OX=3708 GN=BnaC09g40930D PE=4 SV=1	42	12	23	11	351	38.5	6.87	96.32	87.3	85	88.3	105.1	105.9	104.3	107.4	107.9	106.5	102.2
M4F5A1	Uncharacterized protein OS=Brassica rapa subsp. pekinensis OX=51351 PE=3 SV=1	20	16	23	7	986	113.7	7.31	96.94	90.7	92.5	93.2	103.7	104.4	100	105.5	104.6	105.2	100.1
A0A078JVB3	BnaAnng37730D protein OS=Brassica napus OX=3708 GN=BnaAnng37730D PE=3 SV=1	51	10	31	2	264	29.5	8.07	115.23	19.7	21.7	22.3	19.5	21.6	20.8	265.6	265.6	253.4	89.9
A0A0D3B8J8	Uncharacterized protein OS=Brassica oleracea var. oleracea OX=109376 GN=106328517 PE=4 SV=1	50	11	28	6	327	35.7	5.35	114.75	82.2	83.8	81.9	110.9	114.2	109.8	102.5	104.4	108.6	101.7
M4CAY9	Uncharacterized protein OS=Brassica rapa subsp. pekinensis OX=51351 PE=4 SV=1	29	21	35	5	643	72	8.24	128.1	94.5	105.2	92.6	73.2	66	64.9	132.5	131.6	139.7	99.8
A0A078FWI7	BnaA10g09500D protein OS=Brassica napus OX=3708 GN=BnaA10g09500D PE=3 SV=1	50	13	17	3	411	43.1	6.58	83.49	100.2	101.8	100	104.5	111.6	108.7	89.3	91	91.6	101.2
A0A078GIL3	BnaC02g30020D protein OS=Brassica napus OX=3708 GN=BnaC02g30020D PE=3 SV=1	56	19	30	18	399	44.8	7.87	105.49	96.3	97.2	96.3	105.2	104.7	104	97.6	100	98.7	100
A0A078I1J8	BnaA02g24400D protein OS=Brassica napus OX=3708 GN=BnaA02g24400D PE=3 SV=1	39	12	19	3	472	50.1	7.9	98.51	105.8	103.3	104.8	84.3	82	78.9	110.4	120.1	109.7	100.7
Q8LJP9	Dehydroascorbate reductase OS=Brassica juncea OX=3707 GN=DHAR2 PE=2 SV=1	63	14	34	1	257	28.5	8.19	143.84	97.3	90.3	89.7	94.3	92.6	84.5	120.1	117.6	109.9	103.8
A0A0D3A2C4	Uncharacterized protein OS=Brassica oleracea var. oleracea OX=109376 GN=106306866 PE=4 SV=1	33	15	23	2	479	53.4	8.24	96.99	92.7	91.9	92.4	109.9	111.7	111.3	97	96.7	95.7	100.6
M4FCH8	Uncharacterized protein OS=Brassica rapa subsp. pekinensis OX=51351 PE=4 SV=1	21	24	30	5	1315	144.9	5.62	109.79	99	98	99	93.1	95.2	93.6	106.6	108.6	108.8	98.1
A0A078GYK0	Protein disulfide-isomerase OS=Brassica napus OX=3708 GN=BnaA10g13460D PE=3 SV=1	42	23	32	2	596	66	4.68	110.44	42.7	42.3	43.6	152.2	154.5	153.9	100.8	102.7	102.1	105.2
A0A078IH14	D-3-phosphoglycerate dehydrogenase OS=Brassica napus OX=3708 GN=BnaA03g50990D PE=3 SV=1	36	19	27	5	598	62.7	6.68	102.41	101.7	100.4	100	97.6	100.7	98.6	99.7	99.7	101.1	100.4
A0A0D3E351	Thioredoxin reductase OS=Brassica oleracea var. oleracea OX=109376 PE=3 SV=1	13	13	18	3	1929	209	5.05	86.56	113.7	113.6	114.9	80.1	80.9	80.3	105.6	106.7	106.6	97.6
A0A0D3BLF4	D-3-phosphoglycerate dehydrogenase OS=Brassica oleracea var. oleracea OX=109376 GN=106331276 PE=3 SV=1	39	19	27	1	602	63.2	6.15	103.53	97	98.5	99.6	105.2	107.5	105.9	96.6	91.6	101.1	97.1
A0A078HYF5	BnaA01g07140D protein OS=Brassica napus OX=3708 GN=BnaA01g07140D PE=4 SV=1	43	16	26	7	525	57.7	7.64	96.55	103.7	103.4	101	99.3	100.3	95.3	97.3	98.5	102.6	98.5
A0A078GT97	BnaA04g17370D protein OS=Brassica napus OX=3708 GN=BnaA04g17370D PE=4 SV=1	34	11	21	1	367	38.6	7.36	94.08	115.1	108.6	107.5	87.9	96.5	84	104.3	94.8	101	100.2
Q3L0U0	Glutamine synthetase OS=Brassica rapa subsp. pekinensis OX=51351 PE=2 SV=1	57	16	24	15	356	39.2	5.36	107.45	100.1	100.2	100.1	90.5	93.4	93.2	107.9	109.3	106.5	98.9
A0A0D3CKA4	Pectinesterase OS=Brassica oleracea var. oleracea OX=109376 GN=106294828 PE=3 SV=1	34	17	30	1	592	63.7	8.79	119.38	99	95.8	97.9	92.6	92.1	92	110	110.1	110.5	99.9
A0A0D3E811	Uncharacterized protein OS=Brassica oleracea var. oleracea OX=109376 PE=4 SV=1	39	9	48	7	249	27.1	9.83	209.44	111.3	110.7	108.9	69.5	70.2	68.7	122.4	121.4	119.2	97.7
A0A078HBX5	Chlorophyll a-b binding protein, chloroplastic OS=Brassica napus OX=3708 GN=BnaC03g59520D PE=3 SV=1	63	11	96	1	267	28.3	5.44	310.43	148.1	108	115	69.5	68.3	61.7	112.3	91.6	108.8	116.7
A0A0D3BCU9	Pyruvate kinase OS=Brassica oleracea var. oleracea OX=109376 GN=106335632 PE=3 SV=1	38	14	21	7	586	64.2	5.95	86.17	104.6	103	100	105.4	106.3	107.8	90.3	90.2	91.4	101
M4FG92	40S ribosomal protein S3a OS=Brassica rapa subsp. pekinensis OX=51351 PE=3 SV=1	59	16	30	3	261	29.8	9.79	114.93	96.5	96.3	95.4	112.1	114.4	116.7	91.4	93.5	86.5	97.2
M4CIY4	Uncharacterized protein OS=Brassica rapa subsp. pekinensis OX=51351 PE=3 SV=1	41	13	32	13	388	41.6	5.41	127.49	112.3	111	110.7	93.9	94.3	96.7	93.4	95.3	92.4	99.8
A0A078HZF7	BnaC05g48550D protein OS=Brassica napus OX=3708 GN=BnaC05g48550D PE=3 SV=1	44	20	30	1	529	58.8	6.71	117.32	103.9	91.4	99.3	98.8	93.4	97.5	106.3	115.5	98.4	95.5
M4C9H4	Elongation factor Tu OS=Brassica rapa subsp. pekinensis OX=51351 PE=3 SV=1	50	19	28	2	453	49.1	6.55	109.56	118.9	118.7	123.6	66.1	62.7	64.3	119.2	114.1	114.9	97.6
D0V0B3	Cysteine synthase OS=Brassica rapa subsp. chinensis OX=93385 GN=OASA6 PE=2 SV=1	59	15	32	1	322	33.9	5.82	128.2	103	98.8	101	98.1	112	114.3	90.2	86.2	90.4	106
A0A078JKV3	BnaA10g29870D protein OS=Brassica napus OX=3708 GN=BnaA10g29870D PE=4 SV=1	37	17	23	3	674	74.2	7.27	102.64	123.3	122.1	122.9	51.4	50.2	50.6	125	126.3	129.8	98.4
M4D0M0	Uncharacterized protein OS=Brassica rapa subsp. pekinensis OX=51351 PE=4 SV=1	40	15	34	3	416	45.1	5.19	121.86	95	94.1	95	119.2	120	113.3	89.7	88.8	84.7	100.1
A0A078J1F8	ATP-dependent Clp protease proteolytic subunit OS=Brassica napus OX=3708 GN=BnaA08g29600D PE=3 SV=1	38	13	24	1	388	42.6	8.75	99.77	93.3	99.3	107.4	97	104.5	96.4	101.2	100.5	102.4	98.3
M4F161	Uncharacterized protein OS=Brassica rapa subsp. pekinensis OX=51351 PE=3 SV=1	42	18	26	1	531	57	6.6	105.28	93.6	86	92.2	106.6	114.1	117	97.6	94.1	99.7	99.1
A0A078HU28	BnaA01g31570D protein OS=Brassica napus OX=3708 GN=BnaA01g31570D PE=4 SV=1	31	22	37	5	639	71.5	8.09	123.44	109.5	105.8	107	59.6	59.4	60.8	133.3	135.6	131.5	97.5
A0A0D3EDG5	Uncharacterized protein (Fragment) OS=Brassica oleracea var. oleracea OX=109376 PE=3 SV=1	41	18	34	1	467	51.9	7.15	128.75	75	75.3	78.8	123.5	125.6	126.1	98.4	98.1	98.6	100.7
M4EXK3	Dihydrolipoyl dehydrogenase OS=Brassica rapa subsp. pekinensis OX=51351 PE=3 SV=1	33	14	23	2	563	59.9	7.99	87.66	95.7	95.7	98.7	119.4	119	117.8	86.5	83.4	84.7	99.1
M4FGG9	Uncharacterized protein OS=Brassica rapa subsp. pekinensis OX=51351 PE=3 SV=1	10	10	37	10	942	104.8	6.95	133.89	92.4	91.2	90.7	125.6	127.4	129.4	79.9	78	81.6	103.7
A0A0D3B007	Uncharacterized protein (Fragment) OS=Brassica oleracea var. oleracea OX=109376 PE=4 SV=1	26	26	29	5	1149	134.6	5.92	97.82	80.2	79.7	81.6	121.8	127	138.1	86.5	89.8	88.3	107
M4CE33	Protein disulfide-isomerase OS=Brassica rapa subsp. pekinensis OX=51351 PE=3 SV=1	42	23	31	2	596	66.1	4.72	105.72	115.5	72.1	121.9	169.6	158.4	219.6	14.6	9		119.3
M4DLT0	Uncharacterized protein OS=Brassica rapa subsp. pekinensis OX=51351 PE=4 SV=1	64	23	37	3	242	27.9	9.98	132.77	92.2	90.6	92.1	130.6	133.3	136.3	74.2	74.1	75.3	101.3
M4D4Y1	Adenylyl cyclase-associated protein OS=Brassica rapa subsp. pekinensis OX=51351 PE=3 SV=1	48	21	29	11	477	50.9	7.11	110.95	93.5	91.6	92.2	115.2	116	115.4	92.1	91.1	91.7	101.1
A0A078IKQ3	BnaCnng21170D protein OS=Brassica napus OX=3708 GN=BnaCnng21170D PE=4 SV=1	29	24	33	1	911	99	7.21	113.34	111.5	114.1	121	61.9	63.1	67.7	119.3	120.8	119.7	100.9
A0A0D3BRY6	Uncharacterized protein OS=Brassica oleracea var. oleracea OX=109376 PE=3 SV=1	31	22	36	1	887	97.2	7.97	128.98	86.6	80.2	83.3	97.8	100.7	87.9	120.5	122.9	120.4	99.7
A0A0D3AN09	Pyruvate dehydrogenase E1 component subunit beta OS=Brassica oleracea var. oleracea OX=109376 GN=106322635 PE=4 SV=1	34	10	21	10	366	39.3	5.83	90.17	101.4	101.3	101.4	98.3	100.4	98.6	98.8	99	99.1	101.7
M4CDI2	Uncharacterized protein OS=Brassica rapa subsp. pekinensis OX=51351 PE=4 SV=1	20	18	27	1	1111	123.1	4.87	97.63
A0A0D3CWI9	Uncharacterized protein OS=Brassica oleracea var. oleracea OX=109376 PE=3 SV=1	22	19	27	1	1044	117.2	6.16	109.1	100	100.8	99.3	102.6	103.4	102.6	96.5	96.3	97.1	101.3
M4D993	Uncharacterized protein OS=Brassica rapa subsp. pekinensis OX=51351 PE=3 SV=1	56	17	25	12	288	31.7	5.82	100.56	101.9	100.1	101.1	80.5	83.4	85	116.3	114.8	118	98.9
M4EGZ2	Dihydrolipoamide acetyltransferase component of pyruvate dehydrogenase complex OS=Brassica rapa subsp. pekinensis OX=51351 PE=3 SV=1	40	11	22	2	455	47.7	8.41	85.66	94.7	91.9	95	127.5	128.1	132.5	75	72.8	76.7	105.8
M4D5L6	Uncharacterized protein OS=Brassica rapa subsp. pekinensis OX=51351 PE=4 SV=1	43	15	24	13	452	49.8	6.29	105.23	102	102.9	103.6	120.6	119.7	118.9	78.8	77.3	77	99.2
A0A0D3CTE9	Uncharacterized protein OS=Brassica oleracea var. oleracea OX=109376 PE=3 SV=1	28	19	26	1	744	82.6	8.09	108.08	99.8	99.5	100.4	95	94.5	93.7	106.5	104.9	105.8	99.7
A0A078FKC6	BnaA06g33370D protein OS=Brassica napus OX=3708 GN=BnaA06g33370D PE=4 SV=1	38	18	29	13	595	66.5	5.22	114.35	90.3	96.5	94.4	119.4	111.7	112.2	87.5	89.5	94.3	104.1
A0A0D3B1F2	Uncharacterized protein OS=Brassica oleracea var. oleracea OX=109376 GN=106335555 PE=3 SV=1	43	19	29	3	535	58.9	6.02	103.36	94.3	94.9	94.2	111.4	112.7	109.6	94.6	94	94.2	100.1
A0A078G0H0	BnaA01g26980D protein OS=Brassica napus OX=3708 GN=BnaA01g26980D PE=4 SV=1	54	17	28	2	326	35.6	7.39	104.97	90.8	94.7	91.2	115.4	116.8	117.8	91	89.5	92.3	100.5
M4E318	Uncharacterized protein OS=Brassica rapa subsp. pekinensis OX=51351 PE=4 SV=1	31	25	33	2	909	98.9	7.21	111.33	105.1	105.2	108.5	91.9	93	93.1	103.1	98.4	102.7	99.1
A0A078HFI3	BnaA02g24690D protein OS=Brassica napus OX=3708 GN=BnaA02g24690D PE=3 SV=1	49	13	27	8	300	30.8	9.5	110.8	89.8	89.3	89.9	87.4	87	87.6	123.5	124.8	121.6	99.1
A0A0D3BBN6	Uncharacterized protein OS=Brassica oleracea var. oleracea OX=109376 GN=106335205 PE=3 SV=1	65	11	30	1	168	19	4.73	124.48	108.8	107.4	110.7	104.4	105.4	105.9	87.3	85.2	86	98.9
A0A078IYE8	BnaC04g44220D protein OS=Brassica napus OX=3708 GN=BnaC04g44220D PE=3 SV=1	42	15	38	15	302	32.4	9.23	126.9	100	101.1	101.1	105.8	104	105.6	95	94.5	94.5	98.4
Q9SE87	eIF4A protein (Fragment) OS=Brassica oleracea OX=3712 GN=EIF4A PE=3 SV=1	39	13	39	1	354	40.1	7.39	135.3	131.8	132.8	131	78.1	87.4	84.9	84.1	88.5	86.9	94.6
A0A078I8R0	Serine hydroxymethyltransferase OS=Brassica napus OX=3708 GN=BnaAnng08840D PE=3 SV=1	42	15	30	5	434	47.5	6.84	115.5	107.9	101.8	103.3	91.1	91.5	90.1	105.7	104.1	105.2	99.3
A0A078GWN0	BnaA05g15830D protein OS=Brassica napus OX=3708 GN=BnaA05g15830D PE=3 SV=1	24	10	27	1	632	67.7	6.6	136.52	92.8	108	105.8	119.4	108.6	93.6	91.4	101.8	80.8	98
M4DH02	Uncharacterized protein OS=Brassica rapa subsp. pekinensis OX=51351 PE=4 SV=1	68	20	39	6	195	22	5.6	155.9	46.1	46.9	47.7	179.6	177.8	184.3	70.5	71	71.6	104.3
M4CKB1	Uncharacterized protein OS=Brassica rapa subsp. pekinensis OX=51351 PE=4 SV=1	23	17	26	1	973	107.1	5.29	95.48	102.2	93.4	101.8	119.9	108.7	89.3	96.2	94.4	96.3	97.7
A0A1S5SJV9	50S ribosomal protein L2, chloroplastic OS=Orychophragmus violaceus OX=71234 GN=rpl2 PE=3 SV=1	45	10	20	10	274	29.9	10.78	86.63	99.3	99.6	99.2	112.8	111.8	112.3	89.3	87.5	87	101.3
A0A078HSI1	BnaA06g22680D protein OS=Brassica napus OX=3708 GN=BnaA06g22680D PE=3 SV=1	65	13	27	4	240	26.4	8.12	109.49	98	96.7	101.7	110.3	112.5	112.3	88.5	91.3	86.5	102.2
A0A078JMA7	BnaAnng25620D protein OS=Brassica napus OX=3708 GN=BnaAnng25620D PE=4 SV=1	56	12	33	0	297	33.1	5.41	121.99
M4CG88	Uncharacterized protein OS=Brassica rapa subsp. pekinensis OX=51351 PE=4 SV=1	35	8	44	1	316	34.2	5.74	190.09	100.3	106.8	109.8	94.6	91.3	91.2	99.4	86.6	103.4	116.5
A0A078FZT3	BnaA09g04830D protein OS=Brassica napus OX=3708 GN=BnaA09g04830D PE=3 SV=1	44	13	26	3	304	33.8	7.58	116.4	84.9	89.7	88.7	125.3	124.5	122.9	87.4	86.7	91.2	98.8
M4FDK1	6-phosphogluconate dehydrogenase, decarboxylating OS=Brassica rapa subsp. pekinensis OX=51351 PE=3 SV=1	40	18	29	16	488	53.8	6.81	118.18	92.9	94.4	94.9	87.9	89.8	90.5	117.3	115.3	117.3	99.6
A0A078IYJ4	Carbonic anhydrase OS=Brassica napus OX=3708 GN=BnaCnng31770D PE=3 SV=1	59	15	30	4	280	30.8	5.88	126.64	104.9	104.9	105.6	103.1	105	104.7	92.2	90.5	88.6	100.5
A0A0D3C6U6	Uncharacterized protein OS=Brassica oleracea var. oleracea OX=109376 GN=106294394 PE=4 SV=1	20	16	27	2	1155	124	5.07	109.85	95.6	96.6	96.2	90.4	90.2	97.3	114.1	108	111	100.6
D3G6Z8	Glutathione S-transferase (Fragment) OS=Brassica juncea OX=3707 GN=GST PE=2 SV=1	48	8	24	2	201	22.6	6.21	111.81	95.9	97.9	94.2	95.6	96.6	92.3	113.2	108.1	106.3	99.9
M4ET48	Uncharacterized protein OS=Brassica rapa subsp. pekinensis OX=51351 PE=3 SV=1	26	19	23	5	866	93.3	6	96.38	101.8	102.9	104.9	92	94.6	93.1	103.8	104.1	104	98.8
M4C7Z3	Acyl-[acyl-carrier-protein] desaturase OS=Brassica rapa subsp. pekinensis OX=51351 PE=3 SV=1	50	17	25	7	398	45.3	6.07	98.33	101.9	103.5	105.3	100.2	98.4	99.6	98.4	96.4	94.9	101.6
M4DQZ6	Uncharacterized protein OS=Brassica rapa subsp. pekinensis OX=51351 PE=3 SV=1	38	15	22	3	506	54.5	6.35	89.99	93	96.7	95.2	98.9	98.1	100.2	108.3	108.5	106.5	94.7
A0A078HP06	BnaC03g26840D protein OS=Brassica napus OX=3708 GN=BnaC03g26840D PE=4 SV=1	29	13	25	13	541	60.9	8.53	95.28	103.7	103.4	103	68.6	68.5	66.5	129.4	129.4	129.4	98
A0A078J7L1	BnaA10g29230D protein OS=Brassica napus OX=3708 GN=BnaA10g29230D PE=4 SV=1	28	20	25	8	914	102.3	7.4	94.08	104.4	103.8	104.1	97.7	98.8	100.1	95.8	96.1	97.3	102
A0A0D3B6A3	Uncharacterized protein OS=Brassica oleracea var. oleracea OX=109376 GN=106335493 PE=4 SV=1	22	17	24	1	971	107	5.26	93.75	92.7	87.2	87	141.1	130.8	132.4	75.9	73.7	76.5	102.7
M4FAC9	Importin subunit alpha OS=Brassica rapa subsp. pekinensis OX=51351 PE=3 SV=1	35	14	18	0	534	58.7	5.1	84.77	91.5	92.2	91.5	108.5	107.6	109.8	92.3	103.6	103.9	99.1
A0A0D3D6U2	Uncharacterized protein OS=Brassica oleracea var. oleracea OX=109376 PE=4 SV=1	14	13	34	2	850	94	6.61	140.73	92.7	95	94.3	127.7	126.3	128.5	77.1	79.2	77.4	101.5
A0A078G2C8	BnaA04g19020D protein OS=Brassica napus OX=3708 GN=BnaA04g19020D PE=4 SV=1	20	17	22	7	1004	108.9	5.39	83.36	100.7	97	102.2	108.3	105.4	106.4	95	93	92.6	99.4
M4C7R0	Uncharacterized protein OS=Brassica rapa subsp. pekinensis OX=51351 PE=4 SV=1	25	19	25	1	945	104	5.27	97.72	97.6	100.4	91.1	113.9	107.2	106.7	88.9	92.5	91.4	110.1
M4CJF6	Uncharacterized protein OS=Brassica rapa subsp. pekinensis OX=51351 PE=4 SV=1	32	16	21	16	562	63	9.33	100.69	92.1	89.7	90.4	97.8	96.5	96.3	114.4	111.1	111.7	100.1
A0A078FKR0	BnaA03g52320D protein OS=Brassica napus OX=3708 GN=BnaA03g52320D PE=4 SV=1	30	14	22	1	479	53.6	8.24	90.59	97	98.1	96.6	65.4	68.7	72.9	124.9	141.4	132.7	102.3
A0A0D2ZTX2	Uncharacterized protein OS=Brassica oleracea var. oleracea OX=109376 GN=106320965 PE=3 SV=1	45	19	28	3	535	58.8	6.21	98.9	93.7	93.2	87.1	95.1	112.3	114.9	96.9	111.9	106	88.9
M4D9K0	Uncharacterized protein OS=Brassica rapa subsp. pekinensis OX=51351 PE=4 SV=1	33	12	28	5	385	40.5	6.95	108.19	116	116.4	115.3	104.1	105	104.6	80.9	80.1	78.6	99.1
A0A0D3CDR3	Glycine cleavage system H protein OS=Brassica oleracea var. oleracea OX=109376 GN=106343215 PE=3 SV=1	64	7	40	1	166	18	5.2	182.17	122.9	121.1	126.1	83.4	85.6	85.1	92.8	94.1	90.9	97.9
A0A078J5A8	BnaA09g56940D protein OS=Brassica napus OX=3708 GN=BnaA09g56940D PE=3 SV=1	25	25	33	7	1101	124.8	6.96	108.97	99.9	98.9	98.5	105	105.6	105.1	96.2	94.3	95.5	101.1
M4F863	Uncharacterized protein OS=Brassica rapa subsp. pekinensis OX=51351 PE=3 SV=1	54	12	17	2	334	34.8	6.25	80.46
M4DE36	Uncharacterized protein OS=Brassica rapa subsp. pekinensis OX=51351 PE=4 SV=1	55	14	32	14	229	25.5	9.36	134.16	120	119.4	121.9	84	84.8	87.1	95.1	95.2	94.1	98.3
M4EG96	Uncharacterized protein OS=Brassica rapa subsp. pekinensis OX=51351 PE=3 SV=1	48	16	24	2	393	43.3	8.03	92.96	101.8	102.2	101.7	100	99.8	102.8	98.2	96.5	98.3	98.7
A0A078GQB3	BnaCnng06210D protein OS=Brassica napus OX=3708 GN=BnaCnng06210D PE=4 SV=1	50	14	27	1	345	38.1	6.57	123.03
M4FFX5	Uncharacterized protein OS=Brassica rapa subsp. pekinensis OX=51351 PE=4 SV=1	64	12	27	1	194	22	9.47	108.15	91	91.5	90.4	125.7	124.1	123.5	84.4	86.5	82.1	100.9
M4EVC2	Uncharacterized protein OS=Brassica rapa subsp. pekinensis OX=51351 PE=4 SV=1	35	12	20	1	489	54.1	5.52	94.34	85.1	88.2	84.4	112	108.7	109.9	99.7	108.4	107.3	96.3
A0A0D3BL44	Uncharacterized protein OS=Brassica oleracea var. oleracea OX=109376 PE=4 SV=1	44	15	24	2	450	49.9	6.73	97.66	122	115.5	116.5	100.4	100.3	97.5	82	79.6	85	101.1
A0A078IAM3	BnaC03g66190D protein OS=Brassica napus OX=3708 GN=BnaC03g66190D PE=3 SV=1	28	15	26	1	597	67.8	8.21	105.67	88.8	89.7	82.6	94.5	100	92.4	114.2	116.3	123.1	98.4
M4FC59	Lysine--tRNA ligase OS=Brassica rapa subsp. pekinensis OX=51351 PE=3 SV=1	35	21	32	4	618	69.9	6.01	126.82	88.7	87.4	88.6	123.9	125.8	124.3	87	85.1	84.2	105.1
A0A078FMU6	BnaA08g13300D protein OS=Brassica napus OX=3708 GN=BnaA08g13300D PE=4 SV=1	35	15	27	5	525	57.8	7.12	106.86	107.3	106	100.5	101.3	102.8	100.6	92.7	94.2	95.6	99.1
A0A078FMB4	BnaC02g01940D protein OS=Brassica napus OX=3708 GN=BnaC02g01940D PE=3 SV=1	25	26	28	2	1116	130.8	5.73	94.09	95.6	97	97.7	105.1	106.3	106.5	96.2	96.6	98.4	100.7
A0A078F8P7	Importin subunit alpha OS=Brassica napus OX=3708 GN=BnaC07g33450D PE=3 SV=1	42	16	18	0	535	58.8	5.24	81.97	99.6	96.1	100.5	96	103	99.9	102	102.8	105.4	94.7
M4F0M1	D-3-phosphoglycerate dehydrogenase OS=Brassica rapa subsp. pekinensis OX=51351 PE=3 SV=1	36	18	25	1	601	63.1	6.32	96.97	109.5	92.9	97.3	88.1	120.1	96.5	110.7	97.4	94.9	92.7
M4EWG1	Eukaryotic translation initiation factor 3 subunit A OS=Brassica rapa subsp. pekinensis OX=51351 PE=3 SV=1	22	22	35	2	993	115	9.06	126.3	86.6	87.9	92.1	132.3	142.4	128.9	73.6	79.4	77.2	99.6
M4CLT8	Uncharacterized protein OS=Brassica rapa subsp. pekinensis OX=51351 PE=4 SV=1	54	14	32	7	322	34.6	8.46	138.31	126	120	125	118.8	126.2	120	54.6	52.3	55.6	101.6
A0A078GQL6	BnaUnng00110D protein OS=Brassica napus OX=3708 GN=BnaUnng00110D PE=3 SV=1	34	19	25	1	610	68.1	8.16	101.47
M4DSF3	Uncharacterized protein OS=Brassica rapa subsp. pekinensis OX=51351 PE=4 SV=1	16	21	24	20	1747	193.6	5.71	90.71	101.1	98.6	101	93.5	96.8	96.7	104.3	103.8	105.6	98.6
A0A078J546	GrpE protein homolog OS=Brassica napus OX=3708 GN=BnaAnng15980D PE=3 SV=1	51	15	30	5	318	34.9	4.65	130.42	94.8	93.6	93.8	97.6	97.8	98.5	108.9	108.6	104.4	102
A0A0D3C1X4	Eukaryotic translation initiation factor 3 subunit B OS=Brassica oleracea var. oleracea OX=109376 GN=106342737 PE=3 SV=1	32	18	25	3	714	82.1	5.31	97.27	101.9	110	107.5	84.2	73.1	75.9	99.9	110.4	131.7	105.3
M4DTT3	Uncharacterized protein OS=Brassica rapa subsp. pekinensis OX=51351 PE=4 SV=1	39	18	24	18	597	64	7.8	90.29	100	98.9	98.1	110.1	112.6	114.6	87.3	86.1	88.4	103.9
A0A0D3B0L0	Uncharacterized protein OS=Brassica oleracea var. oleracea OX=109376 GN=106336108 PE=4 SV=1	43	17	27	1	427	48.3	5.63	103.6	93.4	93.5	94.3	111.1	110.1	110.5	96.4	96.2	94.6	99.8
M4D5Z4	Uncharacterized protein OS=Brassica rapa subsp. pekinensis OX=51351 PE=4 SV=1	59	21	27	8	432	47.8	6.25	107.69	96.9	94.7	97.7	102.9	104.7	107.7	97.8	97.7	97.2	102.8
M4CBQ7	Uncharacterized protein OS=Brassica rapa subsp. pekinensis OX=51351 PE=3 SV=1	65	11	30	1	168	19	4.73	121.91	89.8	87.3	95.4	135.5	134.4	134	78.1	73.6	73.1	98.9
M4CTW1	Peptidyl-prolyl cis-trans isomerase OS=Brassica rapa subsp. pekinensis OX=51351 PE=3 SV=1	60	14	108	9	257	27.8	8.73	345.87	115.4	115.1	111.4	79.9	75.7	77.5	109.5	110.4	107.7	97.5
M4CHB4	Uncharacterized protein OS=Brassica rapa subsp. pekinensis OX=51351 PE=4 SV=1	33	21	33	1	758	85.4	5.31	113.95	97.6	99.2	97.8	105.9	106.8	107.4	93.2	94.8	95	102.1
M4DVV2	Uncharacterized protein OS=Brassica rapa subsp. pekinensis OX=51351 PE=4 SV=1	20	17	25	4	1225	134.9	8.13	103.61	75.3	74.4	79	117.5	116.5	109.5	105.1	108.2	113.4	101
M4EXA6	ATP synthase subunit d, mitochondrial OS=Brassica rapa subsp. pekinensis OX=51351 PE=3 SV=1	83	18	29	5	168	19.6	5.08	119.87	101	100.5	102.6	103.1	104.4	105	95	94.4	94.4	99.6
M4CZV0	Starch synthase, chloroplastic/amyloplastic OS=Brassica rapa subsp. pekinensis OX=51351 PE=3 SV=1	32	14	20	14	651	71.6	5.66	89.63	103.1	103.7	106.9	87.9	89.3	89.5	106.5	107.6	105.9	99.4
M4D2J3	Uncharacterized protein OS=Brassica rapa subsp. pekinensis OX=51351 PE=4 SV=1	62	9	26	5	165	16	5.36	101.94	106.1	104.6	105.5	63.9	61.3	61.4	135.8	135.4	130.9	95.2
A0A0D3B232	40S ribosomal protein S8 OS=Brassica oleracea var. oleracea OX=109376 GN=106328694 PE=3 SV=1	47	9	24	2	226	25.3	10.26	107.17	178.3	181	193.9	51.6	53.2	50.1	68.1	68.9	63.9	91
A0A078JFK9	Glucose-6-phosphate isomerase OS=Brassica napus OX=3708 GN=BnaA09g16190D PE=3 SV=1	34	18	28	18	568	62.4	6.6	98.03	88.7	86.7	89.2	116	120.8	119.6	92.3	92.3	92.8	101.6
A0A078I2K9	40S ribosomal protein S8 OS=Brassica napus OX=3708 GN=BnaA02g04810D PE=3 SV=1	44	10	26	3	244	27.2	10.14	118.2	162.1	168	168.3	120.5	122.6	128.9	12.4	11.5	11	94.8
A0A0D3AL83	40S ribosomal protein S4 OS=Brassica oleracea var. oleracea OX=109376 GN=106327046 PE=3 SV=1	49	14	32	1	259	29.4	10.17	114.4	78.1	84.3	80.6	120.1	128.7	130	83.1	92.2	92	111
A0A078GUB1	BnaC05g09650D protein OS=Brassica napus OX=3708 GN=BnaC05g09650D PE=4 SV=1	38	16	24	1	471	50.8	8.79	102.95	90.9	90.2	91.1	133.9	134.4	134	73.9	73	75.3	103.2
M4E064	Uncharacterized protein OS=Brassica rapa subsp. pekinensis OX=51351 PE=4 SV=1	46	14	19	10	450	48.3	5.21	83.59	102.6	102.1	102.3	135.8	138.1	138.6	58.5	58.2	60.3	103.5
A0A078FU33	Acetyl-coenzyme A synthetase OS=Brassica napus OX=3708 GN=BnaA04g12330D PE=3 SV=1	29	16	22	2	746	82.2	6.19	88.84	97.4	97.9	98.3	91.8	94.4	94	109.8	109.9	107.2	99.4
M4CPX3	Isocitrate dehydrogenase [NADP] OS=Brassica rapa subsp. pekinensis OX=51351 PE=3 SV=1	37	16	22	1	483	53.7	7.97	87.45
A0A076VEV0	Protein TIC 214 OS=Brassica napus OX=3708 GN=ycf1 PE=3 SV=1	16	26	28	26	1770	212	9.76	102.67	104.4	102.2	103.8	107.8	108.6	109.2	89.6	88.2	86.2	100
M4CQR2	40S ribosomal protein S8 OS=Brassica rapa subsp. pekinensis OX=51351 PE=3 SV=1	37	10	24	3	289	32.1	9.88	106.97	73.7	77.6	76.4	135.5	140.2	144.5	81.1	82.8	83.3	104.9
M4CTR6	Uncharacterized protein OS=Brassica rapa subsp. pekinensis OX=51351 PE=4 SV=1	35	14	25	3	545	60.5	8	102.5	106.4	128	99.2	118	96.9	84.3	87	79.6	107.2	93.4
M4C9S4	Uncharacterized protein OS=Brassica rapa subsp. pekinensis OX=51351 PE=3 SV=1	58	16	38	2	264	28.7	9.96	126.08	104.8	99.9	104.7	97.1	100.5	104.1	96.5	95.9	93.8	102.7
A0A0D3A7Q7	Dihydrolipoyl dehydrogenase OS=Brassica oleracea var. oleracea OX=109376 GN=106293072 PE=3 SV=1	31	13	22	1	558	59.3	7.83	82.3	95.6	109.9	107	103.7	108.5	116	86.2	85.8	97.9	89.2
A0A0D3BP63	Uncharacterized protein OS=Brassica oleracea var. oleracea OX=109376 GN=106342315 PE=4 SV=1	22	17	27	1	973	107.1	5.21	92.3	96.2	97.8	85.6	108.2	119.2	110.9	87.5	90.6	96.6	107.4
A0A078H4D9	BnaA02g07730D protein OS=Brassica napus OX=3708 GN=BnaA02g07730D PE=4 SV=1	44	16	28	2	443	48.2	6.62	103.26	97.5	102.4	100.7	114.7	123.4	114.1	80.5	83.2	74.9	108.7
A0A078GVV4	BnaA04g17910D protein OS=Brassica napus OX=3708 GN=BnaA04g17910D PE=3 SV=1	50	8	23	1	215	24.2	6.43	110.5	108.9	111.6	113.1	150.4	152.3	142.3	41.2	39.2	39.2	101.9
M4EXU8	Uncharacterized protein OS=Brassica rapa subsp. pekinensis OX=51351 PE=4 SV=1	32	18	21	18	783	85.8	4.97	87.34	111	107.9	107.3	98.5	96.8	93.6	92.9	94.1	96.7	101.2
A0A078GDF5	BnaC04g49420D protein OS=Brassica napus OX=3708 GN=BnaC04g49420D PE=4 SV=1	49	16	31	1	311	34.5	4.84	108.78	83.6	82.5	84.5	183.6	199.2	209.9	23.1	18.2	16.7	98.5
M4DRZ1	Uncharacterized protein OS=Brassica rapa subsp. pekinensis OX=51351 PE=4 SV=1	34	17	22	5	532	59.5	6.79	93.97	98.9	100	102.1	105.1	106.1	106.5	95.6	92.9	92.8	100
A0A078GUU7	BnaA05g18320D protein OS=Brassica napus OX=3708 GN=BnaA05g18320D PE=3 SV=1	52	15	44	2	263	29.7	4.88	141.91	94.5	89.7	99.7	113.2	118.7	116.5	85.4	93.7	91.1	97.5
A0A078IGD9	BnaC05g13240D protein OS=Brassica napus OX=3708 GN=BnaC05g13240D PE=4 SV=1	49	8	20	8	231	25.6	4.87	114.01	108.6	107.8	107.9	82.9	82.3	79.3	110.4	110.7	110.5	99.6
M4F6R1	Uncharacterized protein OS=Brassica rapa subsp. pekinensis OX=51351 PE=4 SV=1	11	22	24	21	2233	248.8	6.34	91.81	105.8	105.3	106.8	95.4	93.7	94	98.7	100.5	99.8	100
M4CP42	Uncharacterized protein OS=Brassica rapa subsp. pekinensis OX=51351 PE=3 SV=1	52	15	23	3	379	40.9	8.27	92.29	108.7	107.7	108.9	95	96.9	98.5	94	94.5	93.5	102.3
M4CNZ5	Uncharacterized protein OS=Brassica rapa subsp. pekinensis OX=51351 PE=4 SV=1	30	22	23	8	991	107.8	7.64	82.09	108.1	100	100.4	86.8	82.4	85.3	109.6	113.4	115.8	98.2
A0A0D3CMR4	40S ribosomal protein S3a OS=Brassica oleracea var. oleracea OX=109376 GN=106292556 PE=3 SV=1	62	17	29	3	262	29.8	9.72	111.07	105	99.2	102.4	126	125.3	125.8	71.5	69.3	73.1	102.4
A0A0D3C5K9	Uncharacterized protein OS=Brassica oleracea var. oleracea OX=109376 GN=106342177 PE=4 SV=1	9	13	26	1	1627	177.3	6.86	104.27	113.7	106.8	100.4	92.5	97.5	97.9	98	95.6	100.3	97.4
A0A0D3EG04	Tubulin beta chain OS=Brassica oleracea var. oleracea OX=109376 PE=3 SV=1	42	16	31	2	484	54.8	5.17	112.61	108.6	100.8	108.9	131.3	137.3	132.6	63.2	58.5	60.4	98.4
M4DJQ8	Uncharacterized protein OS=Brassica rapa subsp. pekinensis OX=51351 PE=4 SV=1	48	12	19	12	338	37.9	5.02	82.38	90.6	93.3	94.9	117.6	121.2	116.1	88	85.9	88.5	103.8
M4EEY8	Pectinesterase OS=Brassica rapa subsp. pekinensis OX=51351 PE=3 SV=1	34	17	29	1	592	63.7	8.79	113.41	165.1	200.9	154.1	143.3	96.7	137.8	29.6			72.5
M4CHT4	Uncharacterized protein OS=Brassica rapa subsp. pekinensis OX=51351 PE=3 SV=1	20	18	26	1	1044	117	6.02	103.65	157.7	146.9	145.5	48.6	55.5	48.8	107.2	94.9	96.3	98.5
A0A0D3EDU7	Uncharacterized protein OS=Brassica oleracea var. oleracea OX=109376 GN=106318106 PE=3 SV=1	25	24	28	8	1042	117.4	6.42	105.08	103.7	102.7	102.8	94.8	93.4	93.8	103.2	102.1	102.4	101.2
M4CYU9	Uncharacterized protein OS=Brassica rapa subsp. pekinensis OX=51351 PE=4 SV=1	38	12	33	5	298	33.3	6.02	136.24	110.5	108.6	112.2	63.5	64.2	64.3	127.5	128.5	123.7	96.9
M4DE95	Uncharacterized protein OS=Brassica rapa subsp. pekinensis OX=51351 PE=3 SV=1	25	24	29	24	1104	124.8	5.63	98.01	103.7	104.8	102.7	94.8	94.7	93.5	100.9	102.4	102.8	99.7
A0A0D3BZU4	Uncharacterized protein OS=Brassica oleracea var. oleracea OX=109376 GN=106337126 PE=3 SV=1	36	17	23	3	584	63.3	6.04	93.67	93.5	91.6	92.5	106	108.9	107.4	100.7	98.2	100.6	100.7
A0A078JWW3	BnaCnng76180D protein OS=Brassica napus OX=3708 GN=BnaCnng76180D PE=4 SV=1	61	13	36	8	224	25.7	6.43	130.74	69.5	70.1	71	155.2	154	154	75.4	72.7	76.5	101.7
A0A078I4J0	Cysteine synthase OS=Brassica napus OX=3708 GN=BnaC04g22760D PE=3 SV=1	39	14	31	9	427	45.4	8.34	115.98	98.1	95.5	94.9	102.1	103.9	104.3	102.8	99.6	98.1	100.7
M4CW73	Uncharacterized protein OS=Brassica rapa subsp. pekinensis OX=51351 PE=4 SV=1	35	14	21	13	455	50.6	6.47	85.67	106.8	103.9	103.4	114.1	112.2	115.3	80	80	83.8	100.4
A0A0D3C110	Acetyl-coenzyme A synthetase OS=Brassica oleracea var. oleracea OX=109376 GN=106342539 PE=3 SV=1	27	15	22	1	746	82.1	6.34	87.64	89.7	91.2	86.1	62	65.3	67.1	143.2	149.2	142.3	103.8
A0A078FHG9	Ribulose bisphosphate carboxylase small chain OS=Brassica napus OX=3708 GN=BnaA02g12840D PE=3 SV=1	34	11	157	3	181	20.4	8.59	639.98	105.3	105.5	106.4	86.1	87.7	88.4	107.4	108.2	107.1	97.9
A0A0D3DTZ9	Adenylosuccinate synthetase, chloroplastic OS=Brassica oleracea var. oleracea OX=109376 GN=PURA PE=3 SV=1	37	16	26	5	491	53.2	6.7	107.05	106.3	102.4	104.8	90.3	89.7	90.2	106.3	105.9	105.7	98.6
A0A0D3CVR6	Uncharacterized protein OS=Brassica oleracea var. oleracea OX=109376 GN=106300813 PE=4 SV=1	29	20	32	1	774	87.3	5.26	111.45	107.3	95.6	114.2	123.3	114.4	111.2	76.6	68.3	80.9	108.2
M4DDF5	Guanosine nucleotide diphosphate dissociation inhibitor OS=Brassica rapa subsp. pekinensis OX=51351 PE=3 SV=1	51	16	25	2	444	49.6	5.74	93.38	95.9	98	99.5	105.6	108.3	107.9	93.9	95.3	96.1	99.5
A0A078I9M1	BnaC05g18910D protein OS=Brassica napus OX=3708 GN=BnaC05g18910D PE=3 SV=1	42	11	16	5	346	37.8	4.93	74.29	93.7	91.5	95.2	111.2	109.9	108.5	98.7	97	95.1	99.2
A0A078J4S0	BnaAnng15790D protein OS=Brassica napus OX=3708 GN=BnaAnng15790D PE=4 SV=1	61	15	29	4	225	25.3	4.89	116.9	94.7	93	95.1	114	116	117.5	89.3	89.2	90.2	100.9
M4CXG8	Uncharacterized protein OS=Brassica rapa subsp. pekinensis OX=51351 PE=3 SV=1	57	9	23	3	227	24.6	4.73	98.06	54	52.5	53.2	190.6	197.2	201.5	49.2	45.7	47.1	109
M4F447	Uncharacterized protein OS=Brassica rapa subsp. pekinensis OX=51351 PE=3 SV=1	54	11	24	2	240	26.4	7.8	100.67	100.3	95.8	95.6	110.2	114.6	112.3	93.6	92.1	86.4	99.2
M4E956	Uncharacterized protein OS=Brassica rapa subsp. pekinensis OX=51351 PE=4 SV=1	39	10	19	10	438	46.3	6.44	88.81	89.4	92.6	90.5	98.7	101.7	101.8	109.6	108.7	105.6	101.3
M4D700	Uncharacterized protein OS=Brassica rapa subsp. pekinensis OX=51351 PE=4 SV=1	13	24	25	6	2186	248.4	5.55	94.08	98.4	96	94.2	104	102.7	102.5	99.1	100.2	101.3	101.7
A0A078HRT8	BnaC03g60830D protein OS=Brassica napus OX=3708 GN=BnaC03g60830D PE=4 SV=1	52	14	24	2	307	33.7	5.24	96.88	139.5	136.6	140.6	72	73.4	75.2	89.1	88	87.9	97.7
A0A078IZ96	BnaA09g52470D protein OS=Brassica napus OX=3708 GN=BnaA09g52470D PE=3 SV=1	62	15	44	3	249	28	4.89	141.55	98.9	93.4	101.4	103.9	102.3	100.9	99.8	100	98.7	100.6
M4DDW2	Uncharacterized protein OS=Brassica rapa subsp. pekinensis OX=51351 PE=4 SV=1	66	12	21	12	257	28.2	7.96	97.04	108.8	107.1	107.6	95	91.1	93.5	99.8	99.9	99.2	98.1
M4CB37	Lysine--tRNA ligase OS=Brassica rapa subsp. pekinensis OX=51351 PE=3 SV=1	34	22	33	8	715	81.3	6.21	120.68	95	95.7	94.3	114.6	115.3	115.3	89.8	88.7	89.2	102
M4D9G1	Uncharacterized protein OS=Brassica rapa subsp. pekinensis OX=51351 PE=4 SV=1	30	18	24	16	631	70.2	5.74	95.19	95	93.7	93.3	111.1	116	112.3	91.2	91.5	92.9	103
M4D4P5	Phospho-2-dehydro-3-deoxyheptonate aldolase OS=Brassica rapa subsp. pekinensis OX=51351 PE=3 SV=1	48	16	23	5	448	49.8	6.67	88.69	96.4	97.6	89.5	77.4	79	78.3	119.2	124	132.9	105.7
M4F272	3-isopropylmalate dehydrogenase OS=Brassica rapa subsp. pekinensis OX=51351 PE=3 SV=1	38	11	22	2	406	43.4	7.02	98.32	106.3	105.4	104.8	107.8	105.2	107.7	87	85	88.1	102.6
A0A0D3AEY7	60S acidic ribosomal protein P0 OS=Brassica oleracea var. oleracea OX=109376 GN=106321493 PE=3 SV=1	53	13	40	3	323	34.3	5.15	147	96.1	95.1	96.9	117.4	116.9	119.3	85.7	86.1	85.9	100.6
A0A078HXL2	BnaA08g20850D protein OS=Brassica napus OX=3708 GN=BnaA08g20850D PE=3 SV=1	61	14	38	7	259	29.1	4.75	126.39	89.6	94.6	100.2	88.3	92	91.2	116	112.8	115	100.3
A0A0D3DF71	Uncharacterized protein (Fragment) OS=Brassica oleracea var. oleracea OX=109376 PE=4 SV=1	18	22	27	2	1392	153.6	6.46	94.24	102.6	101.1	101	95.7	86.9	91	111.6	98.6	106.6	105
M4DYD3	Uncharacterized protein OS=Brassica rapa subsp. pekinensis OX=51351 PE=3 SV=1	21	11	18	4	775	81.5	6.65	80.19	85.1	88.9	86.5	80.6	78.5	79.1	134.8	134.3	133.3	98.8
M4DUE6	Uncharacterized protein OS=Brassica rapa subsp. pekinensis OX=51351 PE=4 SV=1	30	14	22	3	638	69.4	9.31	90.94	90.5	90.7	91.3	101.4	103.9	101.6	106.1	105.2	107.6	101.8
A0A0D3B4A5	Uncharacterized protein OS=Brassica oleracea var. oleracea OX=109376 GN=106328226 PE=3 SV=1	50	9	21	2	215	24.2	6.65	101.64	108.5	107	107	109.6	104.2	109.4	82.2	85	86	101.1
M4CWL1	Uncharacterized protein OS=Brassica rapa subsp. pekinensis OX=51351 PE=4 SV=1	37	13	20	11	457	49.6	6.43	85.51	95.3	92.3	96.3	118.4	121.9	125.1	83.4	82.3	83.2	101.8
A0A0D3BL07	Uncharacterized protein OS=Brassica oleracea var. oleracea OX=109376 GN=106328412 PE=4 SV=1	32	17	32	6	535	54.3	4.96	112.35	89.5	88.2	89	136.6	132.8	134.1	75.4	73.8	77.6	102.9
M4F885	Peptidyl-prolyl cis-trans isomerase OS=Brassica rapa subsp. pekinensis OX=51351 PE=3 SV=1	69	12	50	8	171	18.4	8.15	159.39	109	107.9	109	101.2	101.5	101.5	91.4	91.3	89.1	98.1
A0A078IUM5	Ribosomal protein OS=Brassica napus OX=3708 GN=BnaAnng12530D PE=3 SV=1	43	16	36	16	339	36.7	9.41	128.85	107.1	105.2	107.8	100.4	100	100.5	94.4	94.2	93.4	97
A0A0D3A8V7	Uncharacterized protein OS=Brassica oleracea var. oleracea OX=109376 PE=3 SV=1	12	13	18	2	1585	178	7.74	80.03	112.3	91.9	86.3	86.3	89.6	100	119.1	112.6	105.2	96.8
A0A078I1T6	BnaA06g23120D protein OS=Brassica napus OX=3708 GN=BnaA06g23120D PE=4 SV=1	41	13	19	8	355	37.8	5.12	85.23	104.4	109.2	107.4	107.3	94.8	94.1	92.1	91.2	96.9	102.7
M4E2T3	S-adenosylmethionine synthase OS=Brassica rapa subsp. pekinensis OX=51351 PE=3 SV=1	62	16	27	3	390	42.5	6.18	106.54	111.8	108	110.2	57	56.8	58.1	134	132.4	134.7	97
M4EPC2	Uncharacterized protein OS=Brassica rapa subsp. pekinensis OX=51351 PE=4 SV=1	27	19	22	19	987	110.3	5.14	81.32	94.4	94.7	94.5	107.6	107.4	104.4	96.6	96.8	101.1	102.6
A0A218KGD1	Photosystem I P700 chlorophyll a apoprotein A1 OS=Sinapis arvensis OX=29728 GN=psaA PE=3 SV=1	19	18	54	18	750	83.1	7.11	187.72	82.3	85.3	81.2	99.1	93	92.2	122.1	120.6	125.7	98.6
A0A078I3T0	BnaA06g23190D protein OS=Brassica napus OX=3708 GN=BnaA06g23190D PE=4 SV=1	35	8	27	8	170	18.1	9.06	121.77	98.8	99.9	99	101.9	104	103.2	97.7	98.3	97.3	100
M4DTE9	V-type proton ATPase subunit C OS=Brassica rapa subsp. pekinensis OX=51351 PE=3 SV=1	55	21	29	2	375	42.6	5.81	101.43	103.7	109.4	93.7	87.2	99.6	88.7	102.4	113.3	105.7	96.3
M4CB44	Uncharacterized protein OS=Brassica rapa subsp. pekinensis OX=51351 PE=3 SV=1	41	16	22	1	560	60	6.05	93.25	112.1	113.8	95.3	89.5	81.3	86.5	111.4	120.5	105.8	84
A0A078J109	BnaAnng15770D protein OS=Brassica napus OX=3708 GN=BnaAnng15770D PE=4 SV=1	26	16	20	5	749	82.8	5.54	80.84	107.9	105.6	107.4	84.2	87.2	85.7	106.9	106.6	107.4	101
A0A078GVC1	Citrate synthase OS=Brassica napus OX=3708 GN=BnaA04g25660D PE=3 SV=1	39	14	20	2	475	52.7	7.56	94.71	94.6	95.3	94.4	104.2	103.5	104.1	102.4	101	101.2	99.5
A0A0D3EGC4	Uncharacterized protein OS=Brassica oleracea var. oleracea OX=109376 PE=4 SV=1	15	18	26	4	1249	142.8	8.06	98.09	111.4	107.9	109.2	89.4	89.3	89.8	101.2	101.8	100	99.9
A0A078GMR2	V-type proton ATPase subunit C OS=Brassica napus OX=3708 GN=BnaA09g46810D PE=3 SV=1	33	21	31	1	614	70.5	6.87	111.25	98.3	103	96.5	104	103.2	99.4	98	97.5	99.4	100.7
A0A0D3A4S1	Uncharacterized protein OS=Brassica oleracea var. oleracea OX=109376 GN=106306315 PE=4 SV=1	23	13	18	2	686	74.3	6.96	76.83	95.1	95.9	92.6	93.4	99.3	97.1	106.4	109.3	112.5	98.4
A0A078I1I6	Acyl-coenzyme A oxidase OS=Brassica napus OX=3708 GN=BnaA01g18160D PE=3 SV=1	28	18	28	18	664	74.3	8.06	100.44	97.6	98.8	97.7	100.4	101.8	101.1	99.9	101.1	100.3	101.4
M4CYZ4	Uncharacterized protein OS=Brassica rapa subsp. pekinensis OX=51351 PE=4 SV=1	26	18	29	5	647	72.5	8.59	108.11	99.4	102.5	103	76.2	78.2	78.2	123.1	120.8	122	96.7
A0A249RUN7	30S ribosomal protein S3, chloroplastic OS=Brassica juncea subsp. integrifolia OX=1940530 GN=rps3 PE=3 SV=1	61	18	32	18	218	25.2	9.57	126.93	102.1	99.3	100.6	104.3	104.2	104.1	96.1	94.7	94	100.5
A0A078I9P7	BnaA08g01750D protein OS=Brassica napus OX=3708 GN=BnaA08g01750D PE=3 SV=1	33	15	22	3	502	54.1	6.4	86.16	98.2	98	99.4	93.5	96	97	107.1	105.9	105.9	99.1
A0A0D3B9D8	Uncharacterized protein (Fragment) OS=Brassica oleracea var. oleracea OX=109376 PE=4 SV=1	42	15	24	3	390	44.1	6.79	96.36	102.2	98.1	107.6	81.4	82.4	83.8	109.6	119.4	110.4	105.1
M4F7Q1	Uncharacterized protein OS=Brassica rapa subsp. pekinensis OX=51351 PE=4 SV=1	21	11	15	9	758	80.7	6.16	68.8	77.2	75.3	75.9	47.9	49.1	47.7	178.7	179.4	171.5	97.3
Q9FUZ1	S-adenosylmethionine synthase 2 OS=Brassica juncea OX=3707 GN=MSAMS2 PE=2 SV=1	48	14	25	7	393	42.9	5.6	100.69	104.5	106.2	107.5	61.8	61	62.9	136.7	136.8	127.4	95.3
M4DYL5	Uncharacterized protein OS=Brassica rapa subsp. pekinensis OX=51351 PE=3 SV=1	23	19	26	4	1047	116.3	5.29	97.33	81.1	96.5	81.6	115.9	111.8	116.2	90.9	89.4	112.8	103.8
M4FC69	Uncharacterized protein OS=Brassica rapa subsp. pekinensis OX=51351 PE=3 SV=1	22	21	24	9	1102	128.8	5.88	87.49	95.1	95.1	93.6	103.6	106.9	108	99.3	96	100.4	102
M4CA56	Uncharacterized protein OS=Brassica rapa subsp. pekinensis OX=51351 PE=3 SV=1	23	18	22	4	921	99.9	5.69	90.38	104.8	106.7	102.7	93.8	94	93.9	100.6	101.5	101.7	100.4
M4EFX2	6-phosphogluconate dehydrogenase, decarboxylating OS=Brassica rapa subsp. pekinensis OX=51351 PE=3 SV=1	36	14	22	4	487	53.2	5.66	97.63	108	106.4	109.3	76.6	78.5	81.3	116.2	116.9	110.5	96.4
A0A078IX60	BnaA05g36080D protein OS=Brassica napus OX=3708 GN=BnaA05g36080D PE=4 SV=1	66	13	27	4	188	19.8	8.4	103.76	111.8	110.6	111.8	98	99.9	100	89.4	88.8	90.6	99.2
A0A078GH41	BnaA05g30800D protein OS=Brassica napus OX=3708 GN=BnaA05g30800D PE=4 SV=1	39	14	22	14	496	54.2	5.77	90.99	93.3	96.3	96.9	105.9	106	107.3	98.2	98.7	97.6	99.8
M4CR81	Uncharacterized protein OS=Brassica rapa subsp. pekinensis OX=51351 PE=4 SV=1	43	13	24	10	343	38.6	7.83	96.32	85.1	87.4	85.9	124.9	122.8	123.8	90.6	89.1	90	100.5
A0A078GC78	Proteasome endopeptidase complex OS=Brassica napus OX=3708 GN=BnaA06g00680D PE=3 SV=1	22	12	27	2	732	82.9	8.41	112.08	101.2	98.8	100.2	105.7	108.3	107.8	93.1	91.4	91.5	102
Q9ZP01	Myrosinase, thioglucoside glucohydrolase (Fragment) OS=Brassica juncea OX=3707 GN=myr1 PE=2 SV=1	20	10	32	1	547	62.5	6.48	126.41	101.6	96.6	102	129.1	133.9	130.3	67.4	67.6	66.9	104.6
M4EBP1	Uncharacterized protein OS=Brassica rapa subsp. pekinensis OX=51351 PE=3 SV=1	22	23	31	5	1107	125.8	6.93	103.27	101.4	93.5	97.2	102.7	109.4	110.1	93.6	91.3	95.6	105.1
A0A078II13	BnaAnng10080D protein OS=Brassica napus OX=3708 GN=BnaAnng10080D PE=4 SV=1	47	17	33	14	343	37.9	6.39	123.73	102.1	101.6	101.1	141	142.7	144.3	55.1	54.6	55.9	101.7
A0A0D3BJC4	V-type proton ATPase subunit a OS=Brassica oleracea var. oleracea OX=109376 GN=106335356 PE=3 SV=1	24	17	25	7	820	92.8	6.01	91.37	98.4	97.3	99.3	100.5	99.1	98	100.6	102.2	103	101.7
M4F222	Uncharacterized protein OS=Brassica rapa subsp. pekinensis OX=51351 PE=3 SV=1	32	13	21	12	530	56.6	7.59	84.56	105.7	107.9	103.7	89.6	94.1	91.3	103.5	101.4	103.9	98.9
M4CLZ9	S-adenosylmethionine synthase OS=Brassica rapa subsp. pekinensis OX=51351 PE=3 SV=1	61	15	26	3	373	40.5	5.92	105.01	103.8	115.1	105.6	81.2	75.9	71	113.6	114.4	126.6	92.9
M4D5R2	Phospho-2-dehydro-3-deoxyheptonate aldolase OS=Brassica rapa subsp. pekinensis OX=51351 PE=3 SV=1	37	17	27	12	518	57.3	7.37	96.09	110.8	111.1	107.6	74.4	75.7	74.2	115.6	116.3	115.1	99
M4EBS0	Uncharacterized protein OS=Brassica rapa subsp. pekinensis OX=51351 PE=4 SV=1	42	17	21	9	532	59.7	4.82	77.05	100.2	101.3	102.4	97.7	100.8	97.6	99.9	100.6	100.2	99.2
A0A0D2ZUH9	Uncharacterized protein OS=Brassica oleracea var. oleracea OX=109376 PE=4 SV=1	46	10	17	10	323	34.8	8.13	70.83	106.1	105.6	105.8	81.7	81.2	82.3	112.7	113.4	111.2	99.8
A0A078GPF4	BnaA02g10820D protein OS=Brassica napus OX=3708 GN=BnaA02g10820D PE=3 SV=1	37	17	23	6	542	60.6	6.49	89.78	101.5	102.1	100.5	93.6	92.5	90.4	107.7	105.5	105.7	100.5
M4DA68	Uncharacterized protein OS=Brassica rapa subsp. pekinensis OX=51351 PE=3 SV=1	32	13	20	13	504	55.7	5.83	88.06	141.2	136	139.1	70.3	66.6	68.4	92.9	94.6	94.2	96.8
A0A0D3BYT3	Uncharacterized protein OS=Brassica oleracea var. oleracea OX=109376 GN=106342254 PE=4 SV=1	37	13	20	0	487	53.8	6.18	91.45	114.6	124.1	120.5	85.1	84.1	87.5	93.8	91.6	98.5	100.2
A0A078H970	BnaA01g14190D protein OS=Brassica napus OX=3708 GN=BnaA01g14190D PE=3 SV=1	42	20	26	2	499	54.3	6.71	91.5	99.8	91.6	98	107.2	103.3	110.1	97.1	98.4	99.5	95.1
M4CHU8	Uncharacterized protein OS=Brassica rapa subsp. pekinensis OX=51351 PE=3 SV=1	41	13	18	3	501	54.5	5.49	79.04	89.7	88.7	92.6	104.5	105.9	103.9	103.2	104	103.6	103.8
M4DPK8	Uncharacterized protein OS=Brassica rapa subsp. pekinensis OX=51351 PE=3 SV=1	19	14	20	5	913	99.2	9.01	93.11	93.4	88.2	89.7	108	106.3	107.9	106	98.1	97.1	105.2
A0A078H313	BnaA10g12010D protein OS=Brassica napus OX=3708 GN=BnaA10g12010D PE=3 SV=1	42	13	23	12	404	45.5	5.5	101.49	94.2	92.9	95.4	106.4	108.7	106.9	99.2	98	97.4	101
A0A078H9V9	Pyruvate dehydrogenase E1 component subunit alpha OS=Brassica napus OX=3708 GN=BnaC01g28440D PE=4 SV=1	39	17	29	11	389	42.9	7.69	108.78	99	97.1	99.7	106	107	105.5	96.5	94.8	95	99.4
M4DRR3	Uncharacterized protein OS=Brassica rapa subsp. pekinensis OX=51351 PE=3 SV=1	40	20	26	2	517	56.5	6.38	92.04	99.7	99.4	99.5	124.8	118.2	124.4	69.5	79.4	81.9	103.2
M4F212	Uncharacterized protein OS=Brassica rapa subsp. pekinensis OX=51351 PE=4 SV=1	34	11	20	11	416	45.5	4.72	84.36	106.2	100.5	101.4	105.5	110.3	107	89.7	89.8	86.6	102.9
A0A0D3E7Y2	Uncharacterized protein OS=Brassica oleracea var. oleracea OX=109376 GN=106313062 PE=3 SV=1	53	14	34	1	280	29.8	10.93	124.8	93.9	93.6	93.4	125.3	126.4	125.2	80.7	79.8	81.9	99.8
M4DTA5	Uncharacterized protein OS=Brassica rapa subsp. pekinensis OX=51351 PE=4 SV=1	43	16	24	1	409	44.1	6.55	105.12	89.5	91.8	89.7	117.3	123	128.3	86.5	89.4	85.3	99.1
A0A078I263	Chlorophyll a-b binding protein, chloroplastic OS=Brassica napus OX=3708 GN=BnaA07g07560D PE=3 SV=1	50	10	86	1	267	28.2	5.66	265.99	115.7	115.4	113.8	70.2	65.3	66.2	116.1	120.9	117.5	98.8
M4E3F9	Uncharacterized protein OS=Brassica rapa subsp. pekinensis OX=51351 PE=4 SV=1	40	16	25	0	427	48.3	5.83	97.24	69.2	66.5	71.8	115.8	113.5	116.9	118.5	114	116.9	96.9
A0A1S5SJP1	Photosystem II OS=Orychophragmus violaceus OX=71234 GN=psbA PE=3 SV=1	26	9	83	9	353	38.9	5.25	344.02	104.8	104.1	103.3	84.3	85.4	85.1	111.6	110.6	110.2	100.6
A0A078FPT5	BnaA02g22240D protein OS=Brassica napus OX=3708 GN=BnaA02g22240D PE=4 SV=1	64	12	24	1	194	22	9.47	97.35	92.1	92.3	92.1	130.2	131.2	131.3	77.3	75.5	76	102
A0A078GCK3	BnaA06g02850D protein OS=Brassica napus OX=3708 GN=BnaA06g02850D PE=4 SV=1	32	16	19	1	710	80.5	5.76	82.87	130.5	113.8	114.5	83.3	76.6	79.1	102.9	102.2	97.9	99.2
M4F2B6	Uncharacterized protein OS=Brassica rapa subsp. pekinensis OX=51351 PE=4 SV=1	48	14	21	1	439	48.5	5.66	94.74	112.2	113.5	118.7	104.1	107	100	81	80.3	84.3	99
M4FH49	Uncharacterized protein OS=Brassica rapa subsp. pekinensis OX=51351 PE=3 SV=1	39	14	38	7	305	33.4	9.36	136.78	108.6	110	107	95.8	94.4	97.9	94	97.3	94.7	100.3
A0A078JR60	BnaCnng62800D protein OS=Brassica napus OX=3708 GN=BnaCnng62800D PE=4 SV=1	33	14	23	5	462	51.2	6.81	99.47	95.5	92.7	96.3	68.1	68.5	66.5	139.1	138.8	137.3	97.3
A0A0D3DZ53	Uncharacterized protein OS=Brassica oleracea var. oleracea OX=109376 GN=106307865 PE=4 SV=1	43	8	26	7	180	19.7	9.44	113.6	104.2	101.5	102.5	91	92.3	92.8	107.7	106.2	105	96.8
M4E4S6	Pyruvate kinase OS=Brassica rapa subsp. pekinensis OX=51351 PE=3 SV=1	29	13	21	6	577	63.2	6.04	78.95	104.4	102.9	103.6	105.1	101.7	107.1	93.1	90.7	91.8	99.6
A0A078I5L3	BnaA09g12570D protein OS=Brassica napus OX=3708 GN=BnaA09g12570D PE=3 SV=1	45	15	22	1	393	43.3	7.56	85.29	98.4	89.7	79.4	134	133.4	141.8	72.1	76.5	83.3	91.3
M4F3B5	Uncharacterized protein OS=Brassica rapa subsp. pekinensis OX=51351 PE=3 SV=1	43	11	14	1	363	37.9	5.41	66.35
Q93X65	Enoyl-[acyl-carrier protein] reductase OS=Brassica napus OX=3708 GN=enrA2 PE=2 SV=1	31	11	23	4	386	40.9	9.25	90.53	96.4	97.4	101.7	103.9	105.4	102.5	97.4	97.6	96	101.5
M4DAX2	Uncharacterized protein OS=Brassica rapa subsp. pekinensis OX=51351 PE=4 SV=1	41	16	28	5	408	43.7	5	105.97	74	73.1	76.3	167.2	167	169	57.2	55.2	55.9	105.2
A0A078JBG2	Pantothenate kinase 2 OS=Brassica napus OX=3708 GN=BnaA08g30620D PE=3 SV=1	25	17	20	2	899	99.5	5.85	70.16	97.3	96.9	94.6	108.8	106.3	109.4	95.6	95	96.8	99.5
A0A0D3CGF5	Uncharacterized protein OS=Brassica oleracea var. oleracea OX=109376 GN=106295799 PE=3 SV=1	43	13	41	2	265	30	4.88	135.41	121.3	118.4	121.1	85.1	84.6	86.1	96.2	98.6	95.8	92.8
A0A078HZS7	BnaA01g13330D protein OS=Brassica napus OX=3708 GN=BnaA01g13330D PE=4 SV=1	31	16	21	4	525	58.7	6.51	85.7	99.6	95.4	95.8	110.7	113.4	111.8	92.7	90.5	88	102.2
A0A078G3M9	V-type proton ATPase subunit C OS=Brassica napus OX=3708 GN=BnaA08g24550D PE=3 SV=1	52	20	29	2	376	42.7	5.67	108	109.1	114.6	99.6	93.3	98.1	81.1	99.2	99.5	112.2	93.3
A0A078HUS4	BnaC02g08760D protein OS=Brassica napus OX=3708 GN=BnaC02g08760D PE=3 SV=1	55	9	26	1	223	24.1	4.6	107.75	120.9	137.8	111.8	73.2	68.3	76.4	121.6	102.9	93.5	93.7
A0A0D3AJD2	Glutamine synthetase OS=Brassica oleracea var. oleracea OX=109376 GN=106320460 PE=3 SV=1	53	13	17	10	356	38.9	5.49	78.78	64.4	64.9	65.5	64.8	67.8	66.1	166.9	175.6	164.5	99.4
M4DJH2	Chlorophyll a-b binding protein, chloroplastic OS=Brassica rapa subsp. pekinensis OX=51351 PE=3 SV=1	45	11	35	2	257	27.4	9.09	136.55	133.2	130.8	134.2	57.9	56.4	57.4	111.8	111	110.8	96.5
A0A078I619	BnaA01g21860D protein OS=Brassica napus OX=3708 GN=BnaA01g21860D PE=3 SV=1	46	15	27	5	280	30.4	10.15	108.04	88.8	88.3	90	124	126.9	130.2	83.8	85.3	79.9	102.7
A0A0D3DKT0	Glycine cleavage system H protein OS=Brassica oleracea var. oleracea OX=109376 GN=106307779 PE=3 SV=1	64	7	39	1	166	18	5.2	176.14	103	103.8	106.9	83.8	87.1	86.3	109.5	108.3	110.6	100.7
M4CS87	Uncharacterized protein OS=Brassica rapa subsp. pekinensis OX=51351 PE=4 SV=1	19	10	15	10	718	80.1	6.16	65.36	91.2	90.2	90.4	122.2	122.6	126.5	86.4	86	84.7	99.7
A0A078HGM9	BnaA05g29470D protein OS=Brassica napus OX=3708 GN=BnaA05g29470D PE=3 SV=1	61	12	21	11	235	25.8	7.74	81.56	136.3	136.2	136.8	56.3	55.4	55.2	109.9	109.2	108.3	96.3
A0A0D3CQW8	Acetyltransferase component of pyruvate dehydrogenase complex OS=Brassica oleracea var. oleracea OX=109376 GN=106296395 PE=3 SV=1	34	16	23	10	540	58.4	7.17	89.68	100.1	101.6	101	101.1	97.7	98.3	99	100.5	100.4	100.4
A0A0D3AKA2	Uncharacterized protein OS=Brassica oleracea var. oleracea OX=109376 GN=106326911 PE=4 SV=1	28	13	21	2	628	68.1	9.42	86.93	99.3	94.8	100.3	102.9	107.6	103.2	100	95.8	95.3	100.7
M4D3M2	Uncharacterized protein OS=Brassica rapa subsp. pekinensis OX=51351 PE=3 SV=1	27	14	19	5	722	78.1	9.09	77.67	82.5	85.4	80.8	138.6	138.9	136.2	79.3	76	81	101.4
M4F8M7	Uncharacterized protein OS=Brassica rapa subsp. pekinensis OX=51351 PE=3 SV=1	21	19	25	8	1084	121.8	6.83	92.54	103	105	105.6	94.4	93.4	93.2	101.8	99.2	101.4	103
A0A0D3B6Q1	Citrate synthase OS=Brassica oleracea var. oleracea OX=109376 GN=106328208 PE=3 SV=1	36	13	19	1	475	52.7	7.55	90.95	97	104.3	102.5	99.1	103	101.8	98.9	97.9	94.6	100.9
M4E3F1	Uncharacterized protein OS=Brassica rapa subsp. pekinensis OX=51351 PE=3 SV=1	45	8	25	8	219	22.8	9.73	105.07	107.3	106.5	109.2	97.6	98.8	99.4	93.4	95	93.8	99
A0A0D3DC46	Uncharacterized protein OS=Brassica oleracea var. oleracea OX=109376 PE=4 SV=1	19	13	22	3	842	94.9	5.38	91.68	99	95.3	99.4	101.6	99.6	99.3	105.6	102.1	99.8	98.3
M4EI03	Uncharacterized protein OS=Brassica rapa subsp. pekinensis OX=51351 PE=4 SV=1	49	14	22	14	288	31.7	9.03	92.22	108.2	109.5	109.2	75.8	77.1	77.6	114.3	114.8	115.6	97.9
M4E0X8	Uncharacterized protein OS=Brassica rapa subsp. pekinensis OX=51351 PE=3 SV=1	44	10	17	8	365	39.3	5.67	76.61	114.3	112.1	112.6	91.1	89.1	88.8	98.3	98.2	97.1	98.4
A0A0D3CTC6	Uncharacterized protein OS=Brassica oleracea var. oleracea OX=109376 GN=106299780 PE=4 SV=1	17	23	25	2	1594	182.7	4.96	85.68	101.2	98.7	99.4	78.8	76.6	82.2	120.7	120.6	117.3	104.4
A0A078IRL6	Beta-galactosidase OS=Brassica napus OX=3708 GN=BnaA01g37210D PE=3 SV=1	28	18	26	3	839	93	8.91	92.43	86.8	88	90.5	129.2	140	140.1	76.8	73.7	78.6	96.3
A0A0D3AEE9	Lysine--tRNA ligase OS=Brassica oleracea var. oleracea OX=109376 GN=106336618 PE=3 SV=1	31	19	30	1	618	70	6.2	119.41	77.3	76.1	80.1	142.9	146.6	149.2	76.7	71	78.3	101.7
M4D638	Beta-galactosidase OS=Brassica rapa subsp. pekinensis OX=51351 PE=3 SV=1	24	14	18	7	845	91.9	7.53	72.86	96.7	96.2	95.5	92	91.2	88.7	112.1	112.7	111.1	103.9
Q4AC02	40S ribosomal protein S6 OS=Brassica campestris OX=3711 GN=117M18_18 PE=3 SV=1	47	14	29	2	249	28.2	10.65	118.85	88.8	89.2	90.4	137.5	138	139	72.5	72	71	101.5
A0A0D3DX36	Chlorophyll a-b binding protein, chloroplastic OS=Brassica oleracea var. oleracea OX=109376 GN=106312769 PE=3 SV=1	51	11	39	2	259	27.7	8.82	151.64	116.4	137	122.3	69	57.9	58.3	109	107.3	127.8	94.8
M4EYF4	Glycerol-3-phosphate acyltransferase, chloroplastic OS=Brassica rapa subsp. pekinensis OX=51351 PE=3 SV=1	35	12	21	6	440	48.8	6.71	82.5	113.7	117.9	113.5	78.8	79.3	81.8	105.1	102.9	106.9	100
M4CKS5	Methylenetetrahydrofolate reductase OS=Brassica rapa subsp. pekinensis OX=51351 PE=3 SV=1	35	15	22	9	556	62.2	5.71	90.85	98.4	102.1	100.3	89.7	88.5	87.7	111.7	107.9	110.3	103.4
M4DQ25	Uncharacterized protein OS=Brassica rapa subsp. pekinensis OX=51351 PE=3 SV=1	46	14	19	14	457	51.5	5.55	80.88	99.4	99.6	103.1	82.7	82.9	83.1	116.6	119.5	115.2	97.9
M4C811	Uncharacterized protein OS=Brassica rapa subsp. pekinensis OX=51351 PE=3 SV=1	15	17	32	1	777	84.3	8.88	119.01	98.3	100.8	96.2	102.9	107.1	103.3	99.7	98.5	94.4	98.9
A0A078G1S6	BnaA01g26470D protein OS=Brassica napus OX=3708 GN=BnaA01g26470D PE=4 SV=1	71	11	21	2	206	23	5.08	83.69	90.4	90.2	91.9	103	100.4	102.5	108.9	106	107.8	98.9
A0A078H530	BnaA09g50640D protein OS=Brassica napus OX=3708 GN=BnaA09g50640D PE=4 SV=1	38	14	19	2	465	50.7	8.85	79.51	93.4	100	97.3	106	112.3	115	87.6	94.2	89.6	104.7
A0A078G5Z9	BnaA09g01930D protein OS=Brassica napus OX=3708 GN=BnaA09g01930D PE=4 SV=1	31	7	19	7	364	40.5	8.24	88.16	99	105.5	102.7	87.1	89.9	86.4	108.5	110.7	110.9	99.4
M4DVJ4	Uncharacterized protein OS=Brassica rapa subsp. pekinensis OX=51351 PE=4 SV=1	19	19	23	6	1151	126.1	5.88	89.34	90.5	92.2	88.5	84.4	84.5	84	126.2	126.5	122.2	101
M4CPJ9	Uncharacterized protein OS=Brassica rapa subsp. pekinensis OX=51351 PE=4 SV=1	35	10	17	2	364	39.7	8.22	78.48	95.4	94.3	91.7	122	125.3	126.4	81.4	80.9	83.6	99.1
A0A078HRP6	BnaA01g12540D protein OS=Brassica napus OX=3708 GN=BnaA01g12540D PE=4 SV=1	40	7	20	4	319	35.3	5.1	90.93	138.5	136.5	135.6	37.9	35.6	39.3	124.3	122.8	126.4	103.1
M4CRR5	Uncharacterized protein OS=Brassica rapa subsp. pekinensis OX=51351 PE=4 SV=1	41	8	24	8	251	27.3	9	105.47	112.3	110.6	108.2	94.3	94.5	95.3	96.7	95.1	94.9	98.3
M4E156	Methionine S-methyltransferase OS=Brassica rapa subsp. pekinensis OX=51351 PE=3 SV=1	15	14	22	14	1063	117.6	6.04	85.77	99.7	100.7	100.6	91.5	93.4	92.9	106.5	106.4	106.5	101.7
A0A078G2S0	BnaA05g20090D protein OS=Brassica napus OX=3708 GN=BnaA05g20090D PE=4 SV=1	44	13	19	7	365	39.8	8.54	76.79	134.4	134.9	130	69.9	73.7	73.8	96	94.1	93.6	99.7
M4DHP3	Uncharacterized protein OS=Brassica rapa subsp. pekinensis OX=51351 PE=4 SV=1	51	13	18	13	356	39.9	5.24	64.88	110	111.4	113	65.5	65.1	67.5	122.5	123.8	123.6	97.6
M4DSZ4	Uncharacterized protein OS=Brassica rapa subsp. pekinensis OX=51351 PE=4 SV=1	45	9	26	3	229	24.2	9.03	111.22	91	93.9	100	104	107	101.8	99.6	103.1	100.4	99.2
M4C7Q6	Thioredoxin reductase OS=Brassica rapa subsp. pekinensis OX=51351 PE=3 SV=1	34	13	22	3	511	55.9	6.19	104.01	99.8	99	103.9	76.8	79.6	78.7	123.6	124.6	116.2	97.7
M4DLG0	Uncharacterized protein OS=Brassica rapa subsp. pekinensis OX=51351 PE=3 SV=1	53	14	33	1	280	29.8	10.86	122.32	97.5	83.9	85.8	139	133.9	136	74	69.7	70.3	109.8
M4CZ74	Uncharacterized protein OS=Brassica rapa subsp. pekinensis OX=51351 PE=4 SV=1	19	14	22	9	851	96.9	5.58	88.87	102.9	101	102.5	89	91.5	92.4	106.7	105.3	108.6	100.1
A0A078JBG0	BnaA04g27610D protein OS=Brassica napus OX=3708 GN=BnaA04g27610D PE=4 SV=1	49	10	18	9	298	32.8	5.76	85.58	97.3	93.4	96.4	87.4	86.7	86.3	114.9	116.9	118.6	102.1
M4D178	40S ribosomal protein S6 OS=Brassica rapa subsp. pekinensis OX=51351 PE=3 SV=1	47	14	29	1	250	28.4	10.61	115.17	81	85.2	84.9	162.4	157.5	157.9	60.1	55.1	58.1	97.7
M4F8T3	Glucose-1-phosphate adenylyltransferase OS=Brassica rapa subsp. pekinensis OX=51351 PE=3 SV=1	34	13	25	7	512	55.9	6.95	96.63	135.4	130.1	129.3	68.2	69.4	74.1	96.1	94.4	104.3	98.9
A0A078HXQ5	BnaC03g58920D protein OS=Brassica napus OX=3708 GN=BnaC03g58920D PE=4 SV=1	37	14	25	7	419	46.6	6.29	97.6	97.9	96	98.4	107.3	108	106	97.5	93	96	99.9
A0A078IEP9	BnaA01g13470D protein OS=Brassica napus OX=3708 GN=BnaA01g13470D PE=4 SV=1	30	19	24	5	667	74.4	6.33	88.99	84.7	85.4	85.6	112.8	116.1	116.2	98.9	97.7	100.8	101.7
A0A078IUR8	BnaAnng13680D protein OS=Brassica napus OX=3708 GN=BnaAnng13680D PE=4 SV=1	27	23	24	9	1000	108.8	7.11	73.74	93.4	94.6	96.6	85.3	83.6	82.1	141.3	113.4	112.6	97.1
A0A078FGD5	Dihydrolipoamide acetyltransferase component of pyruvate dehydrogenase complex OS=Brassica napus OX=3708 GN=BnaAnng02240D PE=3 SV=1	37	10	20	1	450	47.2	8.16	74.18
M4DUH6	Uncharacterized protein OS=Brassica rapa subsp. pekinensis OX=51351 PE=3 SV=1	37	15	30	1	423	46.6	6.48	113.61	85.9	88.5	82	113.7	116.7	115.4	101.2	102.5	101.1	93.1
M4CG98	Uncharacterized protein OS=Brassica rapa subsp. pekinensis OX=51351 PE=4 SV=1	60	16	24	2	289	32.6	5.33	87.47	91.2	90.8	92.9	118.7	116	118.5	90.6	89.4	91.7	100.3
A0A0D3CVT3	Uncharacterized protein OS=Brassica oleracea var. oleracea OX=109376 GN=106300861 PE=3 SV=1	59	12	16	6	290	31.8	6.64	66.97	110.3	109.7	108.8	92.2	92.7	91.9	98.8	97.5	98.8	99.4
B0LT37	ADP-ribosylation factor OS=Brassica napus OX=3708 PE=2 SV=1	51	9	29	1	181	20.6	6.55	114.66	100	101.6	92.5	96	93.8	98.5	109.8	103.3	104	100.4
Q7XBC0	ThiJ-like protein OS=Brassica rapa subsp. pekinensis OX=51351 GN=TJLP1 PE=2 SV=1	46	14	20	11	392	41.7	5.5	85.34	76	75.9	78.3	150.3	151.1	154	70.3	71	69.7	103.3
A0A078DKS3	BnaC05g02310D protein OS=Brassica napus OX=3708 GN=BnaC05g02310D PE=4 SV=1	38	14	18	3	465	50.7	8.85	75.45	92.1	92.2	91.8	123.6	122.7	124.8	84.8	81	84.5	102.5
M4D765	Uncharacterized protein OS=Brassica rapa subsp. pekinensis OX=51351 PE=3 SV=1	52	12	27	6	263	29.4	4.75	99.97	83.9	106.1	88.2	120.7	101.8	97	93.2	91.2	120.6	97.3
A0A0D3CPR2	Uncharacterized protein OS=Brassica oleracea var. oleracea OX=109376 GN=106300486 PE=4 SV=1	31	17	20	1	761	86.3	5.96	83.54	110	109.2	112.5	87.8	89.1	84.2	102.7	102.1	103.6	98.8
M4DVX2	Uncharacterized protein OS=Brassica rapa subsp. pekinensis OX=51351 PE=3 SV=1	20	17	22	6	1087	122.2	7.81	79.98	109.5	104.4	103.3	98.4	101.8	100.8	97.5	90.4	93	101
M4EVA2	Uncharacterized protein OS=Brassica rapa subsp. pekinensis OX=51351 PE=3 SV=1	30	18	21	18	792	89.2	6.74	78.92	95.3	99.9	99.9	109.9	109.1	110.4	90	91.5	93.2	100.8
M4D733	Protein disulfide-isomerase OS=Brassica rapa subsp. pekinensis OX=51351 PE=3 SV=1	36	19	28	6	496	55	5.2	103.56	92.5	89.3	88.6	57.9	63.1	61.1	152.9	149.4	149	96.1
A0A078FKS8	Chlorophyll a-b binding protein, chloroplastic OS=Brassica napus OX=3708 GN=BnaC03g44110D PE=3 SV=1	45	6	80	1	265	28.6	5.66	311.83	129.7	114.8	116.2	96	96.2	98.6	83	84.2	89.1	92.2
A0A078IQX2	BnaA09g16080D protein OS=Brassica napus OX=3708 GN=BnaA09g16080D PE=4 SV=1	20	21	25	21	1251	138.9	6.52	86.38	100.9	106.8	101.6	78.7	79	78.2	119.7	117.3	120.4	97.5
M4CP91	Uncharacterized protein OS=Brassica rapa subsp. pekinensis OX=51351 PE=4 SV=1	40	12	29	5	296	33	6.58	123.59	98.9	98.8	102.9	99.6	98	104.4	99	97.4	98	102.9
A0A0D3CP65	Uncharacterized protein OS=Brassica oleracea var. oleracea OX=109376 GN=106296456 PE=4 SV=1	28	9	18	9	402	44	7.85	75.4	88.5	89.1	91.3	102.7	105.6	106.7	105	105	105.2	100.8
M4D6X0	Uncharacterized protein OS=Brassica rapa subsp. pekinensis OX=51351 PE=3 SV=1	60	13	22	1	220	24.8	5.15	109.57	52.2	59.1	67.6	71.3	95.9	80	157.3	167.5	152.1	97
A0A078HVF5	BnaAnng06210D protein OS=Brassica napus OX=3708 GN=BnaAnng06210D PE=3 SV=1	42	14	22	1	380	40.7	7.97	83.03	112.6	112.4	104.4	99.4	92.9	91.7	93.4	91.9	104.3	97.1
A0A078FNT2	BnaC09g38180D protein OS=Brassica napus OX=3708 GN=BnaC09g38180D PE=3 SV=1	44	9	26	1	221	24	4.63	102.51	109.7	112.4	111.8	86.2	86.9	86.1	103.7	101.5	104.2	97.4
A0A078HMH2	6-phosphogluconate dehydrogenase, decarboxylating OS=Brassica napus OX=3708 GN=BnaA04g11280D PE=3 SV=1	42	18	23	3	487	53.3	5.67	89.74	100.3	100.2	99.9	91.7	93.6	92.8	106.7	107.8	107.1	100
M4CD58	Glutamate dehydrogenase OS=Brassica rapa subsp. pekinensis OX=51351 PE=3 SV=1	38	14	20	12	411	44.6	6.55	81.82	100.7	100.4	102.7	110.7	111.2	111.7	85.9	86.9	87.4	102.3
A0A078HN72	BnaC06g40530D protein OS=Brassica napus OX=3708 GN=BnaC06g40530D PE=3 SV=1	17	12	26	1	769	80.6	5.12	104.46	73.3	73.8	62	151.5	145	151.6	90.9	79.2	77.4	95.4
G0UE17	Ascorbate peroxidase 2 OS=Brassica rapa subsp. oleifera OX=145471 GN=apx2 PE=2 SV=1	55	12	25	1	250	27.5	5.78	101.81	108.2	108.1	108.2	88.3	86.2	88.2	105.1	108.6	102.6	96.4
A0A078I4W4	BnaA02g04260D protein OS=Brassica napus OX=3708 GN=BnaA02g04260D PE=3 SV=1	36	8	26	1	224	24.1	4.63	101.56	106.9	99.9	101.8	122.2	115.2	113.8	80.3	82.2	79	98.6
Q5DNB1	S-adenosylmethionine synthase OS=Brassica rapa subsp. pekinensis OX=51351 GN=SAMS PE=2 SV=1	45	12	22	1	393	43.2	6.06	91.5	123.6	119	83.7	86.5	84.3	86.2	124.3	103.9	117.2	71.3
A0A0D3DUU3	Cysteine synthase OS=Brassica oleracea var. oleracea OX=109376 PE=3 SV=1	35	14	30	5	379	41.1	8.75	104.7	104.9	104.8	105.1	98.2	97.9	99.8	97	96.8	97.2	98.2
A0A078GI92	BnaA06g12420D protein OS=Brassica napus OX=3708 GN=BnaA06g12420D PE=4 SV=1	15	19	21	19	1380	147.6	6.19	77.91	88.3	89.1	89.4	123.6	124	123.6	87.6	86.9	87.6	99.9
M4E3S4	Uncharacterized protein OS=Brassica rapa subsp. pekinensis OX=51351 PE=4 SV=1	18	15	19	1	1091	120.7	6.24	80	110.3	121.4	99.5	60.1	62.9	79.5	141.3	126.2	110.5	88.3
M4DHP0	Uncharacterized protein OS=Brassica rapa subsp. pekinensis OX=51351 PE=4 SV=1	43	16	22	2	421	47.5	6.47	88.26	114	114.1	115.1	79.9	80.5	80.8	104.1	103.8	107.2	100.6
A0A0D3B0N8	Uncharacterized protein OS=Brassica oleracea var. oleracea OX=109376 GN=106334787 PE=3 SV=1	22	16	22	1	898	100.6	5.73	74.05	97.7	102.7	91.7	71.8	83	75.8	133.9	141.3	134.9	67.3
M4DMD6	40S ribosomal protein S3a OS=Brassica rapa subsp. pekinensis OX=51351 PE=3 SV=1	53	15	25	3	261	29.9	9.77	95.87	95.5	98.9	97.9	115	112.8	118.2	84.7	85.9	88.7	102.5
A0A0D3CF58	Uncharacterized protein OS=Brassica oleracea var. oleracea OX=109376 GN=106295588 PE=4 SV=1	44	11	42	1	220	24.2	9.63	165.47	96.2	94.4	96.5	87	86.2	85.9	118.8	120.4	116.1	98.5
M4DS56	Uncharacterized protein OS=Brassica rapa subsp. pekinensis OX=51351 PE=4 SV=1	41	8	18	6	320	35.4	5.11	80.81	129.3	125.6	127.1	50.3	48.3	52.6	123	122.8	123	98
A0A0D3D217	Uncharacterized protein OS=Brassica oleracea var. oleracea OX=109376 GN=106301110 PE=4 SV=1	28	11	21	3	446	50.1	6.61	91.48	102.3	101.3	99.5	91.2	89.5	89.4	109.4	111.2	108.4	97.9
A0A078IC77	BnaA10g03220D protein OS=Brassica napus OX=3708 GN=BnaA10g03220D PE=3 SV=1	60	16	23	4	223	24.8	9.92	90.09	99.4	98.3	99.7	109.5	109.8	111.8	90.3	89.7	90.9	100.6
A0A0D3CAP0	Uncharacterized protein OS=Brassica oleracea var. oleracea OX=109376 GN=106292532 PE=4 SV=1	44	12	21	3	308	33.5	7.33	86.37	74.9	73.6	73.5	94.9	99.7	96.1	127.3	131	128.5	100.5
A0A078IZL2	BnaC09g54460D protein OS=Brassica napus OX=3708 GN=BnaC09g54460D PE=3 SV=1	53	13	27	13	169	19.1	10.26	99.75	94.2	92.4	95.8	124.1	124	126.3	80.3	81.4	81.9	99.7
A0A078JI07	BnaA06g39560D protein OS=Brassica napus OX=3708 GN=BnaA06g39560D PE=4 SV=1	35	12	18	1	439	48.9	5.27	72.44	141.1	110.6	127.8	96.1	73.3	95.7	77.5	93.8	86.1	98
M4C7U0	Uncharacterized protein OS=Brassica rapa subsp. pekinensis OX=51351 PE=3 SV=1	58	19	31	18	262	29.5	4.88	109.49	94.1	92.8	93.8	98.9	99.4	98.7	108.8	107	107.2	99.4
M4EIN6	Translation factor GUF1 homolog, chloroplastic OS=Brassica rapa subsp. pekinensis OX=51351 PE=3 SV=1	24	13	16	13	684	75.9	6.43	70.67	114.5	117.6	114.3	80.6	82.2	78.8	102.6	104.9	104.7	99.8
A0A0D3DD06	Uncharacterized protein OS=Brassica oleracea var. oleracea OX=109376 PE=4 SV=1	15	21	21	14	1960	211.2	6.96	73.98	99.9	98	100.1	106.8	109.8	104.3	91.9	93.6	94.5	101.1
M4EHH8	Uncharacterized protein OS=Brassica rapa subsp. pekinensis OX=51351 PE=3 SV=1	34	16	22	2	585	63.4	6.04	91.61	95	90.9	92.2	96.9	105.5	103.9	102.7	103.7	107.9	101.4
A0A0D3CBR0	Plastocyanin OS=Brassica oleracea var. oleracea OX=109376 GN=106296130 PE=3 SV=1	39	2	31	2	168	17.2	5.94	173.32	97.9	100.5	101.4	78.1	79.2	79.8	120.7	121.1	121.4	100
A0A078G9E1	BnaA09g30590D protein OS=Brassica napus OX=3708 GN=BnaA09g30590D PE=4 SV=1	28	17	22	2	652	72.1	5.3	78.35	84.6	71	78.3	101	116.9	171.1	114.8	68.8	92.9	100.7
M4DI07	Uncharacterized protein OS=Brassica rapa subsp. pekinensis OX=51351 PE=4 SV=1	30	12	24	12	561	61.4	8.22	95.15	110.1	106.4	108.9	80.4	79.7	80.6	112.4	112.8	110.9	97.8
A0A0D3D0Z2	Tubulin beta chain OS=Brassica oleracea var. oleracea OX=109376 GN=106300450 PE=3 SV=1	36	12	27	1	447	50.1	4.79	96.53	100.8	105.8	108.9	105.5	102.6	97.9	93.9	91.8	98.4	94.3
A0A0D3CUV7	Guanosine nucleotide diphosphate dissociation inhibitor OS=Brassica oleracea var. oleracea OX=109376 GN=106296294 PE=3 SV=1	43	15	25	2	444	49.4	5.85	87.78	95.4	90	105.6	106.5	110.1	101.6	97.6	94.5	95.9	102.8
A0A078HKF7	Fructose-bisphosphate aldolase OS=Brassica napus OX=3708 GN=BnaC02g33660D PE=3 SV=1	44	15	37	12	389	42.3	8.32	127.06	100.1	95.5	96.1	99.6	100.3	101.2	102.2	102.5	103.1	99.3
A0A078GM46	Proteasome subunit alpha type OS=Brassica napus OX=3708 GN=BnaC03g69920D PE=3 SV=1	58	12	23	2	283	31.3	5.55	95.24	86.5	100.2	104.6	122.7	100.3	100.8	102.2	94.6	92.3	95.8
M4DEI7	Uncharacterized protein OS=Brassica rapa subsp. pekinensis OX=51351 PE=4 SV=1	44	11	41	1	217	23.7	9.36	163.32	91.5	95.6	95.5	93.1	94.6	89	113.3	118.6	112.3	96.5
A0A078FTB8	BnaA08g28020D protein OS=Brassica napus OX=3708 GN=BnaA08g28020D PE=4 SV=1	42	14	28	14	328	36.5	7.44	95.36	93.7	92.7	92.4	110.1	109.1	110.9	96.7	96.2	96.7	101.5
M4D866	Beta-amylase OS=Brassica rapa subsp. pekinensis OX=51351 PE=3 SV=1	37	17	20	6	548	61.4	7.05	77.74	103.7	105.7	102.1	105.1	108.2	109.7	88.8	86.4	91	99.1
M4EX67	Uncharacterized protein OS=Brassica rapa subsp. pekinensis OX=51351 PE=4 SV=1	47	16	29	4	389	44.2	6.87	109.18	114.7	114	116.4	86	89.1	88.5	98.1	97.1	96.3	99.9
A0A078FS96	BnaC08g41370D protein OS=Brassica napus OX=3708 GN=BnaC08g41370D PE=4 SV=1	32	7	14	7	279	29.8	8.16	63.91	115.8	114.6	118.5	66.9	67.1	67.4	116.7	118	116	99
A0A078GY79	BnaA04g25570D protein OS=Brassica napus OX=3708 GN=BnaA04g25570D PE=4 SV=1	59	18	34	1	257	29.9	9.86	115.02	96.8	93.8	102.1	112.4	115.8	108.3	97.5	87.7	85.8	99.8
A0A0D3DU71	Ketol-acid reductoisomerase OS=Brassica oleracea var. oleracea OX=109376 GN=106312314 PE=3 SV=1	20	11	23	1	581	62.9	6.8	86.86	80.8	76.6	79.1	151.9	152	147.7	75.5	61.4	69	106.1
A0A0D3A5F0	Uncharacterized protein OS=Brassica oleracea var. oleracea OX=109376 GN=106311424 PE=4 SV=1	29	15	23	1	514	57.9	6.4	87.27	127	120.3	117.6	74.6	67.1	70.2	112.4	113.7	106.3	90.9
M4EGU1	Uncharacterized protein OS=Brassica rapa subsp. pekinensis OX=51351 PE=4 SV=1	36	13	24	13	479	52.1	9.38	96.06	120.1	119.7	119.3	117.5	121	119.2	60.7	60	62.1	100.5
A0A078GL72	BnaC06g06250D protein OS=Brassica napus OX=3708 GN=BnaC06g06250D PE=4 SV=1	30	9	15	1	494	53.5	9.04	72.32	104	105.8	102	95.9	109.8	99.1	89.5	105.4	100.6	87.8
M4EJE0	Chlorophyll a-b binding protein, chloroplastic OS=Brassica rapa subsp. pekinensis OX=51351 PE=3 SV=1	31	11	61	4	288	31.2	5.94	208.76	113.9	119.3	112.5	64.8	59.5	57.3	122.5	118.7	134.7	96.7
A0A078JSU1	3-phosphoshikimate 1-carboxyvinyltransferase OS=Brassica napus OX=3708 GN=BnaAnng27440D PE=3 SV=1	31	13	19	7	521	55.7	7.33	92.98	95.7	95	94.6	96.3	100.2	100.4	91.8	103.4	117.2	105.4
A0A078JRA8	BnaAnng26460D protein OS=Brassica napus OX=3708 GN=BnaAnng26460D PE=4 SV=1	19	11	53	3	736	79.4	6.29	196.7	100.8	98	101.6	90.3	88.3	90.1	108.8	110.3	112	99.8
A0A0D3DAW5	Dihydrolipoamide acetyltransferase component of pyruvate dehydrogenase complex OS=Brassica oleracea var. oleracea OX=109376 GN=106306264 PE=3 SV=1	32	12	26	1	476	49.6	9.04	98.71	104.3	97.2	94.4	111.8	109.9	104.8	80.9	95.6	94.8	106.3
M4DRH2	Uncharacterized protein OS=Brassica rapa subsp. pekinensis OX=51351 PE=3 SV=1	33	14	19	1	590	66.2	6.62	75.61	91.2	98.3	101.8	163.1	165.2	162	36.8	30.7	51.2	99.7
M4C9N5	S-adenosylmethionine synthase OS=Brassica rapa subsp. pekinensis OX=51351 PE=3 SV=1	45	12	22	1	393	43.2	6.06	92.25	103.8	109.1	109.7	77.6	71.2	73.8	119.6	121.8	118.4	95.1
M4DI57	Uncharacterized protein OS=Brassica rapa subsp. pekinensis OX=51351 PE=4 SV=1	29	14	20	3	613	67.2	6.05	83.5	104.8	99.8	104.3	62.8	64	63.1	135.8	132	132.1	101.3
Q7XB29	Cold-regulated protein Cor25 OS=Brassica rapa subsp. pekinensis OX=51351 PE=2 SV=1	59	14	25	2	220	24.9	5.06	113.33	66.3	66.1	66.9	74.6	72.9	75.1	164.8	162.8	153.6	96.9
A0A078FY57	Cytochrome b6-f complex iron-sulfur subunit OS=Brassica napus OX=3708 GN=BnaC03g30230D PE=3 SV=1	44	8	23	3	231	24.6	8.34	90.68	98.9	100.4	95.8	90.6	91.9	94.4	110	111.2	105.3	101.7
A0A078GLW8	BnaA04g12800D protein OS=Brassica napus OX=3708 GN=BnaA04g12800D PE=3 SV=1	37	13	19	11	454	48.8	9.25	81.97	90.6	88.4	92.8	108.4	114.7	113.2	97.1	99.7	94.8	100.3
A0A0D3B0R0	Uncharacterized protein OS=Brassica oleracea var. oleracea OX=109376 GN=106331387 PE=4 SV=1	32	9	17	1	367	39.9	8.48	75.13	85.1	94.6	84.2	131.6	135.2	132.9	80.9	68.2	83.3	104
A0A0D3BME8	Alanine--tRNA ligase OS=Brassica oleracea var. oleracea OX=109376 PE=3 SV=1	25	18	21	1	867	95.1	5.45	77.69	109.1	109	112.9	92.9	94.7	87.6	97	101.6	101.4	94
M4D140	Starch synthase, chloroplastic/amyloplastic OS=Brassica rapa subsp. pekinensis OX=51351 PE=3 SV=1	23	13	17	13	732	80.7	9.1	66.83	154.5	155.4	153.1	35.6	34.7	35.9	111.5	113.8	111.4	94.1
A0A0D3BZT1	UDP-glucose 6-dehydrogenase OS=Brassica oleracea var. oleracea OX=109376 GN=106342405 PE=3 SV=1	34	12	19	4	480	53.1	6.16	81.25	104.4	103	103.1	90.5	90.7	93.6	103	106.8	106.4	98.7
M4CYV7	Uncharacterized protein OS=Brassica rapa subsp. pekinensis OX=51351 PE=3 SV=1	24	13	20	4	609	67.4	6.57	75.89	89.4	85.9	89.7	125.6	129.1	126.1	84.6	82.4	86.2	101.1
M4C8Y9	Uncharacterized protein OS=Brassica rapa subsp. pekinensis OX=51351 PE=4 SV=1	28	15	18	6	720	81.1	5.57	73.13	98.6	97.1	95.3	91.8	95.9	96.4	109.9	104.9	108.2	101.8
A0A078J0V4	BnaC04g51960D protein OS=Brassica napus OX=3708 GN=BnaC04g51960D PE=4 SV=1	16	11	21	1	939	104.2	6.28	93.34
A0A078H2A9	Eukaryotic translation initiation factor 3 subunit E OS=Brassica napus OX=3708 GN=BnaC04g24310D PE=3 SV=1	50	18	24	4	441	51.7	5.77	95.1	95.4	98.7	97	106.3	107.2	108.5	96.4	95.7	95.2	99.7
A0A0D3D3T1	Coatomer subunit gamma OS=Brassica oleracea var. oleracea OX=109376 GN=106306081 PE=3 SV=1	22	15	20	5	887	98.4	5.14	76.03	102.5	96.3	95.4	98.9	99.4	102.9	100.7	101.1	100.4	102.3
A0A078I347	6-phosphogluconate dehydrogenase, decarboxylating OS=Brassica napus OX=3708 GN=BnaCnng11100D PE=3 SV=1	40	17	22	2	487	53.3	5.92	85.91	69.1	77.4	74.7	127.6	130.5	131.2	100.9	88.1	94.6	105.9
A0A078G7A3	BnaA06g36920D protein OS=Brassica napus OX=3708 GN=BnaA06g36920D PE=3 SV=1	28	10	17	7	460	50.5	5.81	82.61	125.5	124.4	127.4	55	54.3	52.7	121.8	122.1	122.2	94.8
A0A078FQY4	GrpE protein homolog OS=Brassica napus OX=3708 GN=BnaC09g40220D PE=3 SV=1	43	12	24	2	321	35.1	4.6	110.27	100.5	99.7	103.3	92.1	95.6	97.5	100.9	103.9	105.5	101
Q7Y0R4	Glutamate-cysteine ligase OS=Brassica juncea OX=3707 GN=gsh1 PE=2 SV=1	31	16	22	3	511	57.6	6.4	83.33	109.5	108	107.5	88.9	88.9	88.6	104.4	104	101.4	98.8
A0A078F768	BnaC08g11770D protein OS=Brassica napus OX=3708 GN=BnaC08g11770D PE=4 SV=1	35	6	29	1	290	31.8	4.75	126.17
B9VUW6	Zeaxanthin epoxidase, chloroplastic OS=Brassica rapa subsp. pekinensis OX=51351 PE=2 SV=1	39	19	22	13	668	73.7	6.58	84.85	109.1	113.3	112.3	54.8	54.1	51.1	131.7	136.2	140.9	96.4
A0A078GNY1	BnaA01g05840D protein OS=Brassica napus OX=3708 GN=BnaA01g05840D PE=4 SV=1	33	18	19	18	676	75.9	5.5	74.46	98.2	96.8	97	66.7	69.5	70.6	134.9	135.2	133.1	98.1
M4EEM3	Uncharacterized protein OS=Brassica rapa subsp. pekinensis OX=51351 PE=4 SV=1	33	14	24	2	468	50.9	7.55	91.45	112.9	111.9	113.1	65.8	64.3	64.1	123	126	121.3	97.6
A0A078G8H7	BnaA09g44550D protein OS=Brassica napus OX=3708 GN=BnaA09g44550D PE=3 SV=1	31	13	18	3	627	68.1	6.7	69.91	128.6	129.3	124.1	88.5	88.1	91.6	86.8	77.6	84	101.4
A0A078JCF7	BnaCnng39740D protein OS=Brassica napus OX=3708 GN=BnaCnng39740D PE=4 SV=1	63	14	20	3	155	16.9	4.56	82.95	95.7	97.1	108.1	118.6	127.5	129.1	71.6	74.7	76.9	100.7
M4DQD2	Uncharacterized protein OS=Brassica rapa subsp. pekinensis OX=51351 PE=4 SV=1	38	16	43	1	345	38.9	5.6	130.13	112.4	108.3	71	86.3	65.7	77.2	111.2	118.7	150.8	98.5
A0A0D3D1F1	Nitrate reductase OS=Brassica oleracea var. oleracea OX=109376 GN=106300064 PE=3 SV=1	25	15	17	4	915	102.5	6.43	74.71	112.7	113.4	114.5	56.4	55.6	54.2	127.6	134.4	126.9	104.3
M4DLC3	Uncharacterized protein OS=Brassica rapa subsp. pekinensis OX=51351 PE=4 SV=1	40	12	17	4	445	48.6	7.91	76.45	107.3	107.3	108.5	79.6	78.2	78.1	114.9	113.3	115	97.5
A0A078GBR6	Cytochrome b6-f complex iron-sulfur subunit OS=Brassica napus OX=3708 GN=BnaA09g01470D PE=3 SV=1	47	9	29	4	231	24.5	8.56	113.26	108	106	107.6	73.2	78.8	76.8	120.2	117	116.6	95.9
M4E400	Uncharacterized protein OS=Brassica rapa subsp. pekinensis OX=51351 PE=4 SV=1	22	12	19	4	597	64.9	8.88	77.39	102.6	101.2	104.4	104.9	106.8	110.1	88.8	88.8	89.6	102.8
M4CAJ2	Uncharacterized protein OS=Brassica rapa subsp. pekinensis OX=51351 PE=3 SV=1	31	17	19	6	725	79.1	9.06	71.17	87.8	88.4	89.6	105.2	106.1	105.3	104.2	104.9	107.2	101.4
A0A0D3DNC9	Uncharacterized protein OS=Brassica oleracea var. oleracea OX=109376 GN=106312628 PE=4 SV=1	55	5	42	4	143	14.9	9.92	193.05	97.3	98.5	99	84.1	84.4	82.4	119.2	117.4	119.8	97.9
A0A0D3C5N4	Calcium-transporting ATPase OS=Brassica oleracea var. oleracea OX=109376 GN=106341568 PE=3 SV=1	15	15	19	1	1082	118.5	5.94	74.55	101	98.4	98.9	117.7	116.6	119.4	82	81.6	81.5	102.9
A0A0D3CVZ5	Uncharacterized protein OS=Brassica oleracea var. oleracea OX=109376 GN=106301073 PE=4 SV=1	49	16	32	9	219	25.6	6.8	105.17	91.8	90.9	88.9	122.4	123.9	123.3	86.6	85.6	86.7	99.9
A0A078JT86	GTP-binding nuclear protein (Fragment) OS=Brassica napus OX=3708 GN=BnaA03g56000D PE=3 SV=1	73	12	21	1	227	25.8	6.43	98.47	78.8	93.3	97.1	109.4	104.5	98.4	95.9	124.6	102.3	95.8
M4EV18	Uncharacterized protein OS=Brassica rapa subsp. pekinensis OX=51351 PE=4 SV=1	18	15	22	2	1157	124.3	5.45	87.64	99.6	94.2	106.2	101	99.1	103.2	97.6	101.1	100.2	97.9
A0A078IMN6	Proteasome subunit beta type OS=Brassica napus OX=3708 GN=BnaA09g38940D PE=3 SV=1	61	9	16	2	223	24.6	7.01	76.69	99.4	97.9	100.6	104.1	106.2	107.4	91.5	93.8	96.6	102.5
A0A078GF67	BnaC06g18520D protein OS=Brassica napus OX=3708 GN=BnaC06g18520D PE=4 SV=1	53	8	19	2	129	13.9	4.93	106.59	106.9	105.7	109.6	82	82.9	81.8	111.4	110.7	109.1	99.9
M4DK97	Calcium-transporting ATPase OS=Brassica rapa subsp. pekinensis OX=51351 PE=3 SV=1	16	15	19	1	1032	112.2	5.62	75.01	69.8	72.1	70.8	117.4	124.8	119.1	110.4	105.8	105.6	104.2
M4F271	Uncharacterized protein OS=Brassica rapa subsp. pekinensis OX=51351 PE=3 SV=1	36	12	20	12	451	48	6.8	84.22	95	94.2	95.5	99.6	102.1	102.3	105.4	103.9	102.2	99.9
M4DLG4	Dihydrolipoamide acetyltransferase component of pyruvate dehydrogenase complex OS=Brassica rapa subsp. pekinensis OX=51351 PE=3 SV=1	37	11	24	1	479	49.7	8.95	94.11
M4DBH6	Uncharacterized protein OS=Brassica rapa subsp. pekinensis OX=51351 PE=4 SV=1	26	13	19	4	710	78.3	5.17	72.8	93.7	90.5	90.6	134.2	136.2	133.8	73.4	72.3	74.9	100.4
A0A0D3EDW0	Uncharacterized protein OS=Brassica oleracea var. oleracea OX=109376 GN=106312916 PE=3 SV=1	39	13	19	1	419	47.2	8.88	84.94	89.5	106.2	111	121.2	119.6	115.8	76.3	89.4	82.8	88.1
A0A0D3C6A0	Uncharacterized protein OS=Brassica oleracea var. oleracea OX=109376 GN=106339758 PE=3 SV=1	52	7	26	3	139	15	9.14	107.7	95	91.7	94.4	109.8	112	108.7	95.9	93.1	95.3	103.9
M4DST1	60S ribosomal protein L13 OS=Brassica rapa subsp. pekinensis OX=51351 PE=3 SV=1	44	12	31	3	206	23.6	10.92	115.3	83.3	83.4	84.7	144.8	142.4	148.2	71.4	69.5	70.5	101.7
A0A078CSQ4	Guanosine nucleotide diphosphate dissociation inhibitor OS=Brassica napus OX=3708 GN=GDI1 PE=2 SV=1	36	15	22	8	444	49.6	6.06	81.52	94.2	93.3	95	116.9	115.1	121.1	86.6	85.8	87	105
A0A078HI93	BnaA04g26420D protein OS=Brassica napus OX=3708 GN=BnaA04g26420D PE=4 SV=1	49	14	19	3	368	39.8	8.03	74.27	109.2	110.6	110	97.3	97.1	101.8	90.7	91.9	92	99.3
M4DSM9	Uncharacterized protein OS=Brassica rapa subsp. pekinensis OX=51351 PE=3 SV=1	32	15	24	2	534	58.3	8.48	92.47	94.6	95.7	95.3	99.1	95.6	100.1	108.6	98.5	112.5	100
M4DGF0	Uncharacterized protein OS=Brassica rapa subsp. pekinensis OX=51351 PE=3 SV=1	41	11	26	11	283	30.7	9.39	112.38	99.9	98.7	99.7	110.3	114.4	113.6	86.8	87.9	87	101.7
M4EU84	Uncharacterized protein OS=Brassica rapa subsp. pekinensis OX=51351 PE=3 SV=1	52	10	23	2	252	27.7	4.58	92.13	98.2	97.2	100.3	112.7	112.8	109.6	89.7	90.5	88.8	100.2
A0A078H5K1	BnaA02g08040D protein OS=Brassica napus OX=3708 GN=BnaA02g08040D PE=4 SV=1	26	17	21	7	770	84.2	8.19	78.61	99.2	95.4	97.1	101.3	105.6	101.9	99.2	98.3	99.6	102.4
A0A0D3CUI9	Uncharacterized protein OS=Brassica oleracea var. oleracea OX=109376 GN=106300303 PE=4 SV=1	38	15	23	2	430	49.4	5.88	83.75	108.4	109.9	111.3	78.3	79.6	84.4	105.9	104.8	113.8	103.7
A0A078IBD0	Proteasome subunit alpha type OS=Brassica napus OX=3708 GN=BnaA04g15540D PE=3 SV=1	49	15	21	15	249	27.3	6.55	75.83	104.7	103.9	104.8	102.6	105.2	103.3	92.3	91.2	91.1	100.9
A0A078FL68	Chlorophyll a-b binding protein, chloroplastic OS=Brassica napus OX=3708 GN=BnaA06g31910D PE=3 SV=1	45	6	81	1	266	28.6	5.9	317.06	114.7	113.8	115.7	89.4	86.4	86.6	96.9	97.1	100.3	99.1
M4CM99	Uncharacterized protein OS=Brassica rapa subsp. pekinensis OX=51351 PE=4 SV=1	36	10	23	10	360	39.2	4.63	99.1	97.5	99.2	97.2	103.3	104.4	103.2	99.6	98	99.5	98
A0A078J5R3	BnaCnng32750D protein OS=Brassica napus OX=3708 GN=BnaCnng32750D PE=3 SV=1	52	15	20	2	364	39	6.77	85.02	86.1	80.3	85.4	149.2	149.6	157.4	61.3	62.6	63.8	104.4
A0A078G3M4	BnaA08g24600D protein OS=Brassica napus OX=3708 GN=BnaA08g24600D PE=3 SV=1	50	14	19	6	351	39.1	6.87	76.51	81.8	84.3	81.8	155.1	157.8	157.3	59.3	57.2	60.8	104.5
A0A078G6I2	Lactoylglutathione lyase OS=Brassica napus OX=3708 GN=BnaA08g25110D PE=3 SV=1	38	10	23	8	283	31.9	5.36	90.09	113.7	112.7	111.5	112.4	115.3	116.1	73.4	72.1	72.8	99.8
M4ELM9	Phosphoinositide phospholipase C OS=Brassica rapa subsp. pekinensis OX=51351 PE=4 SV=1	37	19	27	6	564	64.1	8.43	95.97	94.3	94.3	93.3	104.2	107.3	104.4	101.3	99.7	100.6	100.5
K4P2I0	Ribulose bisphosphate carboxylase large chain (Fragment) OS=Brassica nigra OX=3710 GN=rbcL PE=3 SV=1	61	12	274	1	202	22.3	5.67	1037.04	101.8	110.4	101	93.5	83.8	81.9	106.7	106	118.1	96.8
A0A0D3BPP8	Uncharacterized protein OS=Brassica oleracea var. oleracea OX=109376 GN=106337218 PE=4 SV=1	60	18	36	1	242	28	9.95	118.54	75.5	75.5	75.1	161.2	160.3	155.2	66.8	64.7	64.9	100.9
M4CPQ7	Uncharacterized protein OS=Brassica rapa subsp. pekinensis OX=51351 PE=4 SV=1	32	16	18	16	607	67.7	5.55	75.69	103.8	103.4	105.1	101.2	103.7	101.1	93	92.3	92.8	103.5
M4DB14	Uncharacterized protein OS=Brassica rapa subsp. pekinensis OX=51351 PE=4 SV=1	55	8	16	2	231	25	6.96	76.12	96.7	93.5	94.5	54.8	54.5	56.3	149.6	149	153	98.1
M4EGW3	Uncharacterized protein OS=Brassica rapa subsp. pekinensis OX=51351 PE=3 SV=1	34	9	23	9	218	24.9	10.18	89.19	98.1	97	98.2	124.9	123.7	127.8	76.8	76.3	75.1	102
A0A078GNZ7	Glycine cleavage system H protein OS=Brassica napus OX=3708 GN=BnaA05g18150D PE=3 SV=1	64	7	37	2	166	18	5.2	152.3	104.9	105.1	108.1	86.4	87.7	84.5	107.7	108	108.6	98.9
M4CWR1	Uncharacterized protein OS=Brassica rapa subsp. pekinensis OX=51351 PE=4 SV=1	29	15	19	15	592	66.9	5.5	72.04	95.8	96.7	97.2	108	110.3	111.2	93.8	92.4	95	99.5
M4CQP0	Uncharacterized protein OS=Brassica rapa subsp. pekinensis OX=51351 PE=3 SV=1	39	13	19	1	419	47.1	8.51	83	89.7	85	110.3	101.1	101.5	113.7	94.8	95.4	112.4	95.9
A0A0D3CTL2	Uncharacterized protein OS=Brassica oleracea var. oleracea OX=109376 GN=106296820 PE=3 SV=1	52	8	30	1	166	18	8.97	114.66	104.2	104.6	107.7	96.2	93.2	90.4	105.7	103.3	96.7	98.1
A0A0D2ZTX7	Uncharacterized protein OS=Brassica oleracea var. oleracea OX=109376 GN=106320969 PE=3 SV=1	52	8	20	1	166	18	8.97	80.39	96.6	94	98.5	121.3	121.3	123.6	83	81.6	79.9	100.3
M4DI27	Uncharacterized protein OS=Brassica rapa subsp. pekinensis OX=51351 PE=4 SV=1	13	13	16	13	1589	179.4	5.54	62.43	95.2	96.7	90	109.9	111	109	92.9	95.8	95	104.5
A0A0D3DTX9	Uncharacterized protein OS=Brassica oleracea var. oleracea OX=109376 GN=106312043 PE=4 SV=1	18	14	17	11	956	105.3	5.96	65.84	93.5	94.8	92.3	119	124.9	117	86.2	84.9	87.1	100.3
A0A0D3BXR0	Uncharacterized protein OS=Brassica oleracea var. oleracea OX=109376 GN=106342294 PE=3 SV=1	43	7	20	1	254	27.2	5.99	89.25
A0A0D3D5H5	Uncharacterized protein OS=Brassica oleracea var. oleracea OX=109376 GN=106306945 PE=4 SV=1	35	7	23	7	273	29.4	9.11	103.91	102.9	104.5	109.3	70.3	69.4	69	123.5	123.4	127	100.7
A0A0D3CWL2	Uncharacterized protein OS=Brassica oleracea var. oleracea OX=109376 GN=106300125 PE=3 SV=1	35	11	15	1	502	54.6	5.69	68.09	82.3	82.9	80.7	105.5	99	104.2	115.2	115.6	118.9	95.5
M4EF94	Proteasome subunit alpha type OS=Brassica rapa subsp. pekinensis OX=51351 PE=3 SV=1	59	13	17	2	275	29.9	5.2	70.75	99.7	99.7	99.7	104.9	109.2	107.3	92.6	91.6	92.3	102.9
A0A191SF11	Photosystem I iron-sulfur center OS=Brassica nigra OX=3710 GN=psaC PE=3 SV=1	83	8	48	8	81	9	7.08	182.23	102	99.5	99.2	90.4	85.2	88.8	111.3	112.5	112.3	98.7
M4CUN0	Uncharacterized protein OS=Brassica rapa subsp. pekinensis OX=51351 PE=4 SV=1	37	17	19	17	597	65.3	7.78	73.54	92.6	89.2	89.4	121.4	122	122.1	88.3	85.6	87.5	102.1
A0A0D3BAF4	Uncharacterized protein OS=Brassica oleracea var. oleracea OX=109376 PE=4 SV=1	22	12	32	2	720	80.2	6.23	122.59	102	97.2	104.9	110.9	111.7	111.2	87.8	90	86.5	97.8
M4CU01	Uncharacterized protein OS=Brassica rapa subsp. pekinensis OX=51351 PE=4 SV=1	15	21	24	16	1537	171.2	8.31	83.05	96	96.5	96.2	103.8	103	103.8	98.7	99.2	101.6	101.3
A0A0D3AIV2	Uncharacterized protein OS=Brassica oleracea var. oleracea OX=109376 GN=106326901 PE=3 SV=1	45	11	21	11	221	24.7	9.28	87.78	102.1	100.8	102.1	104.4	105.6	107.1	92.7	92.3	91.5	101.5
M4CSX5	Eukaryotic translation initiation factor 3 subunit E OS=Brassica rapa subsp. pekinensis OX=51351 PE=3 SV=1	40	16	21	2	441	51.6	6.1	86.33	102.3	105.9	96	111.1	114.5	109.1	92	82.5	87.8	98.8
M4F0U7	Uncharacterized protein OS=Brassica rapa subsp. pekinensis OX=51351 PE=4 SV=1	21	26	28	19	1330	144.4	6.16	95.32	88.3	89	87.7	123	127.1	120.6	87.3	87.5	88	101.4
M4E2N2	Uncharacterized protein OS=Brassica rapa subsp. pekinensis OX=51351 PE=4 SV=1	46	17	21	8	424	47.7	6.02	82.77	97.5	98.5	96.9	67.5	67.4	69	135.1	137.5	134.5	96.1
A0A0D3D0A1	Uncharacterized protein OS=Brassica oleracea var. oleracea OX=109376 GN=106300169 PE=4 SV=1	42	15	21	1	426	47.8	6.27	81.1	84.7	87.8	84.7	141.2	144.5	139.8	70.5	72.9	74.4	99.4
M4CPB4	Uncharacterized protein OS=Brassica rapa subsp. pekinensis OX=51351 PE=3 SV=1	33	7	28	5	224	24.8	8.75	103.57	98	98.7	99.5	105.5	104.6	107	95.3	96.9	95.4	99
A0A0D3BX87	Adenylosuccinate synthetase, chloroplastic OS=Brassica oleracea var. oleracea OX=109376 GN=PURA PE=3 SV=1	34	15	24	1	491	53.2	7.25	94.66	105.8	98.6	94.6	90.4	94.1	95.9	108.6	99	105.3	107.7
A0A078GJJ3	BnaA08g15420D protein OS=Brassica napus OX=3708 GN=BnaA08g15420D PE=3 SV=1	27	14	21	14	685	76.6	5.49	86.56	114.9	113.5	116.8	77	78.9	76.6	108.6	109.4	106.7	97.6
A0A078H6P5	BnaA06g35520D protein OS=Brassica napus OX=3708 GN=BnaA06g35520D PE=4 SV=1	81	12	21	1	202	22.3	5.24	85.26	85.5	82.9	90.2	111.2	114.3	114.5	99.8	97.7	102.7	101.2
A0A078FKV1	BnaA06g33160D protein OS=Brassica napus OX=3708 GN=BnaA06g33160D PE=4 SV=1	57	13	20	13	243	27.1	9.64	84.22	101.3	100.7	99	91.8	93.6	91.6	109.2	106.5	108	98.3
M4CS78	Uncharacterized protein OS=Brassica rapa subsp. pekinensis OX=51351 PE=3 SV=1	30	10	18	9	430	46.1	9.17	75.47	122.4	120.6	121.2	100.7	102.5	99.1	76.5	79.9	76.4	100.7
M4D4C3	Pantothenate kinase 2 OS=Brassica rapa subsp. pekinensis OX=51351 PE=3 SV=1	23	16	18	1	910	100.6	5.8	63.34	90.4	144.3	106.9	80.7	82.5	88.9	80	93.8	140.1	92.4
A0A078HY96	Lipoxygenase OS=Brassica napus OX=3708 GN=BnaA01g21450D PE=3 SV=1	22	18	20	18	1203	137.3	5.47	70.2	102.9	100	99.2	98.2	97.4	98.1	100.1	99.4	101.1	103.6
A0A0D3C4Q4	Uncharacterized protein OS=Brassica oleracea var. oleracea OX=109376 GN=106337298 PE=3 SV=1	52	8	30	1	166	18	8.97	114.16
M4CC58	Uncharacterized protein OS=Brassica rapa subsp. pekinensis OX=51351 PE=4 SV=1	54	12	23	3	179	19.1	9	89.34	99.8	100.7	98.2	89.4	90.6	90	112.9	110	108.6	100
A0A078FUA8	Sucrose synthase OS=Brassica napus OX=3708 GN=BnaC09g37040D PE=3 SV=1	21	14	18	4	805	92.2	6.11	77.23	81.7	81.7	85.5	93	93.6	92.6	124.1	125.4	123.2	99.1
A0A0D3DS71	Uncharacterized protein (Fragment) OS=Brassica oleracea var. oleracea OX=109376 PE=4 SV=1	68	16	24	3	202	23.3	5.43	98.19	106.1	108.6	106.6	96.8	95	98.5	92.9	97.8	97.3	100.3
Q39386	Pollen coat protein OS=Brassica oleracea OX=3712 PE=2 SV=1	43	13	34	1	199	22.4	5.6	133.27	38.3	44.9	41.3	198.6	203.6	211	55.8	50.1	54.2	102.2
M4CL51	Uncharacterized protein OS=Brassica rapa subsp. pekinensis OX=51351 PE=4 SV=1	46	13	17	2	368	39.8	8.27	68.68	104.1	98.2	98.8	111.6	108.7	109	89.2	90.2	88.4	101.7
M4E5J5	Translation initiation factor IF-3 OS=Brassica rapa subsp. pekinensis OX=51351 PE=3 SV=1	49	13	21	9	281	31.7	9.52	82.37	96	93.6	92.8	107.3	107.8	109.3	97.6	98	98.6	99
M4EM79	Uncharacterized protein OS=Brassica rapa subsp. pekinensis OX=51351 PE=4 SV=1	24	12	15	12	674	79.5	5.07	63.07	107.6	99.7	107.7	100.6	104.9	102.1	89.8	89.8	92.3	105.5
A0A078GDL1	BnaA08g05630D protein OS=Brassica napus OX=3708 GN=BnaA08g05630D PE=3 SV=1	28	13	19	2	566	63.2	7.05	77.77	103.9	106.5	103.7	86.8	85.9	84.3	110.6	111.5	108.3	98.4
M4EWL1	Uncharacterized protein OS=Brassica rapa subsp. pekinensis OX=51351 PE=3 SV=1	21	19	22	15	1047	118.4	6.65	84.65	112	110.9	105.9	69.8	69.3	68.3	121.3	123.4	119.3	99.7
A0A078J150	Mg-protoporphyrin IX chelatase OS=Brassica napus OX=3708 GN=BnaA03g58320D PE=3 SV=1	39	14	22	1	423	46.1	6	80.66	161.7	162.9	178.7	64.2	62.9	63.5	68.7	68.6	65.3	103.4
M4CA32	Uncharacterized protein OS=Brassica rapa subsp. pekinensis OX=51351 PE=3 SV=1	26	19	21	19	858	93.8	6.34	74.97	100.8	101.8	98.5	108.4	106.7	105.3	92.2	94.2	92	100.1
A0A078G7B8	BnaA06g37070D protein OS=Brassica napus OX=3708 GN=BnaA06g37070D PE=4 SV=1	49	12	16	1	352	38.3	6.79	66.93	202.1	197.5	203	74.2	70.4	73	30.7	27.2	25.9	96.1
A0A0D3DIC6	Uncharacterized protein OS=Brassica oleracea var. oleracea OX=109376 GN=106306918 PE=3 SV=1	41	13	21	13	360	38.9	6.61	80.82	117	114.4	118.4	114.6	116.7	117	66.5	65.5	67	102.9
M4EW46	Uncharacterized protein OS=Brassica rapa subsp. pekinensis OX=51351 PE=3 SV=1	56	11	36	1	193	20.1	5.41	136.77	116.7	116.3	115.7	105.9	102.9	105.5	80.1	81.2	78	97.7
A0A078HZ05	V-type proton ATPase subunit a OS=Brassica napus OX=3708 GN=BnaA01g05300D PE=3 SV=1	21	13	21	3	817	92.3	5.97	84.13	95	111.9	94.3	99.3	103.2	88.4	101.5	98.3	106.3	102
A0A078FER4	BnaA09g40530D protein OS=Brassica napus OX=3708 GN=BnaA09g40530D PE=4 SV=1	50	9	14	1	227	25	7.25	67.32	113	114.1	115.3	60.7	57.9	59	125.8	128.4	127.4	98.4
A0A078FD30	Isocitrate dehydrogenase [NAD] subunit, mitochondrial OS=Brassica napus OX=3708 GN=BnaA03g00820D PE=3 SV=1	47	12	17	1	374	40.6	7.23	71.46	99.7	98.9	100.1	97	101.6	86.2	97.7	106.8	113.4	98.6
M4DSK1	Uncharacterized protein OS=Brassica rapa subsp. pekinensis OX=51351 PE=4 SV=1	71	10	21	3	103	10.6	9.7	87.96	106	105.8	107.3	85.4	88.7	84.8	109.8	107.2	106.7	98.3
A0A078I3I7	BnaA04g20180D protein OS=Brassica napus OX=3708 GN=BnaA04g20180D PE=3 SV=1	40	11	15	11	275	29.9	6.29	69.85	96.1	96.4	97.9	114	112	114.7	87	88.8	92.5	100.6
M4CH29	Uncharacterized protein OS=Brassica rapa subsp. pekinensis OX=51351 PE=4 SV=1	32	15	26	6	405	46.8	9.94	95.79	102.8	102.2	102.7	119	116.2	120.2	79.3	79.3	78.9	99.4
A0A068BF91	ATP synthase subunit alpha OS=Batis maritima OX=4436 GN=atp1 PE=3 SV=1	25	13	35	1	509	55.1	6.33	114.55	109	127.9	109.7	87.6	84.7	99.4	99.5	92.2	104.1	85.8
A0A0D3B6Y1	Uncharacterized protein OS=Brassica oleracea var. oleracea OX=109376 GN=106332162 PE=3 SV=1	25	8	25	5	286	30.5	9.03	117.88	83.5	80.6	82.7	150.8	137.3	152	52.1	79	77.1	104.8
A0A078GI09	Phosphoserine aminotransferase OS=Brassica napus OX=3708 GN=BnaA08g14930D PE=3 SV=1	32	13	18	7	434	47.7	8.35	75.94	98.7	99.2	101.1	100.6	102.6	100.5	99.7	98	98.4	101.2
M4D487	40S ribosomal protein S6 OS=Brassica rapa subsp. pekinensis OX=51351 PE=3 SV=1	40	12	27	1	250	28.5	10.62	106.7	87.8	87.9	90.9	144.8	145.5	143.8	69.5	63.8	65.1	100.9
M4EPP3	Uncharacterized protein OS=Brassica rapa subsp. pekinensis OX=51351 PE=3 SV=1	27	15	18	1	660	75	4.81	73.85	96.4	93.9	93.7	110.9	112.9	113.2	94.6	91.4	90.9	102.2
A0A078HUJ5	BnaA06g22600D protein OS=Brassica napus OX=3708 GN=BnaA06g22600D PE=4 SV=1	27	14	18	2	770	85.4	5.19	66.08	89.4	96.9	88.8	116.4	114.1	119.3	90.3	91.9	90.4	102.5
A0A078IJR4	BnaA06g23560D protein OS=Brassica napus OX=3708 GN=BnaA06g23560D PE=4 SV=1	19	12	17	4	780	84	7.68	69.18	94.3	96.6	97.1	98	100	99.7	103.4	104.6	103.1	103.1
A0A078HE37	BnaA06g10780D protein OS=Brassica napus OX=3708 GN=BnaA06g10780D PE=4 SV=1	40	11	21	2	308	33.7	8.05	84.71	115.5	124.1	116.6	113.5	113.2	113.8	66.7	66.7	70.1	99.8
M4CN13	Uncharacterized protein OS=Brassica rapa subsp. pekinensis OX=51351 PE=4 SV=1	34	8	14	7	279	29.9	6.54	75.84	97	98.1	96.7	108.5	112.1	111.9	90.2	92.5	92.9	99.9
M4EF14	Uncharacterized protein OS=Brassica rapa subsp. pekinensis OX=51351 PE=3 SV=1	21	11	16	4	776	81.9	6.62	81.99	97.5	100	99.1	84.1	82.3	79.1	117	118.5	120.4	102
B2D2I1	Sulfurtransferase OS=Brassica oleracea OX=3712 GN=B77C13.7 PE=4 SV=1	39	10	20	7	379	41.5	7.24	82.55	109.4	110.1	110.8	95	95.7	96.7	93.9	95	94.5	98.9
A0A078GVP7	BnaA04g15980D protein OS=Brassica napus OX=3708 GN=BnaA04g15980D PE=3 SV=1	77	5	18	4	113	11.4	4.59	87.67	113.1	113.3	111.5	100.7	100.7	99.9	87.6	90	87.3	96
M4E1R8	Uncharacterized protein OS=Brassica rapa subsp. pekinensis OX=51351 PE=4 SV=1	12	20	21	2	2188	248.4	5.68	77.59	108.6	88.3	92.9	88.1	91.2	90.7	104.6	105.7	126.3	103.8
A0A078HBW6	Phosphotransferase OS=Brassica napus OX=3708 GN=BnaA07g00920D PE=3 SV=1	32	11	15	6	500	54	5.73	66.97	97.5	96.7	97.7	86.4	88	87.8	114.4	113.4	118.5	99.7
M4C9B2	Uncharacterized protein OS=Brassica rapa subsp. pekinensis OX=51351 PE=3 SV=1	20	15	17	15	956	108.7	6.21	70.15	100.2	100.9	97.9	96	94.1	96	106	102.8	106.5	99.7
A0A078J3A2	Proteasome subunit beta type OS=Brassica napus OX=3708 GN=BnaCnng31140D PE=3 SV=1	53	8	15	1	223	24.6	7.4	71.7	109.5	120.7	102	97	91.3	107.4	96.3	86.4	89.4	100
M4DDP8	Adenylosuccinate synthetase, chloroplastic OS=Brassica rapa subsp. pekinensis OX=51351 GN=PURA PE=3 SV=1	32	14	22	1	490	53.4	7.34	90.18	111.9	103.5	106.8	115.3	110.6	111.2	75.3	87.3	81	97.1
A0A078IN98	BnaC03g61130D protein OS=Brassica napus OX=3708 GN=BnaC03g61130D PE=4 SV=1	53	9	22	2	263	28.6	5.66	92.88	119.7	116.1	117.1	88.4	89.6	87.6	93.6	95.3	93.5	99.3
M4EUR8	Uncharacterized protein OS=Brassica rapa subsp. pekinensis OX=51351 PE=4 SV=1	43	14	25	2	386	43.9	6.71	94.04	119	117.2	117.7	82.4	85.4	79.1	98.8	100.1	103	97.6
A0A078FHJ5	BnaC09g39160D protein OS=Brassica napus OX=3708 GN=BnaC09g39160D PE=4 SV=1	37	14	22	14	418	45.9	7.03	82.72	130.1	131.8	130.5	74.6	74.8	74.3	94.6	95.8	94.4	99.2
A0A078FAH6	BnaA04g27270D protein OS=Brassica napus OX=3708 GN=BnaA09g39760D PE=4 SV=1	48	8	62	3	157	17.7	9.8	210.49	97.8	99.9	99	96.3	95.5	93.5	105.2	106.6	106.4	99.8
M4D2W7	Uncharacterized protein OS=Brassica rapa subsp. pekinensis OX=51351 PE=3 SV=1	48	11	16	9	361	40.3	8.84	65.75	127.1	122.4	128.4	75.4	73.6	71.9	101.1	99.6	101.9	98.7
A0A078F627	BnaC08g45160D protein OS=Brassica napus OX=3708 GN=BnaC08g45160D PE=4 SV=1	50	12	22	1	225	25.2	4.82	93.65	93.2	75.9	85.2	176.4	175.9	168.6	38.2	39.2	39.3	108.1
A0A078IFH5	BnaC04g02150D protein OS=Brassica napus OX=3708 GN=BnaC04g02150D PE=3 SV=1	19	15	18	2	970	111	6.09	73.51	108.9	111.3	110.9	99.7	95.1	92.6	96.8	92.7	92.2	99.9
A0A078IYK4	BnaA08g20290D protein OS=Brassica napus OX=3708 GN=BnaA08g20290D PE=3 SV=1	35	9	13	3	333	36.5	5.06	62.49	95.5	94.7	93.5	111.3	115.7	116.7	92.3	88.4	89.6	102.1
B7U487	Myo-inositol 1-phosphate synthase type 3 OS=Brassica napus OX=3708 GN=MIPS3 PE=2 SV=1	28	13	22	3	507	55.9	5.48	76.34	35.9	39.9	35.5	41.2	42	37	221.4	227.1	223.5	96.6
A0A0D3DXG1	Uncharacterized protein OS=Brassica oleracea var. oleracea OX=109376 GN=106307554 PE=4 SV=1	25	11	15	1	485	54.4	4.84	64.2	121.4	121.2	122.2	60	67.4	57.6	111.5	107.3	126.6	104.7
A0A078GDG3	BnaC04g49470D protein OS=Brassica napus OX=3708 GN=BnaC04g49470D PE=4 SV=1	50	18	33	1	300	34.6	9.73	108.53	91.2	89.3	92.6	120.5	117.1	121.9	87.6	89.5	87.1	103.2
M4EYK9	Uncharacterized protein OS=Brassica rapa subsp. pekinensis OX=51351 PE=4 SV=1	30	11	17	1	459	50.6	7.2	73.19	101.5	96.4	90.9	57.7	56.3	62	146.7	148.1	143.4	97
A0A078GR87	BnaA05g31230D protein OS=Brassica napus OX=3708 GN=BnaA05g31230D PE=4 SV=1	49	9	20	9	201	21.5	8.88	81.94	105.9	104.5	106.6	96.2	96.4	97.5	99.3	98.2	95.4	99.8
M4F001	Superoxide dismutase [Cu-Zn] OS=Brassica rapa subsp. pekinensis OX=51351 PE=3 SV=1	49	7	11	7	207	21.4	7.06	60.7	110.4	110.2	113	75.4	70.5	72.4	115	115.5	118.7	98.9
A0A078INC0	BnaA03g59020D protein OS=Brassica napus OX=3708 GN=BnaA03g59020D PE=3 SV=1	36	13	21	13	489	53	5.31	87.67	126.5	127.2	125.3	80.5	81.8	79.7	92.8	93.2	94	98.9
A0A0D3E7Z9	Uncharacterized protein OS=Brassica oleracea var. oleracea OX=109376 GN=106318142 PE=4 SV=1	19	18	22	9	1088	121.3	5.24	74.39	94.2	94.1	96.4	105.7	112.5	108.9	94.8	92.9	97.7	102.9
M4CJD5	Uncharacterized protein OS=Brassica rapa subsp. pekinensis OX=51351 PE=3 SV=1	14	12	22	2	926	103.3	7.28	78.73	112.2	118.1	114.1	101.1	107.7	103.1	78.7	81.2	85.2	98.6
M4CDG4	Aspartate aminotransferase OS=Brassica rapa subsp. pekinensis OX=51351 PE=4 SV=1	42	15	19	13	405	44.2	7.09	74.78	95.3	95.6	96	98.9	101.1	101.6	103.9	102.7	101.9	103
A0A0D3CJR1	Uncharacterized protein OS=Brassica oleracea var. oleracea OX=109376 PE=4 SV=1	28	24	29	1	716	80.7	5.3	93.2	105.1	106.7	107.1	97.9	102.7	97.4	91.1	98.4	93	100.5
A0A078GDC5	Peptidylprolyl isomerase OS=Brassica napus OX=3708 GN=BnaC04g49070D PE=4 SV=1	39	6	20	6	216	22.9	8.41	99.19	101.9	100.8	101.1	89.9	91.4	89.7	110	109	108.8	97.5
A0A0D3BPY9	Uncharacterized protein OS=Brassica oleracea var. oleracea OX=109376 GN=106339774 PE=4 SV=1	51	9	20	9	220	23.4	7.3	83.49	106.5	106.3	104.3	96.2	101.5	100.3	95	94.9	95.9	99.1
A0A078FJT9	BnaC08g08320D protein OS=Brassica napus OX=3708 GN=BnaC08g08320D PE=4 SV=1	35	13	18	3	490	54.2	5.87	79.52	112.6	113.9	118.2	82.5	83	87.1	99.7	94.7	104.9	103.4
A0A078G5V5	V-type proton ATPase subunit OS=Brassica napus OX=3708 GN=BnaA09g02330D PE=3 SV=1	41	11	20	1	351	40.8	5.16	79.6
Q2EGT6	Glutathione S-transferase OS=Brassica napus OX=3708 PE=2 SV=1	45	16	27	16	217	24.7	6.1	100.79	116.5	115.2	115.5	94.4	94.2	95.1	91.5	90.5	89.3	97.7
A0A0D3AF20	Phosphoinositide phospholipase C OS=Brassica oleracea var. oleracea OX=109376 GN=106324915 PE=4 SV=1	32	17	25	4	583	66.4	6.18	90.8	90.3	93	90.2	112	110.5	110.9	98.3	99.6	95.4	99.8
A0A078ISM9	Importin subunit alpha OS=Brassica napus OX=3708 GN=BnaC08g48070D PE=3 SV=1	34	13	14	1	534	58.8	5.14	66.61	108.9	97.7	103.2	99.7	118.3	100	93	86.6	89.3	103.4
G3DR91	Zeta-carotene desaturase OS=Brassica napus OX=3708 GN=ZDS PE=2 SV=1	32	15	21	15	561	62	7.37	77.12	100.9	100.6	101.7	85.4	87.3	89.7	109.4	110	114.6	100.3
A0A078GHA4	BnaA01g22310D protein OS=Brassica napus OX=3708 GN=BnaA01g22310D PE=4 SV=1	29	13	16	13	578	65.2	4.92	62.31	97.6	96.6	96.6	102.9	111.2	105.6	97.7	97.1	93.1	101.7
M4CU64	Uncharacterized protein OS=Brassica rapa subsp. pekinensis OX=51351 PE=4 SV=1	53	9	13	1	230	25.5	6.06	61.38
M4DZG5	Uncharacterized protein OS=Brassica rapa subsp. pekinensis OX=51351 PE=4 SV=1	38	9	16	9	289	31	8.62	65.97	105.2	103.8	103.5	78.6	75.7	76	119.2	118.9	121.3	97.8
M4FHL6	Uncharacterized protein OS=Brassica rapa subsp. pekinensis OX=51351 PE=4 SV=1	23	6	13	6	388	41.3	5.73	69.36	98.8	99.4	99	103.8	102.6	103.6	97.5	95.9	100.8	98.7
A0A078HD06	BnaA01g17930D protein OS=Brassica napus OX=3708 GN=BnaC01g21180D PE=4 SV=1	66	13	16	6	211	23.2	7.42	66.17	88.8	88.9	89.3	112	109.5	111.7	100.8	99.8	96.4	102.9
M4CHJ2	Uncharacterized protein OS=Brassica rapa subsp. pekinensis OX=51351 PE=4 SV=1	35	12	17	11	403	44.5	5.41	71.9	89.3	87.3	88	101.6	102.6	104	108.9	109.4	109.6	99.3
M4CSN2	Uncharacterized protein OS=Brassica rapa subsp. pekinensis OX=51351 PE=4 SV=1	53	14	20	2	289	32.7	5.34	73.92	92.4	89	89.9	113.8	108.4	125.2	87	88	92.7	113.6
M4CVN2	Uncharacterized protein OS=Brassica rapa subsp. pekinensis OX=51351 PE=4 SV=1	19	16	16	16	1268	139.2	5.29	66.73	95.1	98.8	100.1	101.7	101.3	101.6	102	98.4	101.2	99.9
A0A0D3CH25	Uncharacterized protein OS=Brassica oleracea var. oleracea OX=109376 GN=106295272 PE=4 SV=1	29	11	17	1	459	50.7	7.2	73.6	90.8	94.3	94.7	56.7	60.8	65	150.6	145.5	145.5	95.9
M4ELV6	Uncharacterized protein OS=Brassica rapa subsp. pekinensis OX=51351 PE=4 SV=1	30	11	16	11	473	51.7	6.02	72.17	98.7	99.1	99	96.1	90.9	89	105.6	108.3	110.8	102.5
A8CF48	Oxygen-evolving enhancer protein 3-2 OS=Brassica campestris OX=3711 GN=PsbQ2 PE=2 SV=1	37	7	33	5	227	24.3	9.7	135.86	97.5	96.1	95.3	99.7	96.2	98	104.3	108.2	105.2	99.3
M4ESL1	Uncharacterized protein OS=Brassica rapa subsp. pekinensis OX=51351 PE=3 SV=1	23	9	15	5	615	66	5.17	66.65	72.7	70.4	76.3	89.4	88.4	91	137.5	134.7	138.4	101.2
M4EJY9	Uncharacterized protein OS=Brassica rapa subsp. pekinensis OX=51351 PE=4 SV=1	72	13	21	0	170	19.2	4.83	82.11	106.1	105.1	107.4	89.7	93.8	93.2	102	102.8	98.7	101.2
M4DYF3	Pectinesterase OS=Brassica rapa subsp. pekinensis OX=51351 PE=3 SV=1	24	13	25	6	592	64.4	9.28	101.81	102	100.4	94.8	93.7	95.2	91.9	108.5	106.1	106.9	100.4
A0A0D3EG16	Uncharacterized protein OS=Brassica oleracea var. oleracea OX=109376 GN=106318166 PE=3 SV=1	52	8	20	1	227	24.7	4.78	81.12	79.1	80.5	81.2	62.8	65.3	59.5	159.3	150.7	157.9	103.6
M4E949	Uncharacterized protein OS=Brassica rapa subsp. pekinensis OX=51351 PE=3 SV=1	57	11	35	1	189	19.8	6.21	134.55
A0A078GUB6	BnaA01g06010D protein OS=Brassica napus OX=3708 GN=BnaA01g06010D PE=3 SV=1	33	16	17	1	549	61.6	6.62	62.58	123.4	113.7	112.8	74.2	67.9	62	108.9	123.5	106.9	106.7
A0A0D3DBX8	Uncharacterized protein OS=Brassica oleracea var. oleracea OX=109376 GN=106306705 PE=4 SV=1	30	11	13	11	487	53.4	7.3	61.51	104.3	107.6	105.9	91	93.2	92.2	99.9	100.4	102.8	102.6
A0A078IIH6	BnaA02g19300D protein OS=Brassica napus OX=3708 GN=BnaA02g19300D PE=4 SV=1	27	14	16	5	715	79.6	6.35	64.01	108.5	107.1	104.3	74.8	72.9	72.6	118.8	120	119	102
A0A1B1Y048	AtpF OS=Brassica napus var. napus OX=138011 GN=atpF PE=3 SV=1	33	8	28	8	184	21	8.15	105.68	106.9	104.3	105.4	86.6	86.6	86.5	109.8	108.7	106.1	99.1
A0A078HDP7	Profilin OS=Brassica napus OX=3708 GN=BnaA07g01010D PE=3 SV=1	62	7	13	1	131	14	4.6	58.4	91.5	88	94.9	100.1	96.4	100	108.7	110.6	106.9	102.9
A0A078H0E4	BnaA06g19660D protein OS=Brassica napus OX=3708 GN=BnaA06g19660D PE=4 SV=1	35	9	26	1	209	23.8	5.16	103.93	93.4	93.6	96.9	115	116	116.7	90.3	90.3	88.9	98.9
A0A0D3A2L0	Serine hydroxymethyltransferase OS=Brassica oleracea var. oleracea OX=109376 GN=106308664 PE=3 SV=1	26	13	21	1	529	57.8	8.29	78.07	99.9	96.6	112.7	87.6	93.8	87.8	103.8	106.9	102.9	108
A0A078HK00	BnaA09g12020D protein OS=Brassica napus OX=3708 GN=BnaA09g12020D PE=3 SV=1	44	12	26	4	237	27.3	6.54	106.06	98.1	94.1	94.2	108.8	103.2	111.4	92.1	96.2	101.2	100.7
M4EZS4	Uncharacterized protein OS=Brassica rapa subsp. pekinensis OX=51351 PE=4 SV=1	41	9	26	1	179	20.5	4.83	104.48	102.7	96.9	89.4	110.2	121	108.7	77.4	102.4	95.9	95.4
M4EL49	Uncharacterized protein OS=Brassica rapa subsp. pekinensis OX=51351 PE=4 SV=1	35	15	17	2	552	61.2	6.02	67.49	100.9	102.3	101.7	82.3	84	82.7	117.1	118	114.4	96.6
M4F2I2	Uncharacterized protein OS=Brassica rapa subsp. pekinensis OX=51351 PE=4 SV=1	27	7	12	2	356	38.2	5.86	58.84	99.3	102.2	101.8	103.7	95.5	97.7	98.9	101.3	101.8	97.8
A0A0D3D3L1	Uncharacterized protein (Fragment) OS=Brassica oleracea var. oleracea OX=109376 PE=4 SV=1	19	13	17	5	940	104.7	5	65.81	98.7	100.5	95.9	112.2	108.9	108.6	91.2	90.4	90.5	103.2
A0A078GQ71	BnaCnng05760D protein OS=Brassica napus OX=3708 GN=BnaCnng05760D PE=4 SV=1	46	11	18	8	276	29.3	8.6	70.62	107	107.6	107.8	97.6	98.2	99.8	95.7	95.8	91.2	99.2
M4C8C3	Uncharacterized protein OS=Brassica rapa subsp. pekinensis OX=51351 PE=4 SV=1	52	5	25	2	126	13.7	4.91	144.17	123.8	123.2	124.9	78.7	79.5	81.4	99.6	97.1	93.8	98
A0A0D3AZJ1	Isocitrate dehydrogenase [NAD] subunit, mitochondrial OS=Brassica oleracea var. oleracea OX=109376 GN=106328742 PE=3 SV=1	47	12	17	1	374	40.7	7.23	70.74	100	109.9	111.4	92.8	98	91.3	104.6	100.9	96.7	94.4
M4D8Q1	Proteasome subunit alpha type OS=Brassica rapa subsp. pekinensis OX=51351 PE=3 SV=1	48	11	18	11	250	27.3	7.94	69.35	101.1	102.5	99.9	107.7	106.4	105.9	91.1	91.7	93.5	100.2
A0A078I5P8	Glucose-6-phosphate 1-epimerase OS=Brassica napus OX=3708 GN=BnaA07g12540D PE=3 SV=1	57	12	18	12	307	33.9	6.43	71.05	117.1	112.9	118.9	90.9	90.5	90.9	93.3	92.5	93.9	99
A0A078IAX2	BnaA06g38980D protein OS=Brassica napus OX=3708 GN=BnaA06g38980D PE=4 SV=1	38	10	17	3	350	38.4	5.71	68.8	35.6	37.8	36.7	220.7	225.2	222.1	37	35.8	40.1	109
A0A078G450	Coatomer subunit beta' OS=Brassica napus OX=3708 GN=BnaA01g28330D PE=3 SV=1	16	13	16	2	995	112	4.98	64.31	98.9	93.3	92.2	98.2	104.7	97.9	104.2	111.9	97.8	100.9
M4D696	Uncharacterized protein OS=Brassica rapa subsp. pekinensis OX=51351 PE=4 SV=1	43	13	16	13	382	42.7	8.35	69.81	106.8	103.9	106.1	85	85.4	88.8	108.8	108.6	108.4	98.2
M4EQ35	Uncharacterized protein OS=Brassica rapa subsp. pekinensis OX=51351 PE=3 SV=1	38	14	20	14	504	53.6	5.44	73.61	75.4	76	74.2	144.1	146	144.5	79.9	78.1	79.6	102.1
A0A0D3DSB6	Uncharacterized protein OS=Brassica oleracea var. oleracea OX=109376 PE=4 SV=1	25	15	20	1	791	86.1	7.15	87.13	143.7	149.1	139.5	102.9	111.9	103.6	51.4	52.5	47	98.3
A0A0D3D1L7	Uncharacterized protein OS=Brassica oleracea var. oleracea OX=109376 GN=106299996 PE=4 SV=1	25	17	23	1	670	75.3	7.28	74.91	116.9	109.1	121.8	73.1	69.9	74.6	105.4	111.5	131.6	86.2
A0A078FKF7	BnaA03g51570D protein OS=Brassica napus OX=3708 GN=BnaA03g51570D PE=4 SV=1	40	13	18	13	332	35.6	5.88	72.84	104.2	100.5	102.2	83.2	85.6	84.8	112.3	114	113.4	99.6
M4E417	Uncharacterized protein OS=Brassica rapa subsp. pekinensis OX=51351 PE=4 SV=1	23	12	18	4	621	68.9	5.49	70.77	107.6	110.5	107.4	86.1	85.8	85.5	108.5	103.2	106.9	98.5
M4CKB4	Uncharacterized protein OS=Brassica rapa subsp. pekinensis OX=51351 PE=3 SV=1	18	15	18	2	970	111.1	6.1	71.79	96.4	97.4	95.4	87.5	92	91.8	115.8	112.7	111.7	99.2
M4ESK7	Uncharacterized protein OS=Brassica rapa subsp. pekinensis OX=51351 PE=4 SV=1	28	13	16	7	517	57.5	6.49	67.2	109.7	104.5	102.2	84.5	85.1	84.7	108.8	113.3	107.9	99.4
A0A078HGD8	Ferredoxin-thioredoxin reductase, catalytic chain OS=Brassica napus OX=3708 GN=BnaC04g32090D PE=3 SV=1	65	11	25	11	144	16.1	7.24	95.31	106.9	106.7	106.4	92.2	92.3	91.9	102.8	101.8	100.8	98.2
A0A078HSI5	Carboxypeptidase OS=Brassica napus OX=3708 GN=BnaC02g41710D PE=3 SV=1	25	11	18	11	511	57.5	7.74	67.16	105	103.1	103.5	92.4	93.1	94.8	101.6	102.2	102.1	102.1
M4DN53	Uncharacterized protein OS=Brassica rapa subsp. pekinensis OX=51351 PE=4 SV=1	23	15	17	3	705	77.6	6.9	64.46	89.8	86.9	87.4	96.2	95.6	94.4	116.4	116	118.5	99
M4CZ58	Uncharacterized protein OS=Brassica rapa subsp. pekinensis OX=51351 PE=4 SV=1	48	10	15	10	335	36.8	8.46	70.01	115.1	111.7	113.4	102.4	101.7	103.2	84.4	83.3	85.7	99.3
A0A0D3EGW0	Uncharacterized protein OS=Brassica oleracea var. oleracea OX=109376 GN=106319151 PE=3 SV=1	41	14	20	3	382	41	8.21	70.45	114.8	113.5	117.5	91	95.3	89.1	95.2	90.6	94.7	98.3
M4DVP3	Uncharacterized protein OS=Brassica rapa subsp. pekinensis OX=51351 PE=4 SV=1	43	18	22	18	451	51.5	6.2	79.25	95.7	95	94	116.2	116.2	117.6	88.1	87.3	88.2	101.7
M4CZ90	Isocitrate dehydrogenase [NAD] subunit, mitochondrial OS=Brassica rapa subsp. pekinensis OX=51351 PE=3 SV=1	48	13	19	3	371	40.4	7.23	75.61	99	96.8	97.2	97	96.3	97.1	104.9	105.2	108.1	98.3
A0A078I101	Histidinol dehydrogenase, chloroplastic OS=Brassica napus OX=3708 GN=BnaA06g23030D PE=3 SV=1	30	12	19	2	469	50.9	6.55	73.45	94.2	93.3	92	113.7	117.9	114.3	93	91.2	91	99.4
A0A078FX10	BnaC03g65520D protein OS=Brassica napus OX=3708 GN=BnaC03g65520D PE=3 SV=1	22	4	22	3	281	29.8	8.82	94.77	81	78.4	84.3	140.2	142.1	144.7	76.3	75.6	75	102.4
A0A0D3AXJ1	Uncharacterized protein OS=Brassica oleracea var. oleracea OX=109376 GN=106327399 PE=3 SV=1	29	19	21	2	722	81.5	7.66	71.68	105.6	105.1	116.3	86.6	84.5	91.9	92.9	105.5	106.7	105
A0A0D3DSN3	Uncharacterized protein OS=Brassica oleracea var. oleracea OX=109376 GN=106311656 PE=4 SV=1	45	10	19	4	230	24.2	8.75	78.22	95.7	93.9	95.8	102.2	103.9	104.8	101.1	101.8	101.4	99.4
M4D539	Uncharacterized protein OS=Brassica rapa subsp. pekinensis OX=51351 PE=4 SV=1	27	10	14	4	512	56.9	5.96	60.21	95.8	96.5	96.8	103.1	105.5	103.8	97.7	98.8	100.2	101.8
M4E5G1	Proteasome subunit beta type OS=Brassica rapa subsp. pekinensis OX=51351 PE=3 SV=1	64	13	17	13	233	25.1	5.36	66.02	104.3	103.7	99.7	101.9	103.7	101	94.8	93.5	96.3	101.1
M4EVC3	Uncharacterized protein OS=Brassica rapa subsp. pekinensis OX=51351 PE=4 SV=1	31	10	16	0	449	49.7	6.07	72.19
A0A078JJV0	BnaC03g74850D protein OS=Brassica napus OX=3708 GN=BnaC03g74850D PE=4 SV=1	26	13	17	1	708	78.7	5.12	62.11	84.3	92.7	90.7	118.4	126.5	109.4	98.7	92.3	86.3	100.7
A0A078HT41	Proteasome subunit beta OS=Brassica napus OX=3708 GN=BnaA09g15380D PE=3 SV=1	44	7	17	1	245	27.5	6.7	75.65	102	97.3	98.9	109.4	110.7	109.3	91.1	90.7	89.7	100.9
A0A0D3A2X9	Uncharacterized protein OS=Brassica oleracea var. oleracea OX=109376 GN=106305068 PE=3 SV=1	32	16	17	1	549	61.6	6.38	61.3	97.3	94.9	95.5	114.5	117	113.6	91	87	89.8	99.3
H6VMY9	Chloroplast MPBQ/MSBQ methyltransferase OS=Brassica napus OX=3708 GN=BnaX.VTE3.b PE=3 SV=1	27	8	18	8	339	37.9	9.01	75.27	106.5	105.2	103.4	84.7	84	85	108.5	115.2	105.3	102.2
A0A078F4H0	BnaC03g35890D protein OS=Brassica napus OX=3708 GN=BnaC03g35890D PE=4 SV=1	14	11	19	1	779	87.2	10.1	71.88	117.6	124.4	128.2	75.7	77.8	79.9	93	102.1	99.1	102.2
M4CCL2	Glutamyl-tRNA(Gln) amidotransferase subunit B, chloroplastic/mitochondrial OS=Brassica rapa subsp. pekinensis OX=51351 GN=GATB PE=3 SV=1	33	14	20	4	531	58.8	6.99	74.04	104.4	102.8	103.8	101.6	99.3	98.5	95.5	96	97.2	100.9
A0A078FU71	Proteasome subunit alpha type OS=Brassica napus OX=3708 GN=BnaC07g04250D PE=3 SV=1	46	12	22	12	246	27.3	5.86	71.44	102	100.9	99.4	105.3	105.3	104.4	95	93.1	94.1	100.4
M4EQY7	Uncharacterized protein OS=Brassica rapa subsp. pekinensis OX=51351 PE=4 SV=1	48	7	19	4	168	16.2	5.66	74.2	84.5	80	82.1	25.2	24.9	21.1	188.8	200.1	194.2	99
A0A078F5D9	Obg-like ATPase 1 OS=Brassica napus OX=3708 GN=BnaA05g13450D PE=3 SV=1	38	10	14	10	424	46	6.1	59.93	130.6	130.5	131.2	32.6	33.1	33.4	137.6	140.5	135	95.4
M4EXV3	Uncharacterized protein OS=Brassica rapa subsp. pekinensis OX=51351 PE=4 SV=1	43	12	15	1	352	38.3	6.79	60.22	108.2	104.7	106.2	82.8	86.3	83.3	112.1	106.9	111.6	97.9
A0A078FU70	BnaA02g12010D protein OS=Brassica napus OX=3708 GN=BnaA02g12010D PE=4 SV=1	36	12	15	12	288	32.5	8.22	67.22	103.6	101.5	102.9	106.9	105.3	107.6	83.2	81.8	86	121.1
A0A078HYJ1	BnaA03g47930D protein OS=Brassica napus OX=3708 GN=BnaA03g47930D PE=3 SV=1	31	15	19	1	648	72.3	7.49	68.69	94.3	95.5	95.3	108.8	110.1	108.3	95.8	92	97.9	102.1
A0A078G8S0	BnaA09g30250D protein OS=Brassica napus OX=3708 GN=BnaA09g30250D PE=3 SV=1	38	15	18	1	523	56	6.89	67.8	120.4	113.6	114.1	106.7	108.3	89.9	84.8	88.4	84.8	89
A0A078G6M3	BnaA08g24810D protein OS=Brassica napus OX=3708 GN=BnaA08g24810D PE=4 SV=1	80	12	15	3	148	16.3	4.94	63.21	101.9	102.5	101.1	116.7	111.8	115.3	79.9	82.2	82.9	105.7
A0A078HZS1	BnaA01g13280D protein OS=Brassica napus OX=3708 GN=BnaA01g13280D PE=4 SV=1	28	8	14	7	424	47.2	7.69	63.49	108.5	109.6	109.7	107.5	105.8	105.8	83	85.1	83.7	101.3
A0A078HBR3	BnaA01g08440D protein OS=Brassica napus OX=3708 GN=BnaA01g08440D PE=4 SV=1	18	14	15	1	892	97.6	5.19	61.08	109.1	97.7	101	90.2	87.8	87.9	105.7	113.6	110.1	97
A0A078F8G3	BnaC07g34400D protein OS=Brassica napus OX=3708 GN=BnaC07g34400D PE=4 SV=1	60	11	19	1	243	27.2	8.38	75.74	99.3	99.2	117.8	87	87.6	78.3	111.9	114.3	113.8	90.8
M4CW77	Uncharacterized protein OS=Brassica rapa subsp. pekinensis OX=51351 PE=4 SV=1	15	18	20	3	1274	144	7.28	72.03	100.2	102.7	99.9	107.3	108.9	107.1	89.3	90.7	92.8	101.2
A0A078FU72	BnaA08g02530D protein OS=Brassica napus OX=3708 GN=BnaA08g02530D PE=4 SV=1	27	13	26	13	475	52.4	8.25	85.12	104.4	100.2	101.6	83	83.4	82	115.2	114.6	117.1	98.6
M4E280	Uncharacterized protein OS=Brassica rapa subsp. pekinensis OX=51351 PE=4 SV=1	26	19	20	13	774	86.6	4.83	73.59	76	75.2	74.4	108.8	112.2	109.8	115.8	114.6	113.3	99.9
A0A0D3CUU9	Uncharacterized protein OS=Brassica oleracea var. oleracea OX=109376 GN=106300661 PE=4 SV=1	19	11	17	1	665	71.2	5.1	68.22	96	93.9	97.5	88.2	91.6	107.5	96.1	122.3	96.9	110.1
A0A078FX27	BnaC03g65320D protein OS=Brassica napus OX=3708 GN=BnaC03g65320D PE=4 SV=1	42	13	21	13	395	43.6	8.27	84.54	114.2	112.2	110.4	70.2	71.1	70.3	119.4	119.9	114.9	97.4
A0A078I098	BnaA07g07790D protein OS=Brassica napus OX=3708 GN=BnaA07g07790D PE=3 SV=1	27	8	17	5	364	40.2	5.26	76.4	126.6	125.8	124.9	79.8	77.2	78.1	94.7	98.1	96.7	98.1
Q4EVY6	Glycosyltransferase OS=Brassica rapa subsp. pekinensis OX=51351 PE=3 SV=1	34	12	16	12	465	50.6	5.72	64.83	90.9	90.8	90.5	88.2	91	83.7	121.6	122.1	121.6	99.7
A0A078FFU6	Coatomer subunit beta' OS=Brassica napus OX=3708 GN=BnaA03g46120D PE=3 SV=1	20	15	19	3	927	104.4	4.89	67.18	97.1	99.1	96.6	98	99.8	100	100.9	103.9	102.6	102
A0A0D3DWF6	Profilin OS=Brassica oleracea var. oleracea OX=109376 PE=3 SV=1	59	7	13	1	131	14	4.67	55.77	97.2	100.9	96	109.3	107.6	104.9	96	90.8	96.2	101
A0A0D3DZG2	Uncharacterized protein OS=Brassica oleracea var. oleracea OX=109376 GN=106311913 PE=4 SV=1	16	14	21	1	1166	125.2	5.3	81.37	119.6	105.5	125	90.5	88.5	86	96.5	103.9	100.6	84
M4CN75	Uncharacterized protein OS=Brassica rapa subsp. pekinensis OX=51351 PE=4 SV=1	33	12	16	12	472	52.7	9.38	67.03	110.8	106.6	108.4	66.4	68.5	69	120.3	125.4	124	100.6
A0A078FIS5	Probable bifunctional methylthioribulose-1-phosphate dehydratase/enolase-phosphatase E1 OS=Brassica napus OX=3708 GN=BnaA10g07100D PE=3 SV=1	33	16	20	7	535	59.4	7.44	78.66	97	99.2	98.6	94.4	96.7	97.9	105.9	104.6	105	100.7
M4DL20	Uncharacterized protein OS=Brassica rapa subsp. pekinensis OX=51351 PE=4 SV=1	53	11	20	4	288	30.6	5.16	81.41	121.7	120.4	120.4	58.2	60.1	58	120.6	122.5	120.9	97
A0A078FPD5	BnaA08g13190D protein OS=Brassica napus OX=3708 GN=BnaA08g13190D PE=4 SV=1	17	13	18	3	975	109.2	6.2	65.81	103.6	106.2	95.6	106.5	114.2	109.2	93.2	84.2	92.6	94.6
M4CQL8	Uncharacterized protein OS=Brassica rapa subsp. pekinensis OX=51351 PE=3 SV=1	32	7	22	2	256	27.7	4.65	86.89	107.8	107.5	119.1	99.4	104	104.6	84.3	81.9	85.5	106.1
A0A0D2ZV84	Proteasome subunit alpha type OS=Brassica oleracea var. oleracea OX=109376 GN=106321394 PE=3 SV=1	57	12	16	1	250	27.3	6.7	60.38	99.5	99.4	100.3	106.4	107.5	104.1	93.3	94.3	93.1	102.1
A0A078FPE7	BnaA08g13340D protein OS=Brassica napus OX=3708 GN=BnaA08g13340D PE=4 SV=1	29	10	18	7	449	50.3	7.09	70.78	83.7	82.6	82.8	78.8	76.2	78.8	137.4	138.9	139.2	101.6
A0A078HPK5	BnaA01g24820D protein OS=Brassica napus OX=3708 GN=BnaA01g24820D PE=3 SV=1	37	14	18	5	506	55.6	8.16	68.25	100.3	95.7	97.9	93.7	95.8	95.3	106.5	106.4	108.2	100.3
M4CV82	Uncharacterized protein OS=Brassica rapa subsp. pekinensis OX=51351 PE=4 SV=1	48	15	23	8	233	25.9	10.26	82.72	100.9	99.5	100.7	117.4	116.6	118.6	82.2	82	82.2	99.9
M4CSI7	Delta-1-pyrroline-5-carboxylate synthase OS=Brassica rapa subsp. pekinensis OX=51351 PE=3 SV=1	20	13	18	3	727	78.7	7.3	71.39	88	86.9	87.3	90.5	90.7	90.7	117.3	122.5	120.1	106.1
A0A078GX24	Pyrophosphate--fructose 6-phosphate 1-phosphotransferase subunit beta OS=Brassica napus OX=3708 GN=BnaC05g09740D PE=3 SV=1	21	13	16	6	566	61.4	6.1	60.3	103.3	106.2	100.2	129	135.2	131.8	62.2	59.5	63.5	109
M4D8D1	Uncharacterized protein OS=Brassica rapa subsp. pekinensis OX=51351 PE=4 SV=1	49	10	11	1	357	38.8	4.84	54.74	97	108.4	79.9	104.9	132.3	127	84.5	95.9	73.9	96.1
A0A249RPW2	ATP synthase epsilon chain, chloroplastic OS=Brassica rapa subsp. pekinensis OX=51351 GN=atpE PE=3 SV=1	70	7	19	3	132	14.6	6.1	79.98	105.2	111.6	114.6	85	83.8	87	106.8	104.6	100.9	100.4
M4FIE1	Uncharacterized protein OS=Brassica rapa subsp. pekinensis OX=51351 PE=4 SV=1	38	11	14	11	454	49.6	5.5	58.7	97.7	101.7	98.9	77.8	75.9	79.3	125.5	121.2	124.2	97.8
A0A078HVJ2	Glycerol-3-phosphate acyltransferase, chloroplastic OS=Brassica napus OX=3708 GN=BnaA08g06960D PE=3 SV=1	42	13	15	7	454	50	6.48	63.8	113.5	110.5	113.9	85.4	86.6	87.3	100.2	100.2	103.4	99
A0A0D3CID1	Uncharacterized protein OS=Brassica oleracea var. oleracea OX=109376 GN=106343192 PE=4 SV=1	17	13	20	2	782	85.2	8.35	72.43	135	134.2	136.1	79.3	79.5	82.7	83	83.9	85.8	100.6
M4D2C6	Uncharacterized protein OS=Brassica rapa subsp. pekinensis OX=51351 PE=3 SV=1	46	10	18	1	346	37.7	5.71	80.58	116.7	117.2	115.9	82.4	85	84.5	100.9	98.9	98.6	99.8
Q6YSJ8	NADH dehydrogenase subunit 9 OS=Brassica napus OX=3708 GN=nad9 PE=3 SV=1	50	9	19	9	190	22.9	6.93	71.75	102.3	103.3	99.8	99.6	98.3	98.5	99.3	101.4	98.4	99.1
M4CYR9	Uncharacterized protein OS=Brassica rapa subsp. pekinensis OX=51351 PE=4 SV=1	24	9	13	2	525	57.2	5.63	62.39	98.2	104.4	110.9	80.7	81	81.8	113.7	116.9	107.7	104.7
A0A078HXQ7	BnaA09g28460D protein OS=Brassica napus OX=3708 GN=BnaA09g28460D PE=3 SV=1	18	14	18	14	816	93.4	6.4	70.4	97.2	96.6	98.7	106.7	108.2	110.4	93.2	95.9	92.5	100.7
M4EED8	Uncharacterized protein OS=Brassica rapa subsp. pekinensis OX=51351 PE=3 SV=1	33	9	13	9	338	37.1	7.56	59.64	109.7	106	108	101.2	100.3	100.3	90.9	88.6	93	101.8
M4DAJ7	Uncharacterized protein OS=Brassica rapa subsp. pekinensis OX=51351 PE=4 SV=1	25	13	15	3	696	75	6.49	61.35	97.9	90.2	92.3	98.2	108.9	107.4	100.3	102.3	99.5	103.2
M4DNT1	Uncharacterized protein OS=Brassica rapa subsp. pekinensis OX=51351 PE=4 SV=1	63	10	21	9	104	10.9	9.82	85.74	110.7	106.7	109.3	77.7	78	78.2	114.7	114.2	112.1	98.5
A0A078GKX8	BnaA02g21980D protein OS=Brassica napus OX=3708 GN=BnaA02g21980D PE=4 SV=1	59	11	22	1	194	21.8	9.58	89.85	94	90.7	93.9	115.2	116.3	116	90.9	88.6	90.8	103.6
M4DVI5	Uncharacterized protein OS=Brassica rapa subsp. pekinensis OX=51351 PE=3 SV=1	28	19	21	1	721	81.2	7.49	71.38	102.1	101.7	103.2	90.2	92.7	101.5	104.6	98.8	106.6	98.5
M4CAS3	Uncharacterized protein OS=Brassica rapa subsp. pekinensis OX=51351 PE=4 SV=1	30	13	21	1	406	44.5	10.18	76.8	72.8	83.3	73.3	143	152.2	152.9	69	67.3	81.8	104.4
M4F1X0	Uncharacterized protein OS=Brassica rapa subsp. pekinensis OX=51351 PE=4 SV=1	34	13	19	10	454	50.3	8.16	70.22	82.2	81.8	79.6	109.6	114.3	110.1	104.5	107.6	108.2	102.3
M4D3W4	Uncharacterized protein OS=Brassica rapa subsp. pekinensis OX=51351 PE=4 SV=1	16	14	19	4	966	108.3	6.13	67.13	107.6	109	104.9	99.5	97.1	99	93.8	92.9	93.9	102.4
A0A078FR66	BnaA08g28900D protein OS=Brassica napus OX=3708 GN=BnaA08g28900D PE=4 SV=1	33	13	19	13	505	56	8.9	75.55	103.6	100.9	101.4	91.7	94.5	94.8	107	104.4	103	98.7
M4ENN5	Uncharacterized protein OS=Brassica rapa subsp. pekinensis OX=51351 PE=3 SV=1	27	12	18	1	504	54.4	6.32	67.89	100.9	103.9	113.1	86.5	83.7	87.7	103.3	103.8	110.1	107
M4CXN6	Uncharacterized protein OS=Brassica rapa subsp. pekinensis OX=51351 PE=4 SV=1	29	13	20	0	472	53.3	6.48	75.04
M4CQU9	Uncharacterized protein OS=Brassica rapa subsp. pekinensis OX=51351 PE=4 SV=1	25	13	20	13	672	71.2	6.1	73.3	101	102.7	104.2	99	100.2	101.1	97.6	96.7	97	100.4
A0A078IFY2	BnaA09g22880D protein OS=Brassica napus OX=3708 GN=BnaA09g22880D PE=4 SV=1	41	13	16	13	322	35.3	7.87	64.51	88.6	86.3	88.2	96	96.7	93	117	118	114.8	101.4
M4CTY4	Uncharacterized protein OS=Brassica rapa subsp. pekinensis OX=51351 PE=4 SV=1	50	6	18	6	130	14.1	5.64	101.08	102.2	102	104.6	90.6	93.1	90.8	106.9	106.4	102.9	100.6
A0A0D3ALA5	Uncharacterized protein OS=Brassica oleracea var. oleracea OX=109376 PE=4 SV=1	21	16	21	1	887	99.9	6.99	74.77	98.8	94.7	104	100.2	105.3	106.2	96.1	94.7	97.7	102.4
A0A0D3BFR4	Uncharacterized protein OS=Brassica oleracea var. oleracea OX=109376 GN=106335352 PE=4 SV=1	34	14	18	14	557	61.8	6.92	68.7	103.7	103.4	100.3	92	93.6	94.8	104.6	103.5	103.3	100.8
A0A0D3CIV6	Uncharacterized protein OS=Brassica oleracea var. oleracea OX=109376 GN=106295328 PE=3 SV=1	27	9	14	6	491	51.9	6.83	62.45	111.7	111.5	108.9	64.4	65.1	66.3	127	124.2	122.3	98.5
A0A0D3A625	Uncharacterized protein OS=Brassica oleracea var. oleracea OX=109376 GN=106307192 PE=4 SV=1	23	12	16	3	709	78.2	5.16	59.7	101.5	103.5	99.3	110.4	113.8	114.1	90	81.4	87.9	98.1
M4DVR1	Cysteine synthase OS=Brassica rapa subsp. pekinensis OX=51351 PE=3 SV=1	24	10	24	5	434	47.3	9.57	101.09	100.8	99	102.6	102.1	105.3	104.4	95.4	95.2	96.2	99
A0A0D3E5T8	Proteasome subunit beta OS=Brassica oleracea var. oleracea OX=109376 GN=106315703 PE=3 SV=1	46	7	14	1	245	27.6	6.8	65.07	78.5	141.2	111.9	89.1	78	81.1	87.1	91.5	141.6	100
A0A078H5I3	BnaA02g07840D protein OS=Brassica napus OX=3708 GN=BnaA02g07840D PE=4 SV=1	19	15	20	1	919	103.3	7.5	67.96	74	78.2	78.9	141.7	144.1	146.8	86	77	77	96.4
A0A078J2L7	BnaA09g55740D protein OS=Brassica napus OX=3708 GN=BnaA09g55740D PE=3 SV=1	40	11	27	4	264	29.2	9.54	97.85	135.3	135.4	135.4	88.4	85.7	86.4	78.2	78	76.3	100.8
A0A0D3CK48	Uncharacterized protein OS=Brassica oleracea var. oleracea OX=109376 GN=106295246 PE=4 SV=1	23	15	20	6	665	74.6	6.92	67.31	110.8	110	114	67.8	71.6	66.8	122	114.5	123.2	99.2
M4CHM7	Uncharacterized protein OS=Brassica rapa subsp. pekinensis OX=51351 PE=4 SV=1	43	11	17	6	352	39.6	9.44	69.23	109.4	114.5	110.6	98.1	99.6	96.3	91.2	87.7	92.4	100.2
A0A078IIU7	BnaC02g44060D protein OS=Brassica napus OX=3708 GN=BnaC02g44060D PE=3 SV=1	32	10	15	10	389	41.7	9.79	59.69	96.5	92.6	94.7	99.4	104	102	101.9	103.8	104	101.1
M4F0C9	Amine oxidase OS=Brassica rapa subsp. pekinensis OX=51351 PE=3 SV=1	29	14	18	13	712	79.5	6.15	65.23	97.1	101.4	100	99.5	96.2	94	98.9	102.7	112.1	98
M4F676	Uncharacterized protein OS=Brassica rapa subsp. pekinensis OX=51351 PE=3 SV=1	27	18	23	8	721	81.4	7.47	75.21	91.5	94.3	91.8	107.9	107.7	110.8	98.5	98.1	101	98.5
M4D2G8	Uncharacterized protein OS=Brassica rapa subsp. pekinensis OX=51351 PE=4 SV=1	27	13	15	11	597	64	4.84	55.7	107.1	107.6	105.3	103	106.1	103.5	86.2	89	88.3	104
M4FGA8	Uncharacterized protein OS=Brassica rapa subsp. pekinensis OX=51351 PE=4 SV=1	32	13	17	12	443	48.9	5.74	65.84	145.7	143.5	141.2	57	60.4	61.3	97.2	97.1	98.9	97.6
A0A078GFK6	BnaC02g29610D protein OS=Brassica napus OX=3708 GN=BnaC02g29610D PE=3 SV=1	29	13	15	2	529	59	8.56	63.45	76.8	77.6	76.1	69.1	68.6	69.8	152.4	155.1	154.8	99.8
A0A0D3EH13	Uncharacterized protein OS=Brassica oleracea var. oleracea OX=109376 GN=106319255 PE=3 SV=1	29	9	15	7	439	46.9	9.66	62.88	116.7	116.5	117.4	106.4	105.5	106.6	75.7	76.4	77.4	101.4
M4FDJ6	Uncharacterized protein OS=Brassica rapa subsp. pekinensis OX=51351 PE=4 SV=1	5	18	18	2	4810	534.5	5.94	58.34	92.5	94.2	91.6	115.6	120	117	90.1	87.2	89.7	102
A0A078GXH8	BnaA08g27100D protein OS=Brassica napus OX=3708 GN=BnaA08g27100D PE=4 SV=1	41	16	21	4	390	43.9	6.16	80.25	99.7	100.1	99.6	88.7	90.3	92	111.2	110.2	110.3	97.9
A0A078IKV1	BnaA03g47340D protein OS=Brassica napus OX=3708 GN=BnaA03g47340D PE=4 SV=1	34	8	18	8	235	25.7	9.57	78.37	110.9	111.4	110.8	93	94.6	93.2	95.8	95.3	97	98
M4CWA9	Uncharacterized protein OS=Brassica rapa subsp. pekinensis OX=51351 PE=4 SV=1	9	20	21	20	2613	285.2	7.36	70.54	98.1	101.8	102.1	106.9	97.3	97.8	100.1	98.5	98.5	98.8
M4DBS1	Glucose-6-phosphate 1-epimerase OS=Brassica rapa subsp. pekinensis OX=51351 PE=3 SV=1	32	13	18	11	323	36.6	9.77	66.15	92.3	92	92.1	107.1	108.6	107	100.6	101.5	100.5	98.2
A0A078J685	BnaC03g71240D protein OS=Brassica napus OX=3708 GN=BnaC03g71240D PE=4 SV=1	36	11	19	1	329	35.7	5.95	67.34	103.8	117.5	105.6	103.8	106.7	105.2	83.7	84.4	93.1	96.3
A0A0D3DBU6	Uncharacterized protein OS=Brassica oleracea var. oleracea OX=109376 PE=3 SV=1	29	13	24	4	411	47.7	9.77	83.99	93	93.8	94.1	123.7	120.4	121.6	83	82.8	85.5	102
M4D5H7	Uncharacterized protein OS=Brassica rapa subsp. pekinensis OX=51351 PE=4 SV=1	32	13	18	13	490	55.9	5.33	61.94	99	99.8	96.4	97.6	97.7	97.9	101.8	104.2	104.7	100.9
A0A078FEJ4	BnaA09g39830D protein OS=Brassica napus OX=3708 GN=BnaA09g39830D PE=4 SV=1	16	15	16	15	1197	129.5	6.09	59.27	97.3	98.6	99.3	97.8	96.7	95.9	104.7	104.9	106	98.8
M4CA07	Eukaryotic translation initiation factor 3 subunit M OS=Brassica rapa subsp. pekinensis OX=51351 PE=3 SV=1	39	12	13	4	415	46.4	4.97	54.53	107.4	103.1	96.1	118.6	120.4	121.1	80.9	68.3	83.7	100.2
A0A0D3B544	Uncharacterized protein OS=Brassica oleracea var. oleracea OX=109376 GN=106328574 PE=4 SV=1	35	7	27	6	181	19.7	9.16	97.09	104.4	104	104.7	81	80.9	80.8	115.1	115.8	114.1	99.2
A0A0D3AMQ7	Uncharacterized protein OS=Brassica oleracea var. oleracea OX=109376 GN=106327829 PE=3 SV=1	27	12	16	1	542	60.5	6.57	65.18	98.1	107.9	101.4	90.4	85.6	84.3	100.7	110.3	111	110.3
M4DH22	Uncharacterized protein OS=Brassica rapa subsp. pekinensis OX=51351 PE=4 SV=1	37	16	23	16	482	54.9	8.56	87.49	97	96.9	95	109.3	109.4	108.4	94.7	95	92.8	101.6
A0A078G091	BnaC03g30850D protein OS=Brassica napus OX=3708 GN=BnaC03g30850D PE=3 SV=1	19	11	16	2	738	86.1	7.27	64.05	90.5	97.4	85.4	114	105.1	116.5	76	105	100.9	109.3
A0A078J9Z3	BnaC03g73830D protein OS=Brassica napus OX=3708 GN=BnaC03g73830D PE=4 SV=1	60	10	18	2	206	23	5.19	70.38	93	91.6	100.6	106	104.9	102.5	101.6	103	99.3	97.5
A0A078HYC6	BnaC05g47590D protein OS=Brassica napus OX=3708 GN=BnaC05g47590D PE=3 SV=1	30	14	18	2	544	58.2	5.6	66.84	101.8	108.6	105.7	87.3	87.1	85.7	107.2	109.1	103	104.6
A0A078FL00	BnaA09g43230D protein OS=Brassica napus OX=3708 GN=BnaA09g43230D PE=4 SV=1	40	12	19	12	333	37.4	7.27	78.4	116.8	116.3	115.4	75.5	75.5	78.5	107.1	108.9	108.2	97.9
M4FDJ1	Eukaryotic translation initiation factor 3 subunit M OS=Brassica rapa subsp. pekinensis OX=51351 PE=3 SV=1	37	12	14	4	429	48.2	4.98	55.17	97.9	97.5	98.8	113.3	114.1	113.4	89.5	87.9	87	100.7
M4FA40	Uncharacterized protein OS=Brassica rapa subsp. pekinensis OX=51351 PE=3 SV=1	34	9	13	9	383	42.6	7.49	55.71	136.4	132.2	127.7	104.6	103.4	103.8	65.1	60.6	65.6	100.6
M4F2V7	Uncharacterized protein OS=Brassica rapa subsp. pekinensis OX=51351 PE=3 SV=1	14	13	22	3	927	103.2	7.18	73.06	109	109.5	108.8	109.3	109.5	107.7	80.1	77.3	80.7	108.1
A0A078HLU5	BnaA05g12850D protein OS=Brassica napus OX=3708 GN=BnaA05g12850D PE=4 SV=1	27	10	15	8	462	52.9	5.34	51.8	94.5	97	94.6	100.5	104.2	103.1	96.5	103.7	102.7	103.1
Q67EX8	Annexin OS=Brassica juncea OX=3707 PE=2 SV=2	46	13	23	2	317	36.2	5.63	79.11	77.7	89.6	83.2	85.9	85.8	86	149.1	116.3	124.2	102.2
A0A078JF82	BnaCnng43160D protein OS=Brassica napus OX=3708 GN=BnaCnng43160D PE=4 SV=1	39	13	24	1	393	44.6	6.99	89.55	114.8	108.2	102.2	99.3	104.4	97.1	103.4	100.1	90.3	80.3
A0A078FW43	BnaA09g20260D protein OS=Brassica napus OX=3708 GN=BnaA09g20260D PE=4 SV=1	38	14	16	1	479	53.2	5.29	63.34	131.6	122.8	128.5	74.3	75.5	77.8	93	79.6	107.7	109.2
A0A0D3E8Y0	Uncharacterized protein OS=Brassica oleracea var. oleracea OX=109376 GN=106313639 PE=4 SV=1	59	11	20	1	194	21.8	9.58	80.43	96	100.6	93.1	120.4	120.4	131	78.2	84.8	78.7	96.7
M4EAP9	Pyrophosphate--fructose 6-phosphate 1-phosphotransferase subunit alpha OS=Brassica rapa subsp. pekinensis OX=51351 GN=PFP-ALPHA PE=3 SV=1	26	12	16	1	619	67.5	6.79	67.05	89.6	88	82	93.7	93.6	111.3	115.5	108.8	117.8	99.9
M4EIJ6	Uncharacterized protein OS=Brassica rapa subsp. pekinensis OX=51351 PE=4 SV=1	37	13	16	2	448	51.5	7.66	65.71	101.1	96.3	97.4	105.7	105.1	104.6	97.3	96.8	96.1	99.6
A0A078JNQ8	Pyrophosphate--fructose 6-phosphate 1-phosphotransferase subunit alpha OS=Brassica napus OX=3708 GN=BnaC05g50320D PE=3 SV=1	25	12	16	1	619	67.5	6.86	66.33	93.6	84.5	96.3	117.5	120.4	128.7	85.7	88	85.7	99.5
A0A078FRU2	BnaA08g28830D protein OS=Brassica napus OX=3708 GN=BnaA08g28830D PE=4 SV=1	21	12	15	2	749	82.7	6.15	58.93	114.6	121.6	89.6	120.7	108.7	125.6	79.8	62.6	58.1	118.8
A0A078IMI1	BnaC03g68960D protein OS=Brassica napus OX=3708 GN=BnaC03g68960D PE=4 SV=1	20	15	18	1	930	101	7.18	62.81	145.3	148.2	140.5	99.5	97.9	98.3	54	54.5	57.5	104.4
M4DRR4	Uncharacterized protein OS=Brassica rapa subsp. pekinensis OX=51351 PE=4 SV=1	43	14	18	1	387	44.1	5.57	73.37
A0A078IAB8	BnaA09g12190D protein OS=Brassica napus OX=3708 GN=BnaA09g12190D PE=4 SV=1	64	12	13	12	267	30.7	4.94	54.55	97.4	100.5	97.3	111.7	111	110.9	90	89.9	91.5	99.9
M4D4Q7	Uncharacterized protein OS=Brassica rapa subsp. pekinensis OX=51351 PE=4 SV=1	34	12	20	3	459	50.2	7.31	78.17	98.3	98.7	98.9	98.9	108.1	103.7	97.8	97.4	100	98.3
M4D2C5	Uncharacterized protein OS=Brassica rapa subsp. pekinensis OX=51351 PE=4 SV=1	68	10	18	1	257	27.8	6.43	77.31	109.9	105.1	115.4	90.7	84.4	83.5	98.7	111.8	103.1	97.4
M4EF24	Acetyltransferase component of pyruvate dehydrogenase complex OS=Brassica rapa subsp. pekinensis OX=51351 PE=3 SV=1	35	14	19	2	500	54.4	8.07	74.24	98.1	100.3	100.8	101.9	103.4	105	96.7	100.2	95	98.5
M4CQ51	40S ribosomal protein S7 OS=Brassica rapa subsp. pekinensis OX=51351 PE=3 SV=1	54	9	17	4	190	22	9.79	81.38	98.3	98	96.7	122.1	125.4	119.1	79.2	78.6	80.2	102.3
A0A0D3DHD7	Uncharacterized protein OS=Brassica oleracea var. oleracea OX=109376 GN=106301700 PE=4 SV=1	27	12	16	12	490	55	6.7	67.31	104.1	106.4	107.2	87.6	88.9	88.6	106.3	104.7	104.9	101.3
A0A0D3DCM6	Uncharacterized protein (Fragment) OS=Brassica oleracea var. oleracea OX=109376 PE=4 SV=1	18	11	21	2	786	85.2	8.9	77.65	113.1	109.1	107.7	80.3	82.1	81.8	107.3	108.1	109.2	101.2
A0A078H5U8	BnaA02g30520D protein OS=Brassica napus OX=3708 GN=BnaA02g30520D PE=4 SV=1	26	12	15	12	613	69.3	6.25	51.53	111.4	110.6	110.6	104.1	103.9	102.3	82.1	82.8	90.1	102.2
A0A078H9N8	BnaA02g28260D protein OS=Brassica napus OX=3708 GN=BnaA02g28260D PE=4 SV=1	48	14	20	14	305	32	7.36	76.29	83.6	81.9	81.2	111.5	111.6	109.4	108.4	105.8	106	100.6
M4CL13	3-phosphoshikimate 1-carboxyvinyltransferase OS=Brassica rapa subsp. pekinensis OX=51351 PE=3 SV=1	14	8	13	2	778	84.5	7.06	65.64	102.8	105.6	104.8	74.3	77.8	91.4	110.2	115.3	113.8	103.9
M4DY25	Tyrosine--tRNA ligase OS=Brassica rapa subsp. pekinensis OX=51351 PE=3 SV=1	30	14	17	6	497	55.2	6.89	63.71	101.2	99.1	102	100.5	104.3	101.5	95.7	97.4	96.8	101.6
A0A078I9N5	BnaC02g22620D protein OS=Brassica napus OX=3708 GN=BnaC02g22620D PE=4 SV=1	36	11	20	11	320	34.4	8.92	70.56	98	116.2	95.1	92.7	81.1	81	115.2	111.6	113.8	95.2
M4DA84	Pectin acetylesterase OS=Brassica rapa subsp. pekinensis OX=51351 PE=3 SV=1	47	14	15	3	391	42.2	9.33	59.57	107.3	106.4	105.7	85.4	88.9	89.5	107.4	107	104.2	98.2
A0A078I5D5	BnaA02g04800D protein OS=Brassica napus OX=3708 GN=BnaA02g04800D PE=3 SV=1	20	18	20	2	972	109.2	5.81	70.28	106.4	108.6	117.3	107.2	99.6	86.2	77.1	88.4	99.8	109.4
M4DJ10	Uncharacterized protein OS=Brassica rapa subsp. pekinensis OX=51351 PE=4 SV=1	37	13	21	4	431	48.4	6.49	77.95	96.7	95.6	97.8	99.1	102.4	99.8	101.3	103	104.6	99.7
A0A078HN33	BnaA09g15170D protein OS=Brassica napus OX=3708 GN=BnaA09g15170D PE=4 SV=1	22	8	12	8	585	62.9	7.11	60.86	110.9	107.7	111.7	66.9	68.1	67.4	127.5	122.9	121.3	95.6
A0A078ID43	BnaC04g13750D protein OS=Brassica napus OX=3708 GN=BnaC04g13750D PE=4 SV=1	17	7	39	4	678	74.8	9.29	133.01	76.1	66.5	76.2	142.5	144.1	150.9	82.9	78.8	79.8	102.1
A0A0D3C3C6	Uncharacterized protein OS=Brassica oleracea var. oleracea OX=109376 PE=4 SV=1	8	16	18	13	2388	278.5	8.72	66.13	94.9	99	97.2	99.2	101.1	95.4	105.4	105.3	101.8	100.7
M4CRN7	Uncharacterized protein OS=Brassica rapa subsp. pekinensis OX=51351 PE=4 SV=1	23	16	22	2	796	86.8	7.66	89.44	99.4	100.1	101.4	125.5	127.7	126.7	70.9	72.3	73.8	102.3
A0A0D3A6K4	Uncharacterized protein OS=Brassica oleracea var. oleracea OX=109376 GN=106307786 PE=3 SV=1	20	12	17	1	657	73.4	7.46	65.95	94.1	100.4	96.2	105.7	104.2	107.1	93.4	100	95.8	103.1
A0A0D3E1F7	Uncharacterized protein (Fragment) OS=Brassica oleracea var. oleracea OX=109376 PE=3 SV=1	30	11	24	1	336	37.6	8.13	91.38	82.8	80	85.1	149.1	162.1	152.4	63.7	61.2	64.5	99.1
A0A078JIE4	Proteasome subunit alpha type OS=Brassica napus OX=3708 GN=BnaAnng21900D PE=3 SV=1	60	12	16	2	203	22.1	7.53	60.39	103.2	89	94.9	109.1	107	114	95.4	94	93.8	99.8
A0A0D3AT29	Uncharacterized protein OS=Brassica oleracea var. oleracea OX=109376 GN=106324675 PE=3 SV=1	39	10	25	1	230	26	5.34	100.41	132	141.3	136.9	53.6	55.7	53.6	109.1	108.5	109.1	100.2
M4CH16	Uncharacterized protein OS=Brassica rapa subsp. pekinensis OX=51351 PE=4 SV=1	53	7	15	1	129	13.9	4.83	80.54	292.2	289.3	305.2	8.4	2.9	2.6	2.3	2.6	4.4	90.1
M4E2G3	Uncharacterized protein OS=Brassica rapa subsp. pekinensis OX=51351 PE=4 SV=1	32	16	21	16	551	61.5	8.46	80.11	91.8	94.4	95.3	120.7	122.5	124.8	81.1	82.9	85	101.4
M4EK76	Uncharacterized protein OS=Brassica rapa subsp. pekinensis OX=51351 PE=3 SV=1	17	11	13	9	943	103.1	6.02	61.19	98.8	104.7	97.9	85.8	81.9	82.3	112.6	112.1	124.5	99.5
A0A0D3ASS6	Uncharacterized protein OS=Brassica oleracea var. oleracea OX=109376 GN=106327652 PE=4 SV=1	20	8	13	5	586	65.6	9.19	68.77	101.5	101.1	97	104.1	107.9	106	94.5	92.6	93.8	101.5
M4DB75	Uncharacterized protein OS=Brassica rapa subsp. pekinensis OX=51351 PE=4 SV=1	26	16	19	2	623	69.6	6.43	69.29	114.7	117.7	104.1	36	33.9	34.8	159.5	148.4	155.9	95.1
A0A078GLZ4	Nascent polypeptide-associated complex subunit beta OS=Brassica napus OX=3708 GN=BnaA06g12100D PE=3 SV=1	65	10	16	4	166	18	7.25	65.58	93.6	91.1	92.1	123.8	123.1	126.7	83.6	83.2	82.5	100.3
A0A0D3AJG1	Uncharacterized protein OS=Brassica oleracea var. oleracea OX=109376 GN=106322559 PE=4 SV=1	45	7	14	1	268	28.3	9.64	66.64	104.5	102.9	114.8	71.3	73.7	75.8	129.8	121	111.2	94.9
A0A0D3DZZ5	Uncharacterized protein OS=Brassica oleracea var. oleracea OX=109376 PE=3 SV=1	26	9	12	2	409	45.5	8.73	55.3	90.9	87.6	84.2	125.4	126.9	124.6	85.1	86.4	88.1	100.8
A0A0D3EGC2	Uncharacterized protein OS=Brassica oleracea var. oleracea OX=109376 GN=106317769 PE=3 SV=1	30	12	15	1	519	57.9	5.78	61.46	97.1	103.5	106.4	78.5	82.5	88.4	123.2	109	108	103.3
F8U7Z8	Tubulin beta chain OS=Brassica oleracea var. botrytis OX=3715 GN=TUB6 PE=2 SV=1	37	13	22	1	446	50.3	4.89	73.23	126.8	109.6	99.1	106.3	95.7	97.4	99	97.5	85.6	83.1
A0A0D3E910	Uncharacterized protein OS=Brassica oleracea var. oleracea OX=109376 GN=106312967 PE=4 SV=1	24	6	10	1	359	38.5	5.72	50.98	86.2	77.1	82.1	157.5	180.1	155.4	49.6	37.7	61	113.2
A0A078HH05	BnaA02g19750D protein OS=Brassica napus OX=3708 GN=BnaA02g19750D PE=4 SV=1	19	16	18	1	898	102.2	7.77	68.51	158.8	97.9	85.3	65.9	66	70.7	116.9	106.2	111.9	120.5
M4EV80	Uncharacterized protein OS=Brassica rapa subsp. pekinensis OX=51351 PE=4 SV=1	22	12	13	12	855	95.6	5.29	59.83	95.3	95.3	96.4	105.4	103.6	105.4	98.6	100.2	98.7	101.2
M4DQA1	Uncharacterized protein OS=Brassica rapa subsp. pekinensis OX=51351 PE=4 SV=1	42	11	12	11	332	34.8	9.29	54.39	97.7	98	96.7	94	92.9	92.5	109.5	108.5	108.1	102.1
A0A078GX05	BnaAnng03490D protein OS=Brassica napus OX=3708 GN=BnaAnng03490D PE=4 SV=1	35	15	18	15	534	60.1	8	78.79	81.1	82.3	81.4	120.9	122.9	120.1	94.9	96.2	95.8	104.5
A0A078F4A0	BnaA06g15400D protein OS=Brassica napus OX=3708 GN=BnaA06g15400D PE=4 SV=1	22	14	18	1	667	73.9	7.71	67.99	89.6	92.2	76.8	123.1	116.8	116.8	91.9	89.7	100.1	103.1
A0A078H4I7	BnaA10g10830D protein OS=Brassica napus OX=3708 GN=BnaA10g10830D PE=3 SV=1	26	13	18	7	575	63.5	5.31	73.38	93	95.8	97.1	104.7	106.1	104.5	98	99.3	96.5	105.1
M4DPE2	Uncharacterized protein OS=Brassica rapa subsp. pekinensis OX=51351 PE=3 SV=1	71	12	26	6	156	17.7	6.81	93.86	10.4	10.6	11.8	274.1	267.3	286.4	9.8	9	9.9	110.9
A0A078HN11	BnaA09g14970D protein OS=Brassica napus OX=3708 GN=BnaA09g14970D PE=4 SV=1	28	10	13	5	408	44.2	5.97	59.6	99	99.3	101.5	107.8	106.2	105.7	92.2	95.9	93.5	98.8
M4EET2	Uroporphyrinogen decarboxylase OS=Brassica rapa subsp. pekinensis OX=51351 PE=3 SV=1	17	14	19	14	937	103.7	8.66	66.74	104.9	103.5	105.9	89.9	91.3	90.5	104.6	106	104.1	99.4
A0A0D3D1B0	Uncharacterized protein OS=Brassica oleracea var. oleracea OX=109376 GN=106296331 PE=4 SV=1	31	7	15	5	340	36.4	7.14	63.09	96.2	97.2	93.3	115.4	117.1	116.6	88.8	84.4	87.8	103.1
A0A078G4T3	BnaA09g02790D protein OS=Brassica napus OX=3708 GN=BnaA09g02790D PE=3 SV=1	51	13	22	4	297	32.8	7.88	77.14	106.8	106.5	107.1	78.1	76.1	79.4	116	113.8	116.6	99.6
A0A0D3E238	Histidinol dehydrogenase, chloroplastic OS=Brassica oleracea var. oleracea OX=109376 GN=106313579 PE=3 SV=1	28	11	16	1	470	50.9	6.62	64.93
A0A249RSF4	Acetyl-coenzyme A carboxylase carboxyl transferase subunit beta, chloroplastic OS=Raphanus sativus var. raphanistroides OX=282304 GN=accD PE=3 SV=1	16	8	13	8	491	56.1	7.08	53.51	93.9	94.1	94.5	122.7	124.5	121.8	81.4	80	82.6	104.5
A0A078F9H9	BnaA05g26690D protein OS=Brassica napus OX=3708 GN=BnaA05g26690D PE=4 SV=1	36	5	14	1	204	22	4.49	60.06	110	107.3	90.6	100.6	97.1	110.9	85.3	106.1	94.7	97.2
A0A078HWL0	BnaA01g25880D protein OS=Brassica napus OX=3708 GN=BnaA01g25880D PE=4 SV=1	27	14	20	6	561	65.2	8.03	68.03	100.8	102.9	98.7	103.2	101.5	98.7	97.4	96.9	100.7	99.1
M4FGD4	Uncharacterized protein OS=Brassica rapa subsp. pekinensis OX=51351 PE=4 SV=1	55	12	21	3	274	30.3	7.33	77.32	92	88.9	90.4	108.3	109.1	110.5	101.3	99.6	98.8	101
A0A078IZU6	BnaA06g40880D protein OS=Brassica napus OX=3708 GN=BnaA06g40880D PE=4 SV=1	42	15	17	2	433	48.1	6.81	70.08	114.5	120.3	114.3	63.1	63.7	67	120.6	119.4	123.9	93.1
A0A0D2ZSE1	NAD(P)H-hydrate epimerase OS=Brassica oleracea var. oleracea OX=109376 GN=106320480 PE=3 SV=1	25	10	16	10	514	57.7	7.88	67.97	99.2	99.8	100.2	114.5	114.7	117.8	83.5	82.1	84.3	104.1
A0A078FZP1	BnaC05g02550D protein OS=Brassica napus OX=3708 GN=BnaC05g02550D PE=4 SV=1	27	12	16	2	620	70.1	6.64	66.42	105.9	95	103.9	74	67	69.7	119.9	125.2	131.4	107.9
A0A078FM46	BnaC02g02730D protein OS=Brassica napus OX=3708 GN=BnaC02g02730D PE=4 SV=1	43	12	19	2	307	33.2	6.06	64.3	101.4	102.8	99.3	115.4	115.1	115.2	84.8	82.6	82.2	101.1
A0A078FZI4	BnaA09g08060D protein OS=Brassica napus OX=3708 GN=BnaA09g08060D PE=3 SV=1	46	16	20	16	440	47.5	7.56	74.37	112.1	114.8	117.1	74.6	74.8	73.7	111.4	115.4	109.1	96.9
A0A0D3B0W7	Peptidyl-prolyl cis-trans isomerase OS=Brassica oleracea var. oleracea OX=109376 GN=106334964 PE=3 SV=1	34	8	22	7	257	27.9	9.38	74.15	106	104.6	104.8	91	87.8	84.1	107.2	104.1	109.8	100.5
A0A078GYR5	BnaAnng03500D protein OS=Brassica napus OX=3708 GN=BnaAnng03500D PE=3 SV=1	51	10	23	10	196	21.9	9.88	81.17	96.6	97.3	95.7	116.9	117	117.8	86.2	85.8	85.7	100.9
A0A078HPD3	BnaA04g07230D protein OS=Brassica napus OX=3708 GN=BnaA04g07230D PE=4 SV=1	33	11	15	11	393	43.6	8	61.1	102.4	101.9	103.9	75.9	74.1	74.5	120.4	122.6	119.3	105.1
M4F4R5	Uncharacterized protein OS=Brassica rapa subsp. pekinensis OX=51351 PE=4 SV=1	34	11	16	11	450	49.2	6.48	66.81	103.3	106	106.2	102	101.7	101.8	91.5	92.9	92.9	101.8
M4CM32	Uncharacterized protein OS=Brassica rapa subsp. pekinensis OX=51351 PE=4 SV=1	23	16	20	11	845	96	5.26	77.28	105.7	106.3	104.2	70.2	71.9	70.3	124.7	123.1	124.9	98.6
M4CE89	Histone H2B OS=Brassica rapa subsp. pekinensis OX=51351 PE=3 SV=1	56	10	29	3	150	16.4	9.99	96.9	98.5	97.6	99.7	128.6	130.1	130.2	71.3	72.6	70.5	100.8
A0A078IZS6	BnaA03g12510D protein OS=Brassica napus OX=3708 GN=BnaA03g12510D PE=4 SV=1	59	12	18	1	170	19.2	4.83	68.55	93.4	96.6	88.3	99.5	101.5	99.5	104.4	103.8	110.3	102.7
A0A078K0S5	BnaAnng41430D protein (Fragment) OS=Brassica napus OX=3708 GN=BnaAnng41430D PE=4 SV=1	54	13	18	9	248	28.3	7.01	73.1	100.2	100.6	103.1	67.1	68	67.5	133.6	131.6	130.7	97.6
A0A0D3D368	Uncharacterized protein OS=Brassica oleracea var. oleracea OX=109376 GN=106328445 PE=3 SV=1	49	14	31	5	258	27.9	10.74	107.64	86.2	84.5	87.6	141.4	140.8	143.5	74	69.5	71.8	100.9
M4DK34	Uncharacterized protein OS=Brassica rapa subsp. pekinensis OX=51351 PE=4 SV=1	32	10	19	10	413	46.4	5.68	70.4	78.3	81.1	80.6	113.4	120.5	118.6	101.2	101.6	103.6	101.1
M4EQD6	Nascent polypeptide-associated complex subunit beta OS=Brassica rapa subsp. pekinensis OX=51351 PE=3 SV=1	81	9	16	2	156	16.8	5.4	63.39	94.4	96.1	106.6	113.1	106.3	105.4	78.2	94.2	96	109.6
M4DCU1	Uncharacterized protein OS=Brassica rapa subsp. pekinensis OX=51351 PE=4 SV=1	25	15	18	0	733	79.3	6.81	62.57	115.9	119.6	130.6	94.7	100.7	103.8	78	75.9	79.4	101.4
A0A0D2ZTY4	Uncharacterized protein OS=Brassica oleracea var. oleracea OX=109376 GN=106320974 PE=3 SV=1	47	9	18	6	213	24.3	6.02	71.86	85.9	88	87.4	81.7	85.1	82.3	129.8	131.9	129.7	98.1
A0A078INA3	BnaA04g26990D protein OS=Brassica napus OX=3708 GN=BnaA04g26990D PE=4 SV=1	57	4	13	1	124	13.4	4.81	77.6	72.4	81.1	82.1	114.4	116.8	113.9	109.3	117.9	98.9	93.2
A0A0D3A627	Uncharacterized protein OS=Brassica oleracea var. oleracea OX=109376 GN=106312776 PE=4 SV=1	40	14	19	2	387	44.2	5.57	74.86	95.9	94.6	98.7	105.8	106.6	105.4	97.9	96.2	96.7	102.3
M4E696	Uncharacterized protein OS=Brassica rapa subsp. pekinensis OX=51351 PE=4 SV=1	41	9	15	9	293	32.8	6.65	73.93	103.6	104.5	107.4	92.7	90.7	93	100	103.5	104.5	100
A0A078FN70	V-type proton ATPase subunit a OS=Brassica napus OX=3708 GN=BnaA04g12160D PE=3 SV=1	17	11	16	1	819	92.7	5.78	55.83	103.9	106.9	100.9	86.8	90.3	83.5	108.2	108.3	107.7	103.5
M4E6Z5	Uncharacterized protein OS=Brassica rapa subsp. pekinensis OX=51351 PE=3 SV=1	40	16	18	2	526	56.2	7.05	60.68	84.2	89	91.1	102.8	102.6	104.8	106.7	107.7	111.4	99.7
M4CS42	Uncharacterized protein OS=Brassica rapa subsp. pekinensis OX=51351 PE=4 SV=1	45	11	19	11	291	31.5	8.09	64.53	96.1	99.3	97.8	96.9	100.2	97.8	106.7	106.8	100.2	98.2
A0A078HRT9	BnaA01g31840D protein OS=Brassica napus OX=3708 GN=BnaA01g31840D PE=4 SV=1	34	11	19	2	404	44.2	8.57	69.2	102.3	99.1	103.1	96.8	100.4	96	99.3	102.2	100.2	100.7
Q41212	BnaA03g56650D protein OS=Brassica napus OX=3708 GN=BnaA03g56650D PE=2 SV=1	52	12	28	10	135	14.5	6.86	93.57	55.2	54.7	55.6	22.2	21	20.1	235.3	241.3	198.6	96.2
A0A078DMP0	Peptidyl-prolyl cis-trans isomerase OS=Brassica napus OX=3708 GN=BnaC03g60160D PE=3 SV=1	67	9	22	3	172	18.3	8.16	79.81	119.7	116.2	116.8	104.1	105.3	106.3	79.8	76.1	75.8	100
A0A078IYF7	Polyadenylate-binding protein OS=Brassica napus OX=3708 GN=BnaCnng26160D PE=3 SV=1	19	11	15	10	653	70.9	7.81	54.74	93.7	92.2	94.5	122.3	122.1	123.7	81.3	84.6	84.6	100.9
M4EXF6	Uncharacterized protein OS=Brassica rapa subsp. pekinensis OX=51351 PE=4 SV=1	46	11	15	11	335	36.9	5.08	62.15	103.7	98.1	101.2	102.3	107.2	105.8	94.6	94	90.8	102.3
M4DBP7	Uncharacterized protein OS=Brassica rapa subsp. pekinensis OX=51351 PE=4 SV=1	34	14	18	14	534	60.7	8.73	69.19	101.5	101.4	100.4	87.9	91.8	91.2	107.7	109.3	110.2	98.7
M4CL54	Uncharacterized protein OS=Brassica rapa subsp. pekinensis OX=51351 PE=4 SV=1	56	14	18	13	192	21.1	8.27	66.1	122.4	121.9	123.6	93.9	94.9	91.9	83.8	85.5	82.9	99.2
M4DD68	Cysteine synthase OS=Brassica rapa subsp. pekinensis OX=51351 PE=3 SV=1	33	13	25	4	368	39.8	8.29	79.65	104.3	107.5	103.4	108.5	99.7	106.9	89.9	91	86.7	102.1
M4DSN5	Uncharacterized protein OS=Brassica rapa subsp. pekinensis OX=51351 PE=3 SV=1	37	11	14	11	503	54.8	6.09	63.04	94.6	99.8	96.1	92.2	94.5	94	108.9	110.7	109.6	99.5
A0A078JQX9	Profilin OS=Brassica napus OX=3708 GN=BnaA01g34880D PE=3 SV=1	59	7	13	1	131	14.2	4.82	54.8	99.7	95.4	98	110.5	108.3	104.4	94.7	95.4	96.1	97.5
A0A078GA43	BnaC09g47290D protein OS=Brassica napus OX=3708 GN=BnaC09g47290D PE=4 SV=1	24	9	12	2	525	57	6.83	55.27	104.4	102.8	104	76.8	78.2	78.2	119.2	120.9	116.4	99.1
A0A078FS35	BnaA07g08800D protein OS=Brassica napus OX=3708 GN=BnaA07g08800D PE=3 SV=1	35	9	21	1	212	23.9	10.18	86.14	85.4	91.8	90.5	145.9	152.4	148.8	62.4	60.6	55.5	106.8
M4CG53	Uncharacterized protein OS=Brassica rapa subsp. pekinensis OX=51351 PE=3 SV=1	36	11	12	5	469	51.3	6.55	54.63	95.6	100.5	98.1	111.5	112.8	109.8	89.6	90.7	88.9	102.3
M4F202	Proteasome subunit alpha type OS=Brassica rapa subsp. pekinensis OX=51351 PE=3 SV=1	41	9	16	2	235	25.7	5.69	68.92	101.8	100.7	102.1	104.7	103	102.8	95.5	95.4	94.7	99.3
A0A078BXJ1	BnaCnng07500D protein OS=Brassica napus OX=3708 GN=BnaCnng07500D PE=3 SV=1	44	10	16	2	341	37.9	9.38	58.32	116.2	112.7	115.2	86.8	84.6	84.1	99.6	103.3	99.5	98.1
M4FCD4	Uncharacterized protein OS=Brassica rapa subsp. pekinensis OX=51351 PE=4 SV=1	47	9	16	2	207	22	9.09	69.82	116.9	126.3	109.6	90.6	82	77.4	100	97.9	102.9	96.5
A0A0D3CKF1	Acetyltransferase component of pyruvate dehydrogenase complex OS=Brassica oleracea var. oleracea OX=109376 GN=106343245 PE=3 SV=1	28	13	17	1	539	58.7	7.9	67.29	104.9	91.4	91	103.5	123	92.4	100.7	86.3	100.1	106.7
M4E687	Uncharacterized protein OS=Brassica rapa subsp. pekinensis OX=51351 PE=3 SV=1	40	11	14	1	406	44	6.14	59.91	82.9	69.9	59.7	48.7	56.1	48.3	186.4	185.6	159.7	102.8
A0A078J6H5	Peptidyl-prolyl cis-trans isomerase OS=Brassica napus OX=3708 GN=BnaA04g27460D PE=3 SV=1	39	8	68	3	258	28	8.51	222.91	128.9	127.4	133.1	54.5	51	51.2	117.7	115.2	123.1	97.9
M4F4C6	Uncharacterized protein OS=Brassica rapa subsp. pekinensis OX=51351 PE=4 SV=1	53	12	15	3	324	34.7	7.14	56.53	88.1	93.2	92.1	105.6	112	109.1	101.6	96.1	99.4	102.9
A0A078GV63	BnaA06g13750D protein OS=Brassica napus OX=3708 GN=BnaA06g13750D PE=4 SV=1	44	12	16	10	308	34	5.31	61.05	108.2	104.7	104.7	105.1	108.9	106.4	87.7	84.4	88.6	101.4
A0A0D3DMS3	Uncharacterized protein OS=Brassica oleracea var. oleracea OX=109376 PE=4 SV=1	18	12	15	3	843	95.6	8.07	63.34	96.7	102.8	101.2	92.2	97.3	91.2	107.8	104.8	110	96
A0A078HCS2	Beta-amylase OS=Brassica napus OX=3708 GN=BnaC01g21190D PE=3 SV=1	26	12	15	1	548	61.7	7.78	58.79	83.7	66.9	93	149.6	165.8	150.1	64.1	63.3	62.2	101.4
A0A078IA90	Phospholipase D OS=Brassica napus OX=3708 GN=BnaAnng08250D PE=3 SV=1	18	12	14	12	885	100.2	6.92	54.13	104.1	105.1	103.4	95.1	93.4	98.6	99.1	102.8	101.5	96.9
A0A0D3DU84	Uncharacterized protein OS=Brassica oleracea var. oleracea OX=109376 GN=106311981 PE=4 SV=1	55	14	19	14	262	28.9	9.51	68.13	101.4	96.5	100.7	88.1	91.6	90.2	109.5	109.1	111.4	101.6
M4C910	Uncharacterized protein OS=Brassica rapa subsp. pekinensis OX=51351 PE=4 SV=1	44	12	13	11	362	39.4	5.88	58.24	105.2	107.9	106.5	100.3	100.8	100.6	92.5	93.2	93.9	99
A0A078HNI8	Polyadenylate-binding protein OS=Brassica napus OX=3708 GN=BnaA04g13600D PE=3 SV=1	23	13	18	11	644	70.1	7.66	62.53	101	96.5	100.3	113.7	113.6	118.3	84.8	84.8	85.5	101.5
A0A0D3CI99	Uncharacterized protein OS=Brassica oleracea var. oleracea OX=109376 GN=106295235 PE=4 SV=1	29	15	19	7	561	65.1	7.81	65.39	116.9	115.5	118.9	81.5	82.4	83.3	101.1	100.8	100.5	99.2
A0A078INU3	Inositol-1-monophosphatase OS=Brassica napus OX=3708 GN=BnaCnng21130D PE=3 SV=1	30	9	15	3	370	40	6.9	59.61	106.1	105.6	102.7	83.2	84.1	82	112.8	115.4	109.2	99
A0A0D3E5K0	Uncharacterized protein OS=Brassica oleracea var. oleracea OX=109376 GN=106317523 PE=3 SV=1	12	11	15	2	918	105.7	7.02	57.81	110.9	132.7	127	56.7	56.6	65.2	129.6	121.9	110.7	88.9
M4EXW5	Uncharacterized protein OS=Brassica rapa subsp. pekinensis OX=51351 PE=4 SV=1	41	14	15	14	397	45	5.16	56.36	94.6	98.6	97.5	102.7	105.5	104.7	95.5	95.9	98.7	106.2
A0A078J373	BnaA06g40280D protein OS=Brassica napus OX=3708 GN=BnaA06g40280D PE=4 SV=1	18	19	22	10	1067	121.1	6.28	67.06	94.7	96.8	95.9	111.7	114.6	115.8	87.4	88.4	92.2	102.4
A0A078IT49	BnaA06g01660D protein OS=Brassica napus OX=3708 GN=BnaA06g01660D PE=4 SV=1	30	14	14	14	529	59	5.24	53.29	99.1	94.3	94.5	119.2	119.6	118.8	84	84.2	85.3	101
M4D511	Peptidyl-prolyl cis-trans isomerase OS=Brassica rapa subsp. pekinensis OX=51351 PE=3 SV=1	64	11	28	3	171	18.1	8.43	81.84	115.7	112.2	114.4	109.7	109.1	109.3	77.9	77.4	76.1	98.1
A0A0D3AS63	Uncharacterized protein OS=Brassica oleracea var. oleracea OX=109376 GN=106294280 PE=4 SV=1	25	7	12	2	169	18.1	9.14	57.31	109	108	113.8	90.6	91.2	90.1	99.2	103.2	97.6	97.3
A0A078IJM2	BnaA03g50860D protein OS=Brassica napus OX=3708 GN=BnaA03g50860D PE=4 SV=1	32	8	14	4	317	35.3	5.68	56.72	108	109.8	108.1	79.6	78.9	79.6	112.2	112.7	113.1	98.1
M4FHM1	Uncharacterized protein OS=Brassica rapa subsp. pekinensis OX=51351 PE=4 SV=1	29	10	13	3	287	32.6	6.46	57.15	112.3	113.4	111.8	89.4	89.2	85.5	103	101.5	97	97
A8IXN9	17.6 kDa class II heat shock protein OS=Brassica campestris OX=3711 PE=2 SV=1	60	7	21	4	154	17.5	6.06	83.15	27.8	30.1	30.3	237.6	239.5	240.3	32.7	31.2	29	101.6
A0A0D3DFK1	Uncharacterized protein OS=Brassica oleracea var. oleracea OX=109376 GN=106301145 PE=4 SV=1	29	15	19	2	503	56.4	6.14	69.82	111.9	104.8	97.3	132.4	136.3	126.5	57	69.9	59.3	104.5
M4CJS5	Uncharacterized protein OS=Brassica rapa subsp. pekinensis OX=51351 PE=4 SV=1	52	4	21	1	127	13.8	4.83	132.48	121.2	118.7	127.9	100.9	101	104.3	76.9	75.8	74.3	98.9
A0A078IE15	BnaA01g13510D protein OS=Brassica napus OX=3708 GN=BnaA01g13510D PE=4 SV=1	38	8	17	2	242	26.8	7.33	69.71	111.8	111.4	118.1	69.8	73.2	73.4	115.3	119.9	113.6	93.4
A0A078H0E1	ATP-dependent Clp protease proteolytic subunit OS=Brassica napus OX=3708 GN=BnaCnng06590D PE=3 SV=1	33	10	19	10	325	35.6	8.5	69.55	100.5	101.9	103.5	96	98.5	98.4	102.1	101.6	98.7	98.8
A0A078GC55	BnaC03g41130D protein OS=Brassica napus OX=3708 GN=BnaC03g41130D PE=4 SV=1	37	14	17	12	408	46	5.99	66.5	86.2	86.8	87.3	126.5	131.2	130	83.5	85	82.4	101.1
A0A078F508	BnaA06g16270D protein OS=Brassica napus OX=3708 GN=BnaA06g16270D PE=4 SV=1	28	13	20	5	514	55.4	6.23	68.68	96.8	94.1	95.7	85.1	83.4	85.1	124.6	119.3	116.8	99
M4DMF3	Uncharacterized protein OS=Brassica rapa subsp. pekinensis OX=51351 PE=3 SV=1	38	13	19	8	287	31.7	7.15	72.46	99.8	100.1	98.4	79.1	80.1	80	120.6	121.8	119.8	100.2
A0A078GY78	BnaA06g14470D protein OS=Brassica napus OX=3708 GN=BnaA06g14470D PE=4 SV=1	29	11	13	11	552	60.3	8.51	51.14	77.6	73.4	76.3	122.2	126.3	123.3	98.6	99.5	98.1	104.6
M4DAM9	Uncharacterized protein OS=Brassica rapa subsp. pekinensis OX=51351 PE=4 SV=1	26	13	19	5	455	52.8	8.95	75.52	94	96.5	96.3	128	131.6	138.2	71.8	62.1	73.7	107.8
A8IXK5	Early-responsive to dehydration 4 OS=Brassica campestris OX=3711 PE=2 SV=1	20	15	23	15	723	82.1	9.35	76.79	95	94.3	94.5	90.5	89.5	88.2	116.7	116.5	115.4	99.3
A0A078GXX6	Phosphoserine aminotransferase OS=Brassica napus OX=3708 GN=BnaA09g09210D PE=3 SV=1	27	10	14	2	405	44.6	8.07	56.03	96.9	100.2	100.6	115.1	118.2	114.6	87.7	85.7	82.8	98.1
A0A078JNC3	BnaAnng29170D protein OS=Brassica napus OX=3708 GN=BnaAnng29170D PE=3 SV=1	27	13	17	12	539	60.8	9.48	65.26	87.2	88.7	88.2	101.7	100	98.4	111.5	109.8	114.5	100.1
A0A078FLI1	BnaA09g43540D protein OS=Brassica napus OX=3708 GN=BnaA09g43540D PE=3 SV=1	32	10	18	10	296	33.3	9.17	70.59	104.8	102.3	102.4	85.1	85.9	86.2	112.4	111.8	111.2	97.8
A0A078JCL8	BnaCnng43240D protein OS=Brassica napus OX=3708 GN=BnaCnng43240D PE=4 SV=1	27	5	35	4	283	30.3	7.74	151.82	97.1	99.4	100.3	96.6	96	94.7	104.9	104.8	106.6	99.7
A0A0D3DVI8	Glutathione peroxidase OS=Brassica oleracea var. oleracea OX=109376 GN=106307449 PE=3 SV=1	44	8	16	5	236	26	9.23	70.69	97.8	103.1	99.8	105.2	107	102.9	98.2	92	94.5	99.4
A0A078FT58	BnaC01g23260D protein OS=Brassica napus OX=3708 GN=BnaC01g23260D PE=4 SV=1	35	14	21	7	393	43.2	6.7	81.67	95.5	97.8	96.5	114.4	118	116.4	86.1	87.2	87.7	100.4
M4CS76	Uncharacterized protein OS=Brassica rapa subsp. pekinensis OX=51351 PE=4 SV=1	28	10	18	6	409	44.9	5.59	68.79	75.7	78.3	76.8	140	147.8	143.3	80	81.2	80.8	96.2
A0A0D3EFS7	Uncharacterized protein OS=Brassica oleracea var. oleracea OX=109376 GN=106313532 PE=3 SV=1	51	12	23	1	244	26.8	9.03	87.5	103.8	101.8	100.1	99.7	101.6	101.4	97.6	95.9	97.2	100.7
A0A078H445	BnaC05g28550D protein OS=Brassica napus OX=3708 GN=BnaC05g28550D PE=4 SV=1	21	7	11	7	480	53.2	5.81	48.79	107.2	103.2	103.8	80.4	83.1	79.8	111.5	117.4	113	100.7
M4CUL1	Uncharacterized protein OS=Brassica rapa subsp. pekinensis OX=51351 PE=4 SV=1	13	14	14	1	1459	165.7	7.24	58.64	92.1	89.7	96.7	123.8	128.1	126.1	81.2	79	80.1	103.1
A0A078ILM1	BnaA06g15160D protein OS=Brassica napus OX=3708 GN=BnaA06g15160D PE=4 SV=1	21	7	12	5	348	37.8	7.99	51.37	106.3	106	106.6	112.2	113.5	117.8	81.1	79.3	78	99.2
M4CE96	Uncharacterized protein OS=Brassica rapa subsp. pekinensis OX=51351 PE=4 SV=1	60	13	23	1	216	23.8	8.51	78.76	101.3	95.4	95.4	108.6	111.6	109.1	89.7	90.5	97.3	101.1
A0A0D3E331	Uncharacterized protein OS=Brassica oleracea var. oleracea OX=109376 GN=106318735 PE=4 SV=1	16	11	15	3	890	98.8	4.89	54.37	104	105.7	107.7	97.2	95.2	91.5	103.2	100.1	93.4	101.9
Q6YSJ7	NADH dehydrogenase subunit 7 OS=Brassica napus OX=3708 GN=nad7 PE=3 SV=1	31	10	18	10	394	45	7.12	73.93	98.3	96.6	98.6	97.8	98	101.3	101.3	103.7	101.6	102.7
M4EM82	Uncharacterized protein OS=Brassica rapa subsp. pekinensis OX=51351 PE=4 SV=1	36	11	14	5	456	50.8	6.23	58.4	95.1	90.8	89.6	118.9	123.8	116.8	87.2	85.2	92.2	100.5
A0A0D3DZN2	Malic enzyme OS=Brassica oleracea var. oleracea OX=109376 GN=106318356 PE=3 SV=1	28	14	15	14	609	67	7.15	57.04	114.9	116.6	115.7	74.1	73.4	70.1	112.8	112	112	98.4
A0A078J5L4	BnaAnng15110D protein OS=Brassica napus OX=3708 GN=BnaAnng15110D PE=3 SV=1	38	11	14	1	406	44.1	6.3	58.95	84.7	81.6	84.2	117.6	113.4	115.5	100	99.5	102.2	101.4
M4CBB6	Uncharacterized protein OS=Brassica rapa subsp. pekinensis OX=51351 PE=4 SV=1	29	10	12	2	492	54.1	5.25	59.03	98.8	97.3	96.5	113.9	112	112.9	89.5	89.3	89.3	100.5
M4CRY3	Uncharacterized protein OS=Brassica rapa subsp. pekinensis OX=51351 PE=3 SV=1	20	13	15	13	847	93.8	6.13	60.77	89.2	87.2	90.4	110.5	115.8	109.2	96.4	98.2	101.7	101.5
A0A078I0Y5	BnaC05g48370D protein OS=Brassica napus OX=3708 GN=BnaC05g48370D PE=4 SV=1	4	17	17	1	5076	563.5	5.96	53.9	89.7	74.9	65.9	157.5	103.6	146.7	84.1	84	91.6	102
A0A078IRB9	BnaA05g34630D protein OS=Brassica napus OX=3708 GN=BnaA05g34630D PE=4 SV=1	44	8	19	1	242	27.5	8.88	84.12	111.8	109.2	113.1	79.8	78.6	79.8	109.3	109.3	110.3	98.8
M4D827	Uncharacterized protein OS=Brassica rapa subsp. pekinensis OX=51351 PE=4 SV=1	26	10	15	6	437	47.9	5.71	59.2	100.7	100.6	99.3	99.9	106	99.8	95.2	96.9	98.5	103.1
M4CQP7	NADH-cytochrome b5 reductase OS=Brassica rapa subsp. pekinensis OX=51351 PE=3 SV=1	44	12	22	12	328	35.8	9.1	82.85	103.1	102	101.3	95.5	96.3	96.2	104	100.5	102.7	98.5
A0A078GTP4	BnaC06g26740D protein OS=Brassica napus OX=3708 GN=BnaC06g26740D PE=3 SV=1	32	9	22	1	235	26.9	10.26	88.01	87.6	86	89.5	137.7	140.1	136.3	73.5	72.8	73.8	102.5
M4E6D5	Uncharacterized protein OS=Brassica rapa subsp. pekinensis OX=51351 PE=4 SV=1	19	14	16	14	752	84.7	9.28	56.94	107.2	104.6	100.6	65.4	60.3	61.6	134.6	135.8	131.2	98.8
M4F2N3	Proteasome subunit alpha type OS=Brassica rapa subsp. pekinensis OX=51351 PE=3 SV=1	51	12	15	1	271	29.7	5.06	57.99	129.6	123.3	115.3	66.7	80.4	75.1	94.4	114	106.3	94.8
M4DCE4	Chorismate synthase OS=Brassica rapa subsp. pekinensis OX=51351 PE=3 SV=1	37	13	17	13	441	47.7	8.28	63.61	125	121.5	122.9	71.6	69.7	69.5	106.3	108.8	106.5	98.2
A0A0D3DGN1	Uncharacterized protein OS=Brassica oleracea var. oleracea OX=109376 PE=4 SV=1	26	10	12	3	498	54.8	9.35	54.85	103.1	102	103.7	57.8	59.9	58	138.8	140.3	135.5	100.9
M4DRW6	Uncharacterized protein OS=Brassica rapa subsp. pekinensis OX=51351 PE=4 SV=1	46	11	20	5	243	26.8	8.12	72.86	104.9	106	104.3	84.9	88.9	87.6	110.8	108	105.6	99.1
M4CH42	Uncharacterized protein OS=Brassica rapa subsp. pekinensis OX=51351 PE=4 SV=1	17	16	20	6	1106	119.7	5.14	69.87	92.2	91.7	95.6	116.1	117.6	113.6	90.4	88.7	93.2	100.8
A0A0D3BB77	Uncharacterized protein OS=Brassica oleracea var. oleracea OX=109376 GN=106331481 PE=4 SV=1	32	8	17	6	314	34.4	7.72	71.52	113.1	114.9	110.9	70.7	72.3	70.8	115.8	118.2	115.5	97.9
A0A0D3CHB5	Uncharacterized protein OS=Brassica oleracea var. oleracea OX=109376 GN=106294543 PE=3 SV=1	29	11	14	2	500	55	7.97	57.77	91	95.8	85.4	97.2	92.1	85.4	116.1	109.6	121.8	105.6
M4EYT3	Uncharacterized protein OS=Brassica rapa subsp. pekinensis OX=51351 PE=3 SV=1	18	8	16	3	440	48.3	7.84	69.74	104.7	105.1	104.3	101.7	100.2	101.7	93.3	94.5	93.1	101.5
A0A0D3CRC9	Uncharacterized protein OS=Brassica oleracea var. oleracea OX=109376 PE=4 SV=1	12	14	15	4	1369	151	5.07	57.16	93.6	99.1	94.8	112.8	107.9	112.9	93.6	89.7	96.1	99.4
A0A078FF64	Pyruvate dehydrogenase E1 component subunit alpha OS=Brassica napus OX=3708 GN=BnaC06g31170D PE=4 SV=1	29	13	19	7	392	43.1	8.21	73.57	89.5	88.8	89.1	94.8	93.1	92	115.8	116.9	117.6	102.3
A0A078H3P5	BnaC04g44690D protein OS=Brassica napus OX=3708 GN=BnaC04g44690D PE=4 SV=1	32	9	11	1	445	48.7	8.47	56.98
M4DGC9	Uncharacterized protein OS=Brassica rapa subsp. pekinensis OX=51351 PE=4 SV=1	19	10	12	3	726	79.6	5.5	49.38	100.8	86.8	91.1	120.3	120	117.7	89.1	79.4	92.3	102.5
M4F982	Uncharacterized protein OS=Brassica rapa subsp. pekinensis OX=51351 PE=3 SV=1	26	8	10	5	414	44.6	6.62	41.02	94.6	96.7	96	101.6	99.6	100.2	103.5	103.6	103.7	100.5
A0A078HUW4	BnaC05g43540D protein OS=Brassica napus OX=3708 GN=BnaC05g43540D PE=4 SV=1	32	10	14	1	367	40.5	5.05	50.29	71.8	79.1	78.4	159.8	172.4	151.2	58.7	55.9	60.4	112.2
A0A078GCS5	Clustered mitochondria protein homolog OS=Brassica napus OX=3708 GN=BnaA04g05680D PE=3 SV=1	15	16	16	8	1381	151.2	6.29	59.89	89.9	90.4	91.4	115.7	112.1	116.2	90.9	95.4	95.3	102.7
M4E008	Uncharacterized protein OS=Brassica rapa subsp. pekinensis OX=51351 PE=4 SV=1	41	12	15	2	394	43.5	7.2	62.99	96.3	98.2	96.4	91	90.5	86.8	113.7	114.8	114.5	97.8
M4DJZ0	Uncharacterized protein OS=Brassica rapa subsp. pekinensis OX=51351 PE=3 SV=1	12	12	13	12	1313	149.2	6.44	49.82	95.3	94.2	93.9	101.1	101.5	101.3	106.5	105.8	101.1	99.1
M4DAU2	Uncharacterized protein OS=Brassica rapa subsp. pekinensis OX=51351 PE=4 SV=1	41	10	22	7	319	34.6	4.84	84.68	100.9	102.1	98.4	73	69.8	70.2	129.3	130.3	128	98
A0A0D3BD13	Glutamyl-tRNA(Gln) amidotransferase subunit B, chloroplastic/mitochondrial OS=Brassica oleracea var. oleracea OX=109376 GN=GATB PE=3 SV=1	31	12	16	2	489	54	5.94	64.6	103.9	101.9	100.9	106	105.7	103.6	88.7	94.5	93.2	101.6
M4D2C1	Uncharacterized protein OS=Brassica rapa subsp. pekinensis OX=51351 PE=4 SV=1	50	8	17	8	220	25.2	4.74	68.99	117	114.6	105	75.4	71.9	72.9	113.2	115.3	112.5	102.2
M4E0E9	Uncharacterized protein OS=Brassica rapa subsp. pekinensis OX=51351 PE=4 SV=1	40	12	15	12	432	47.2	6.55	55.92	121.8	120.9	121.1	81.8	81.4	82.1	98.6	97.1	96.4	98.6
M4EV94	Uncharacterized protein OS=Brassica rapa subsp. pekinensis OX=51351 PE=4 SV=1	31	10	13	10	378	43.1	4.88	58.44	109.4	104.5	107	66.8	70.2	72.2	125.2	124.1	122	98.5
A0A0D3E851	Uncharacterized protein OS=Brassica oleracea var. oleracea OX=109376 GN=106319486 PE=4 SV=1	22	15	17	15	740	81.2	6.04	64.82	95.5	100.7	98.3	99.9	99.8	102	100.8	100.6	101.7	100.8
A0A078HRM3	BnaA01g12890D protein OS=Brassica napus OX=3708 GN=BnaA01g12890D PE=4 SV=1	39	7	12	1	231	25.2	7.59	57.72	72.8	81.8	81	51.1	41.8	40.6	170.2	175.2	185.8	99.8
M4CG47	Uncharacterized protein OS=Brassica rapa subsp. pekinensis OX=51351 PE=4 SV=1	32	12	16	8	401	43.8	5.4	59.35	94.4	92.3	91.6	113.4	108.7	109.3	98.8	96.8	96	98.8
M4CXQ7	Uncharacterized protein OS=Brassica rapa subsp. pekinensis OX=51351 PE=3 SV=1	17	12	14	1	940	105	7.34	58.79	99.4	100.6	99	98.3	101.2	102.4	99.2	101.4	99	99.6
M4CZJ7	Uncharacterized protein OS=Brassica rapa subsp. pekinensis OX=51351 PE=3 SV=1	44	9	13	8	293	33.2	9.48	53.97	95.3	90.8	93.8	119	119.6	122	81.4	85.5	88.9	103.8
M4CX65	Uncharacterized protein OS=Brassica rapa subsp. pekinensis OX=51351 PE=4 SV=1	23	10	16	10	666	73.7	6.57	66.75	97	100.2	95.8	98.5	102.3	99.2	99	98.3	105.6	104.1
A0A078FEQ2	Ferrochelatase OS=Brassica napus OX=3708 GN=BnaA09g40430D PE=3 SV=1	20	6	10	6	495	54.9	5.38	50.65	104.4	107.1	101.9	59.2	59.4	57.7	139.6	135.5	136.3	99
M4D389	Uncharacterized protein OS=Brassica rapa subsp. pekinensis OX=51351 PE=3 SV=1	37	9	21	1	203	23	9.54	84.74	86.7	75	78.7	159.4	159.6	177.2	54.2	47.8	57	104.4
A0A0D3A4Z4	Uncharacterized protein OS=Brassica oleracea var. oleracea OX=109376 GN=106318119 PE=4 SV=1	53	10	16	3	200	21.5	8.48	71.46	113.4	110.3	114	90	94.1	93.2	94.3	94.7	95.2	100.8
A0A0D3DVY9	Uncharacterized protein OS=Brassica oleracea var. oleracea OX=109376 GN=106312554 PE=4 SV=1	20	14	18	11	809	91.5	7.53	68.58	92.2	91	91.8	109.7	110.5	108.2	98.8	96.7	100	101
M4DPM8	Amine oxidase OS=Brassica rapa subsp. pekinensis OX=51351 PE=3 SV=1	25	15	20	15	743	83.3	6.04	67.02	59	57.8	61.6	117.4	120.4	119	124	121.5	118.2	101.2
A0A078IKD8	BnaCnng19090D protein OS=Brassica napus OX=3708 GN=BnaCnng19090D PE=4 SV=1	15	10	13	4	668	69.6	4.13	53.03	106.3	104.7	108.5	97.3	91.9	94.4	97.4	99.2	97.9	102.5
M4EGD6	Uncharacterized protein OS=Brassica rapa subsp. pekinensis OX=51351 PE=4 SV=1	5	14	16	12	3784	416.4	5.33	63.16	95.7	94.9	94.8	114.1	112.4	107.9	91.6	94.3	91.6	102.7
M4D4G2	Uncharacterized protein OS=Brassica rapa subsp. pekinensis OX=51351 PE=4 SV=1	17	13	15	10	1091	116.9	7.33	57.48	89.5	93	93.9	102.2	104.1	100.8	103	104.9	104.7	103.9
M4FDF0	V-type proton ATPase subunit G OS=Brassica rapa subsp. pekinensis OX=51351 PE=3 SV=1	85	10	17	3	110	12.3	6	78.58	106.4	107.6	109.3	98.8	98	99.9	93.8	95.5	93.1	97.6
M4CQT7	Sucrose synthase OS=Brassica rapa subsp. pekinensis OX=51351 PE=3 SV=1	19	12	14	2	806	92.4	6.1	62.4	78.9	77.2	80.4	122.8	115.3	105.7	101.5	103.8	110.2	104.2
M4CH82	Uncharacterized protein OS=Brassica rapa subsp. pekinensis OX=51351 PE=4 SV=1	10	16	18	10	1618	187.6	8.4	65.35	102.9	100.3	99.5	111.8	110.1	112.8	84.8	88.2	86.2	103.3
M4CZR6	Uncharacterized protein OS=Brassica rapa subsp. pekinensis OX=51351 PE=4 SV=1	18	12	14	12	932	101.2	4.68	56.87	102.6	103.5	102	83.9	82.2	77.6	118.8	116.9	114.4	98.2
M4D8M6	Uncharacterized protein OS=Brassica rapa subsp. pekinensis OX=51351 PE=4 SV=1	40	12	15	2	390	42.6	6.43	70.39	106.5	101.5	105.5	106.9	106.2	109.2	88.6	87.3	88.7	99.6
A0A0D3DX16	Uncharacterized protein OS=Brassica oleracea var. oleracea OX=109376 PE=4 SV=1	17	9	19	1	597	65.9	7.88	67.04	119.6	110.6	108	111.8	118.3	114	70.5	65.4	75.5	106.4
M4DQV0	Uncharacterized protein OS=Brassica rapa subsp. pekinensis OX=51351 PE=4 SV=1	36	13	15	13	407	45.7	8.62	58.1	115	112.6	111.9	51	49.7	51.2	139.9	136.7	135.8	96.2
A0A078H9L6	BnaA06g11350D protein OS=Brassica napus OX=3708 GN=BnaA06g11350D PE=4 SV=1	29	7	21	1	286	30.9	5.14	91.12	96.8	93.2	101	88.8	102	97.8	113.5	106	100.4	100.5
A0A0D3B2D1	Histone H2B OS=Brassica oleracea var. oleracea OX=109376 GN=106331813 PE=3 SV=1	52	9	27	2	142	15.4	10.08	91.74	102.2	97.1	99.6	132	133.2	136.4	66.5	62.2	67.7	103
A0A078GGM6	BnaA04g12720D protein OS=Brassica napus OX=3708 GN=BnaA04g12720D PE=4 SV=1	20	11	21	1	510	56.2	5.55	72.94	73.6	67.7	68.5	75.7	65.5	73.8	153.8	165.1	159.7	96.6
A0A0D3CAE3	Uncharacterized protein OS=Brassica oleracea var. oleracea OX=109376 GN=106294986 PE=4 SV=1	19	13	18	9	856	96.6	6.55	63.06	100.1	98	96.5	104.3	103.8	99.5	98	100.9	96.2	102.8
A0A078HFC9	BnaA08g19440D protein OS=Brassica napus OX=3708 GN=BnaA08g19440D PE=4 SV=1	23	12	14	2	588	65.3	5.11	56.44	117.7	120.6	118.4	71.5	70.4	71.4	111.1	107.6	116.7	94.7
A0A078HZI5	BnaC02g19750D protein OS=Brassica napus OX=3708 GN=BnaC02g19750D PE=4 SV=1	23	14	14	1	814	92.2	6.44	57.51	94.5	96.5	100.6	132.1	128.9	126.6	72.3	72.6	78.4	97.4
A0A078G337	BnaC01g20150D protein OS=Brassica napus OX=3708 GN=BnaC01g20150D PE=4 SV=1	36	12	16	9	398	43.6	7.25	61.27	100.9	101.1	100.6	89.6	93.1	91	107	107.4	109.2	100.1
M4CKW6	Uncharacterized protein OS=Brassica rapa subsp. pekinensis OX=51351 PE=4 SV=1	32	15	23	5	463	51	7.59	80.85	103.3	102.4	104	109.6	112.9	108.4	85.1	87	88.4	98.7
M4C769	Uncharacterized protein OS=Brassica rapa subsp. pekinensis OX=51351 PE=4 SV=1	37	9	17	9	294	32.4	7.88	72.03	117.7	117.3	117.4	60.6	59.1	61.9	122.3	124.9	120.5	98.3
M4E299	Uncharacterized protein OS=Brassica rapa subsp. pekinensis OX=51351 PE=4 SV=1	13	12	15	2	1004	108.8	5.36	55.96	102.8	104	100	111.8	110.8	103	93	89.2	86.5	98.9
A0A0D3C9N4	Uncharacterized protein OS=Brassica oleracea var. oleracea OX=109376 GN=106292602 PE=4 SV=1	80	11	17	4	148	16.5	4.94	69.1	107	109.8	103.8	101.8	105	106.1	91.4	84.9	88	102.1
A0A0D3DPX1	Uncharacterized protein OS=Brassica oleracea var. oleracea OX=109376 GN=106312336 PE=4 SV=1	29	7	22	1	287	31	5.58	93.29	105.3	105.3	103.9	87.7	87.6	88.4	106.4	108.2	106.9	100.1
M4EQ76	Uncharacterized protein OS=Brassica rapa subsp. pekinensis OX=51351 PE=4 SV=1	35	12	14	5	428	45.7	6.86	51.06	102.4	103.8	100.6	96.3	101.1	98.1	99.7	94.7	101.8	101.6
M4DTZ1	Uncharacterized protein OS=Brassica rapa subsp. pekinensis OX=51351 PE=3 SV=1	24	11	15	4	531	56.1	5.67	55.73	88.4	89.7	90.5	115	116.2	113.9	96	92.8	96.4	101
M4C807	Uncharacterized protein OS=Brassica rapa subsp. pekinensis OX=51351 PE=4 SV=1	32	8	13	7	332	37.4	8.88	60.35	95.1	96	97.6	90	92	92.9	113.2	110.4	112.2	100.6
M4CA30	Tyrosine--tRNA ligase OS=Brassica rapa subsp. pekinensis OX=51351 PE=3 SV=1	27	13	16	5	521	57.6	7.36	58.99	91.7	95.2	97.5	103.5	106	104.1	100.4	100	100.2	101.4
A0A078GC31	Proteasome subunit alpha type OS=Brassica napus OX=3708 GN=BnaC02g25570D PE=3 SV=1	41	8	14	1	235	25.7	5.69	64.06	105.6	106.1	100.1	112.9	106.1	99.5	89	84.6	89.1	107
M4ELU1	Uncharacterized protein OS=Brassica rapa subsp. pekinensis OX=51351 PE=4 SV=1	31	10	14	1	367	40.5	5	49.8	63.9	63.8	63.2	171.8	176.4	172.5	63.1	58.8	62.6	103.8
A0A0D3CZP4	Uncharacterized protein OS=Brassica oleracea var. oleracea OX=109376 PE=4 SV=1	26	12	18	1	615	67.4	6.35	71.27	111.1	125.1	90.1	93.4	79.6	92.3	100.4	115.4	101.6	90.9
A0A078HPV0	BnaC05g11500D protein OS=Brassica napus OX=3708 GN=BnaC05g11500D PE=3 SV=1	9	12	15	2	1436	161.9	7.68	57.18	50.7	56.8	53.1	27.4	27.9	28.2	219.2	234.4	209.4	92.9
M4END0	V-type proton ATPase subunit a OS=Brassica rapa subsp. pekinensis OX=51351 PE=3 SV=1	19	12	16	1	818	92.6	5.94	55.22	97	107.1	94.5	94.1	96.3	94.7	106	107.7	105.7	96.9
M4E089	Uncharacterized protein OS=Brassica rapa subsp. pekinensis OX=51351 PE=4 SV=1	20	12	19	12	569	62.7	7.75	79.54	92.1	93.5	92.7	96.5	97.4	97.9	110.4	109.9	109.8	99.9
M4D1J7	Uncharacterized protein OS=Brassica rapa subsp. pekinensis OX=51351 PE=3 SV=1	21	11	13	1	734	79.4	9.06	53.67	97.9	96.1	104.3	70.6	79.4	79.9	123.5	122.3	120	105.8
M4FCJ2	Uncharacterized protein OS=Brassica rapa subsp. pekinensis OX=51351 PE=4 SV=1	61	12	22	5	237	25.8	4.91	80.87	114.5	120.8	128.2	98.9	95.3	100	80.9	80.9	79.7	100.8
A0A0D3DCU5	Uncharacterized protein OS=Brassica oleracea var. oleracea OX=109376 GN=106306022 PE=4 SV=1	33	10	19	4	367	39.6	6.93	67.93	141.2	142	140.9	58.4	63.8	63	99.1	99	98.4	94.2
A0A076VCI7	Phytochrome B OS=Brassica rapa subsp. pekinensis OX=51351 GN=PHYB PE=4 SV=1	14	15	18	15	1193	131.4	6.02	55.7	124.3	124.8	125.4	98.2	94.2	95.6	76.1	76.6	77.7	107
M4EEC8	Uncharacterized protein OS=Brassica rapa subsp. pekinensis OX=51351 PE=4 SV=1	33	11	14	8	334	36.6	6.37	55.26	69.6	73.3	72.7	43.4	41.5	40.6	189.6	185.9	186.7	96.7
M4E0Z3	Uncharacterized protein OS=Brassica rapa subsp. pekinensis OX=51351 PE=4 SV=1	18	13	19	2	771	84.3	8.5	67.74	111.3	116.5	113.2	89.6	78.7	85.7	83.2	90	110.4	121.4
M4D548	Uncharacterized protein OS=Brassica rapa subsp. pekinensis OX=51351 PE=4 SV=1	24	12	16	11	545	61.1	5.76	61.37	104.8	106	106.3	84.6	83.8	83.9	111.1	109.9	110.2	99.4
A0A078J0W9	BnaC09g38070D protein OS=Brassica napus OX=3708 GN=BnaC09g38070D PE=4 SV=1	18	11	14	11	731	79.5	7.97	53.27	99.5	101.7	100.1	99.9	104.8	102.1	97.6	95.1	98.2	101
M4DZB6	Uncharacterized protein OS=Brassica rapa subsp. pekinensis OX=51351 PE=4 SV=1	36	11	16	1	321	35.6	6.98	69.16	182.6	169.6	173.6	80.5	128.2	109.5	20.2		25.3	110.5
M4E212	Uncharacterized protein OS=Brassica rapa subsp. pekinensis OX=51351 PE=3 SV=1	32	9	11	6	363	40.1	7.09	49.03	92.2	90.4	92.5	114.6	110.5	117.9	91.1	89.9	95.5	105.4
A0A078FPR3	BnaA10g07270D protein OS=Brassica napus OX=3708 GN=BnaA10g07270D PE=3 SV=1	32	10	16	5	364	40	5.68	60.99	98.8	100.9	97.8	79.7	83.1	81.8	119.9	120.3	118.2	99.5
A0A0D3AW77	Eukaryotic translation initiation factor 3 subunit I OS=Brassica oleracea var. oleracea OX=109376 PE=3 SV=1	24	14	18	7	645	72.1	7.05	67.72	92.7	94	93.8	114.2	116.5	116.1	90.3	89.8	90.7	102
Q2HZ53	Basic glucanase OS=Brassica juncea OX=3707 PE=2 SV=2	41	9	14	1	341	37.8	9.25	52.68	114.8	119.6	116.9	86	81.7	91.5	104.9	98.3	92.6	93.7
A0A078F776	Histone H2B OS=Brassica napus OX=3708 GN=BnaA02g06670D PE=3 SV=1	48	8	26	2	142	15.4	10.02	88.37	51.3	47.6	51	183.3	187.5	179.8	67.1	64.9	69.1	98.3
A0A0D3CLG9	Uncharacterized protein OS=Brassica oleracea var. oleracea OX=109376 PE=4 SV=1	39	10	17	1	351	38.3	5.43	60.17	116.3	104.6	116.3	98.9	97.4	91.5	91.7	91	90.3	102.1
A0A078JBN4	BnaA09g52250D protein OS=Brassica napus OX=3708 GN=BnaA09g52250D PE=4 SV=1	8	5	14	5	678	74.9	5.4	71.99	119.3	122.3	124.4	137.7	137.9	139.8	40.8	38.7	37.6	101.6
M4CSG7	Uncharacterized protein OS=Brassica rapa subsp. pekinensis OX=51351 PE=3 SV=1	26	11	15	11	610	68.6	6.43	58.7	96.8	98.1	98.8	103.7	104.5	104.9	98.2	99.7	96	99.3
A0A078JLV5	BnaCnng54810D protein OS=Brassica napus OX=3708 GN=BnaCnng54810D PE=4 SV=1	22	11	17	1	525	57.3	8.31	65.04	155.1	149.6	150	74	75.8	73.8	75.4	78.9	71.6	95.8
A0A078HJ58	BnaA04g19620D protein OS=Brassica napus OX=3708 GN=BnaA04g19620D PE=4 SV=1	36	11	17	1	321	35.6	6.68	71.84	90.3	90.1	93	119.7	122	119.1	90.8	88.2	87.6	99.4
M4E314	Inositol-1-monophosphatase OS=Brassica rapa subsp. pekinensis OX=51351 PE=3 SV=1	31	8	13	2	370	40	6.86	54.01	80	86.7	63.5	154.3	168.6	152.4	59.4	71.5	77.8	85.9
A0A078J8R4	Glutamyl-tRNA(Gln) amidotransferase subunit A, chloroplastic/mitochondrial OS=Brassica napus OX=3708 GN=BnaC09g52600D PE=3 SV=1	16	6	12	4	538	57	5.94	47.87	94.8	100.8	98.4	107.9	100.4	100.6	104.8	96.8	94.9	100.6
A0A078FLR3	BnaC04g26270D protein OS=Brassica napus OX=3708 GN=BnaC04g26270D PE=3 SV=1	33	9	10	3	478	52.2	6.93	48.08	93.1	95.4	92.2	108.9	102.3	107.6	97.6	102.7	95.3	105
M4CKX9	Uncharacterized protein OS=Brassica rapa subsp. pekinensis OX=51351 PE=4 SV=1	28	8	12	8	471	53	5.64	55.07	95.8	94.9	89.2	122.4	126.8	124.6	80.8	80.4	82.4	102.7
M4DDR7	Uncharacterized protein OS=Brassica rapa subsp. pekinensis OX=51351 PE=3 SV=1	24	6	13	6	346	38.8	5.08	58.04	99	100.3	95.3	51.7	50	51.9	153.5	152	151.1	95.1
M4D3K3	Uncharacterized protein OS=Brassica rapa subsp. pekinensis OX=51351 PE=4 SV=1	55	4	17	1	143	15	9.92	80.23	89	97.9	92.5	71	61.9	59.8	146.2	137.9	142.9	101
A0A078I607	BnaA09g12410D protein OS=Brassica napus OX=3708 GN=BnaA09g12410D PE=3 SV=1	26	10	12	10	530	58.9	6.57	55.89	94.6	95.4	93.3	84.8	87.9	87.2	120.5	117.4	119.8	99.1
A0A1J0MKM7	Aldo-keto reductase OS=Brassica rapa subsp. chinensis OX=93385 PE=2 SV=1	33	11	18	2	309	34.9	6.14	68.69	98.2	97.7	95.9	104.5	106.3	105.9	95.5	96.7	97	102.3
A0A078JW50	Histone H2B OS=Brassica napus OX=3708 GN=BnaA07g37520D PE=3 SV=1	54	9	26	3	149	16.2	10.02	87.26	94.1	95.7	99.7	120.9	126.3	124.5	76.3	73.9	81.2	107.4
M4ELR4	Uncharacterized protein OS=Brassica rapa subsp. pekinensis OX=51351 PE=4 SV=1	21	15	15	14	872	96.3	4.75	56.12	93.9	94.4	92.3	110	110.9	111.7	96.1	94.5	95.6	100.6
M4CGK3	Isocitrate dehydrogenase [NADP] OS=Brassica rapa subsp. pekinensis OX=51351 PE=3 SV=1	20	7	22	2	379	42.9	8.5	74.13	97.5	104.7	98.5	96.9	96.1	94.3	98.9	110.6	99.7	103
M4EE31	Uncharacterized protein OS=Brassica rapa subsp. pekinensis OX=51351 PE=4 SV=1	54	8	13	5	197	21.6	4.04	62.98	138	132.9	133.6	95.3	95.4	92.6	74.3	68.7	71.9	97.2
A0A078ICT9	BnaA09g09950D protein OS=Brassica napus OX=3708 GN=BnaA09g09950D PE=4 SV=1	28	10	14	2	203	22.7	10.17	65.66	76.5	76.5	78.6	159.4	160.9	166.6	60	57.6	59.9	104
A0A078F8K3	BnaA02g26510D protein OS=Brassica napus OX=3708 GN=BnaA02g26510D PE=4 SV=1	15	17	19	3	1217	134.3	6.06	63.82	88.6	91.7	92	117.3	118.8	118.5	89.3	89.5	92.6	101.6
M4DB87	Uncharacterized protein OS=Brassica rapa subsp. pekinensis OX=51351 PE=4 SV=1	10	11	13	11	1397	156.4	7.18	49.78	109.8	106.2	112.2	98.2	97.8	96.3	90.8	94.8	94.8	99
M4C9Y1	Uncharacterized protein OS=Brassica rapa subsp. pekinensis OX=51351 PE=4 SV=1	46	10	17	7	276	29.3	8.5	64.26	98.4	98	97	112.6	113.1	116.1	88.1	85.9	89	101.8
A0T2P6	Chloroplast chaperonin 10 OS=Brassica campestris OX=3711 PE=2 SV=1	52	5	24	1	139	14.9	8.73	93.09	95.6	85	86.6	120.9	130.7	120.6	83.3	88.6	92.1	96.6
M4E1X5	Uncharacterized protein OS=Brassica rapa subsp. pekinensis OX=51351 PE=4 SV=1	48	9	14	9	221	24.8	4.86	60.39	93.1	91.9	96.2	122.6	126.7	127.4	83.3	78.5	79.8	100.5
A0A078FZN7	BnaC08g04470D protein OS=Brassica napus OX=3708 GN=BnaC08g04470D PE=4 SV=1	43	8	13	6	260	28.3	8.75	55.44	101.3	101.7	100.2	96.4	99	98.9	97.5	101.9	101.3	101.8
A0A078HJX8	BnaA02g24720D protein OS=Brassica napus OX=3708 GN=BnaA02g24720D PE=4 SV=1	16	15	16	15	1166	129.7	6.27	50.74	100.3	104.3	95.8	110.6	108.1	105.7	93.2	93.4	92.2	96.5
A0A078FT64	BnaA08g27720D protein OS=Brassica napus OX=3708 GN=BnaA08g27720D PE=4 SV=1	28	10	13	1	465	50.8	8.85	51.2	106.7	96.3	98.3	104.6	98.1	114.1	96.5	82.3	92.4	110.6
M4DTU7	Uncharacterized protein OS=Brassica rapa subsp. pekinensis OX=51351 PE=3 SV=1	38	9	14	9	227	25.2	6.55	59.04	79.1	82.3	77.3	120.9	126.5	128.1	92.3	94.7	97	101.9
A0A0U2ERH4	Nitrate reductase OS=Brassica juncea OX=3707 GN=NIA2 PE=2 SV=1	19	12	14	1	911	102.3	6.68	54.45	138.7	148.4	136.4	76.4	75.5	78.6	73.6	80.2	94.5	97.7
M4CRM0	Uncharacterized protein OS=Brassica rapa subsp. pekinensis OX=51351 PE=3 SV=1	22	11	16	5	555	61.8	5.76	60	94.7	93.8	97.4	98.8	98.4	97.3	108.1	104.1	107.4	100.1
A0A0D3BUK0	Uncharacterized protein OS=Brassica oleracea var. oleracea OX=109376 GN=106339331 PE=3 SV=1	29	11	14	7	389	42.7	7.72	53.73	105.2	106.1	108.8	95.8	94.5	95.2	100.3	99.2	97.1	97.9
M4EUJ9	Uncharacterized protein OS=Brassica rapa subsp. pekinensis OX=51351 PE=3 SV=1	53	13	18	1	224	24.8	9.96	64.34
M4E3U3	Uncharacterized protein OS=Brassica rapa subsp. pekinensis OX=51351 PE=3 SV=1	29	11	19	2	372	39.9	9.28	63.7	100	95.2	97.4	106.6	109.2	112.1	88.3	92.3	98.2	100.6
M4F0N4	Adenylyl cyclase-associated protein OS=Brassica rapa subsp. pekinensis OX=51351 PE=3 SV=1	30	16	22	6	476	50.7	7.11	74.46	94.4	93.5	95	115	117.3	114.8	87.8	88.7	90.4	103.1
M4E494	Uncharacterized protein OS=Brassica rapa subsp. pekinensis OX=51351 PE=4 SV=1	35	8	16	2	271	28.5	9.51	61.27	102	99.9	104.5	77.8	78	79.4	121.2	121.5	117	98.7
A0A0D3CYF4	ATP-dependent Clp protease proteolytic subunit OS=Brassica oleracea var. oleracea OX=109376 GN=106296749 PE=3 SV=1	42	9	15	9	313	34.6	6.8	55.99	104.1	103.4	104.5	96.6	98.1	98	97	98.5	100.4	99.3
A0A0D3C2W5	Uncharacterized protein OS=Brassica oleracea var. oleracea OX=109376 GN=106340541 PE=3 SV=1	65	12	26	1	153	17.5	6.81	85.52	30.3	28.9	28.3	240.9	254.7	232.1	21.8	28.9	21.9	112.1
A0A0D3C9H2	Uncharacterized protein OS=Brassica oleracea var. oleracea OX=109376 PE=4 SV=1	12	6	13	2	572	62.9	7.08	47.52	99.6	99.6	98.4	109.7	108.4	111.2	89.1	91.6	91.3	101.1
A0A0D3CMQ7	Uncharacterized protein OS=Brassica oleracea var. oleracea OX=109376 PE=4 SV=1	13	9	18	1	797	86.3	5.12	77.37	93.2	101.9	102.6	97.2	100.6	102.5	101.7	97.6	99.1	103.6
M4EH48	Uncharacterized protein OS=Brassica rapa subsp. pekinensis OX=51351 PE=4 SV=1	31	7	12	7	308	33.2	9.1	47.81	96.9	96.7	91.8	96.1	102.4	99.5	107.9	107.8	102.5	98.5
A0A078G747	BnaC04g06020D protein OS=Brassica napus OX=3708 GN=BnaC04g06110D PE=4 SV=1	44	8	16	1	239	27.3	8.47	73.46	77	84.5	86	68.2	63.2	67.9	150.8	154.1	145.6	102.6
M4CXB5	Uncharacterized protein OS=Brassica rapa subsp. pekinensis OX=51351 PE=3 SV=1	27	15	17	12	642	71.7	6.04	57.73	101.7	103.6	100	91.9	93.5	94.8	105.3	104	106.4	98.8
M4CS23	Uncharacterized protein OS=Brassica rapa subsp. pekinensis OX=51351 PE=4 SV=1	13	13	23	1	1007	111.9	7.78	76.61	95.8	94.1	95.1	101.6	101.1	100.9	105.9	105.6	101.9	98
A0A0D3D5Q9	Uncharacterized protein OS=Brassica oleracea var. oleracea OX=109376 GN=106306541 PE=4 SV=1	26	11	15	4	616	69.2	4.78	55.28	119.4	120.1	121.9	139	140	135.7	38.9	38.2	44.5	102.2
O23732	Glutathione synthetase, chloroplastic OS=Brassica juncea OX=3707 GN=GSH2 PE=2 SV=1	29	13	14	7	530	59.7	7.06	54.74	95.3	97.5	94.5	115.2	114.6	113	90.3	89.2	90.5	99.9
A0A078JLP0	BnaA02g36030D protein OS=Brassica napus OX=3708 GN=BnaA02g36030D PE=3 SV=1	59	13	23	7	194	21.8	5.72	81.79	44.4	45.1	46.9	125.9	126	138.8	126.3	121.3	123.3	101.9
M4E8W9	Alpha-mannosidase OS=Brassica rapa subsp. pekinensis OX=51351 PE=3 SV=1	11	10	16	10	1021	115.2	6.25	62.28	86.4	91.3	90.9	112.6	109.7	110.3	98.9	100.5	98.6	100.8
A0A0D3DLX5	Uncharacterized protein OS=Brassica oleracea var. oleracea OX=109376 GN=106312807 PE=3 SV=1	25	12	17	1	577	64.4	6.71	66.32	100.8	109.7	105	78.7	80.8	75.7	115.1	118.3	118.9	97
M4FD96	Uncharacterized protein OS=Brassica rapa subsp. pekinensis OX=51351 PE=3 SV=1	35	9	28	2	189	19.7	5.82	105.17	108.2	108.7	114.3	106.2	108.2	107.6	83.7	82.7	80.7	99.7
M4CU51	Uncharacterized protein OS=Brassica rapa subsp. pekinensis OX=51351 PE=4 SV=1	13	11	13	2	1099	118.5	5.17	56.9	90.6	92.7	100.1	122.2	122.9	123.2	82	79.3	83	104
A0A0D3CAM9	40S ribosomal protein S12 OS=Brassica oleracea var. oleracea OX=109376 PE=3 SV=1	18	8	12	1	456	51.4	6.99	50.77	110.2	109.4	109.5	114.8	112.9	115.6	78.2	73.9	76	99.5
M4CRR1	Clustered mitochondria protein homolog OS=Brassica rapa subsp. pekinensis OX=51351 PE=3 SV=1	11	14	14	6	1425	155.4	6.47	55.53	94.8	93.7	91.5	108.3	110.8	110.4	95.5	99.3	94.5	101.2
M4EWP6	Uncharacterized protein OS=Brassica rapa subsp. pekinensis OX=51351 PE=3 SV=1	47	13	19	12	295	31.8	5.4	64.74	93.8	93.3	93.6	133.7	134.4	137.1	70.5	68.2	72.1	103.3
M4FEV5	Uncharacterized protein OS=Brassica rapa subsp. pekinensis OX=51351 PE=3 SV=1	20	10	13	1	682	78.2	6.3	61.08	111.2	110.9	110.5	85.8	84.5	86.8	102.6	105.5	101.8	100.5
A0A0D3A4C6	Pectin acetylesterase OS=Brassica oleracea var. oleracea OX=109376 GN=106310419 PE=3 SV=1	42	12	13	1	391	42.2	9.33	50.24	107.5	102.2	113.9	65.9	68.6	70.8	122.3	125.4	127.9	95.4
A0A078FT15	Pyruvate dehydrogenase E1 component subunit alpha OS=Brassica napus OX=3708 GN=BnaA09g29700D PE=4 SV=1	28	12	16	2	387	42.8	7.68	63.07	111.9	114.1	113.1	68.7	70.8	70.2	116.9	117.8	118.6	98
A0A078IMH3	BnaA07g37150D protein OS=Brassica napus OX=3708 GN=BnaA07g37150D PE=4 SV=1	22	11	15	2	586	65.1	5.07	57.61	117.3	117.5	116.2	68.1	63.5	64.9	119	116	115.2	102.2
A0A078F449	Peroxidase OS=Brassica napus OX=3708 GN=BnaA06g16150D PE=3 SV=1	28	9	22	6	354	39	6.54	70.29	120.5	117.7	117.3	71.8	71.5	71.3	111.6	111.1	109.9	97.3
M4DJM4	Uncharacterized protein OS=Brassica rapa subsp. pekinensis OX=51351 PE=4 SV=1	42	10	14	7	269	29.4	9.28	54.49	98.8	97.3	99.6	109.9	114.9	109.4	89.1	89	90.6	101.5
Q2VT22	Beta-1,3-glucanase OS=Brassica rapa subsp. chinensis OX=93385 GN=bg2 PE=2 SV=1	27	5	10	3	363	40.6	9.26	49.54	233.5	230.3	233.1	46.4	42.1	47.3	22.4	20.9	29.1	94.9
A0A0D3E3B5	Uncharacterized protein OS=Brassica oleracea var. oleracea OX=109376 GN=106315683 PE=3 SV=1	63	10	12	1	220	24.8	6.09	56.66	100	128.7	128.9	97.2	98.4	101.4	92.5	84.6	74.3	94.1
A0A078J7P7	BnaA05g34770D protein OS=Brassica napus OX=3708 GN=BnaA05g34770D PE=4 SV=1	30	10	15	10	336	37	6.9	57.4	89.1	88.4	87.4	134.2	126.8	134.2	71.9	84.2	81.7	102
M4DBL2	Uncharacterized protein OS=Brassica rapa subsp. pekinensis OX=51351 PE=3 SV=1	45	10	20	6	213	23.8	5.64	71.65	34.3	34.8	34.8	242.2	235	237.3	24.6	20.8	27.4	108.8
A0A0D3CM80	Uncharacterized protein (Fragment) OS=Brassica oleracea var. oleracea OX=109376 PE=3 SV=1	24	14	14	3	771	84.4	9.52	54.08	81.5	94.1	86	110.3	110.6	109.7	105.8	100.4	104	97.6
A0A0D3BSV5	40S ribosomal protein S12 OS=Brassica oleracea var. oleracea OX=109376 PE=3 SV=1	20	8	14	0	412	46.2	6.32	59.85	106.1	106.7	97.2	107.9	109.3	108.7	98.1	80.8	83.9	101.2
M4EUS5	tRNA (guanine-N(7)-)-methyltransferase non-catalytic subunit OS=Brassica rapa subsp. pekinensis OX=51351 PE=3 SV=1	11	11	13	11	1149	125.2	6.42	53.88	86.9	88.6	85.9	131.9	127.2	130.8	80.4	82	84.1	102.1
A0A078IT30	40S ribosomal protein S7 OS=Brassica napus OX=3708 GN=BnaC01g41990D PE=3 SV=1	57	9	17	6	191	22.1	9.83	70.01	95.9	101.2	96.8	126	124.3	124	77.5	74.9	77.6	101.9
A0A078GWF1	BnaA03g48820D protein OS=Brassica napus OX=3708 GN=BnaA03g48820D PE=3 SV=1	27	9	13	9	391	43.1	6.92	52.03	105.5	103.6	104.1	65.3	64.2	63.7	130	132.6	133.5	97.7
M4ECE0	Uncharacterized protein OS=Brassica rapa subsp. pekinensis OX=51351 PE=3 SV=1	22	12	16	1	628	70.7	8	60.7	88	100.8	85.6	105.3	116.1	99.3	104.2	90.1	107.7	102.8
M4DC93	Uncharacterized protein OS=Brassica rapa subsp. pekinensis OX=51351 PE=4 SV=1	28	10	11	2	380	42.2	4.67	45.3	134.9	132.7	136.4	83.9	87.2	85	81.3	82.1	78.9	97.7
A0A078GHM5	BnaA03g59800D protein OS=Brassica napus OX=3708 GN=BnaA03g59800D PE=4 SV=1	33	12	16	12	482	53.8	7.4	70.38	75.8	74.5	74.7	33.7	32.6	31.4	194.3	198.6	187.1	97.3
A0A0D3DNK7	Uncharacterized protein OS=Brassica oleracea var. oleracea OX=109376 PE=4 SV=1	33	11	18	2	335	38.1	9.8	63.97	120.7	123.2	120.5	97	91.1	94.4	83.2	87.2	83.6	99
A0A0D3D1Z9	3-isopropylmalate dehydrogenase OS=Brassica oleracea var. oleracea OX=109376 GN=106299777 PE=3 SV=1	26	8	14	1	406	43.4	6.46	63.85	116.7	107.4	113.7	95.8	105.1	89.9	89.1	91	89.5	101.7
A0A078IMF0	BnaA01g30630D protein OS=Brassica napus OX=3708 GN=BnaA01g30630D PE=4 SV=1	41	6	12	4	202	21.8	4.51	54.46	93.6	94.5	96.6	123.9	128.3	127.8	80.3	77.3	78.5	99.2
A0A078JSG6	BnaC08g48460D protein OS=Brassica napus OX=3708 GN=BnaC08g48460D PE=4 SV=1	22	9	14	1	514	55.3	5.94	56.99	75.8	90.4	86.3	74.3	73.1	80	146.3	143.7	136.8	93.2
M4DQ28	Mg-protoporphyrin IX chelatase OS=Brassica rapa subsp. pekinensis OX=51351 PE=3 SV=1	21	16	16	16	756	82.5	5.53	49.62	129.4	126	127.8	63.5	61.5	62	110.3	108.5	111.2	99.8
M4CA34	Uncharacterized protein OS=Brassica rapa subsp. pekinensis OX=51351 PE=4 SV=1	30	9	15	2	281	32.2	6.19	61.52	107.4	113.3	109.8	99.8	101.2	93.6	91.1	89.6	93.5	100.7
A0A0D3B9A2	V-type proton ATPase subunit G OS=Brassica oleracea var. oleracea OX=109376 GN=106331569 PE=3 SV=1	86	10	16	2	112	12.4	6	68.07	122.6	125.7	119.2	83	82.6	80.7	92.4	92.5	95.8	105.4
M4CSD8	Uncharacterized protein OS=Brassica rapa subsp. pekinensis OX=51351 PE=4 SV=1	38	8	14	8	296	33.4	6.81	59.36	122.8	121.7	118.2	59.2	60.7	61.8	122.7	118.9	118.6	95.2
A0A0D3A280	Phospho-2-dehydro-3-deoxyheptonate aldolase OS=Brassica oleracea var. oleracea OX=109376 GN=106313263 PE=3 SV=1	26	11	15	1	508	56.6	8.29	54.65	87.4	84.2	91	75.7	71.9	77.3	143.1	138.4	133.7	97.3
A0A078IZ95	BnaC04g51900D protein OS=Brassica napus OX=3708 GN=BnaC04g51900D PE=3 SV=1	30	10	12	2	483	51.8	8.05	52.5	96.2	97.8	98.3	97.1	97.4	99.8	103.3	106.1	104.5	99.5
A0A078FUH4	BnaA08g02800D protein OS=Brassica napus OX=3708 GN=BnaA08g02800D PE=4 SV=1	60	9	15	4	206	23.1	5.2	60.12	83.1	81.2	87.6	128.2	130	132.3	84.8	87.2	84.1	101.5
M4EWR4	Uncharacterized protein OS=Brassica rapa subsp. pekinensis OX=51351 PE=4 SV=1	21	9	12	2	471	52.8	9.26	46.41	100.4	104.8	104.2	92.2	94.1	93.1	102.4	102.9	104.2	101.6
A0A249RRI7	50S ribosomal protein L14, chloroplastic OS=Brassica rapa subsp. pekinensis OX=51351 GN=rpl14 PE=3 SV=1	59	6	17	6	122	13.6	9.83	65.13	104.7	106	103.6	103.9	104.4	103.4	93.8	90.5	92.6	97.1
M4E3H2	Uncharacterized protein OS=Brassica rapa subsp. pekinensis OX=51351 PE=4 SV=1	35	11	21	5	340	37	6.57	76.58	121.7	121.7	121	85	86.2	86.1	94.4	93.7	93.5	96.6
A0A068F497	Altered xyloglucan 8 OS=Brassica napus OX=3708 GN=AXY8 PE=4 SV=1	19	12	13	12	836	92.5	7.39	48.25	85.5	84.8	83	127.9	122.2	127.9	89.3	89.1	87.1	103.3
M4C9Q0	Uncharacterized protein OS=Brassica rapa subsp. pekinensis OX=51351 PE=3 SV=1	66	3	9	3	113	11.3	4.32	51.43	100.7	97.8	104.6	127.8	134.1	133.2	66.2	67.8	66.7	101.2
A0A078H4F2	Glycine cleavage system H protein OS=Brassica napus OX=3708 GN=BnaC05g28570D PE=3 SV=1	64	7	29	1	166	18	5.2	118.36	76.6	75.8	80.2	85.9	87.9	88	131.3	137.8	135.8	100.7
A0A0D3BGL4	Uncharacterized protein OS=Brassica oleracea var. oleracea OX=109376 GN=106331466 PE=4 SV=1	54	13	23	2	238	26.4	8.78	75.56	115.9	118.6	113.2	107.2	114.9	107.4	80.7	73.7	67.6	100.8
M4CEL4	Uncharacterized protein OS=Brassica rapa subsp. pekinensis OX=51351 PE=4 SV=1	33	9	13	9	323	35.3	5.67	54.34	97.4	94.3	96.3	121.7	121	119.1	82.7	82.5	84.5	100.5
M4FFD4	Uncharacterized protein OS=Brassica rapa subsp. pekinensis OX=51351 PE=4 SV=1	63	13	21	2	215	23.8	8.22	69.93	106.2	105.1	101.7	73.4	67.2	61	129.1	135.9	124.2	96.1
M4E0E5	Uncharacterized protein OS=Brassica rapa subsp. pekinensis OX=51351 PE=4 SV=1	21	12	17	12	651	68.1	5.5	55.04	88.4	88	89.9	125.3	126.6	124.7	86.8	84.3	86.5	99.4
M4DT84	Uncharacterized protein OS=Brassica rapa subsp. pekinensis OX=51351 PE=4 SV=1	17	12	14	8	851	94.1	5.81	57.43	93.6	92.3	93.1	118.2	123.5	119.9	85.3	86.9	85.1	102.2
M4ED91	Uncharacterized protein OS=Brassica rapa subsp. pekinensis OX=51351 PE=4 SV=1	13	15	18	2	1130	124.2	7.21	61.02	95.6	97.7	97.9	116.1	120.8	115.9	85.6	85.9	84.6	99.9
A0A0D3AZ97	Uncharacterized protein OS=Brassica oleracea var. oleracea OX=109376 PE=4 SV=1	45	3	18	3	130	13.9	7.43	89.9	96.5	93.8	97.7	106.4	106.5	107.7	96.6	93.6	97	104.3
A0A078J6S7	BnaC05g49280D protein OS=Brassica napus OX=3708 GN=BnaC05g49280D PE=3 SV=1	19	9	12	1	611	67.7	7.64	50.6	71.7	73.5	74	147.6	146.6	148.4	76.4	73.4	82.1	106.2
M4CAC5	Uncharacterized protein OS=Brassica rapa subsp. pekinensis OX=51351 PE=4 SV=1	51	8	19	1	124	14	9.55	76	85.8	85.6	81.1	156.7	147.1	144.5	70.5	63.8	61.7	103.1
A0A078H5V1	BnaC01g37240D protein OS=Brassica napus OX=3708 GN=BnaC01g37240D PE=3 SV=1	16	9	13	1	775	81.4	6.49	58.37	104.8	87.6	111.9	70.3	87.6	99	99	143.9	124.2	71.6
M4DRD2	Tryptophan synthase OS=Brassica rapa subsp. pekinensis OX=51351 PE=3 SV=1	33	13	14	6	472	51.4	6.87	53.1	106.2	108.2	107.4	80.7	82.5	82.9	109.1	110.9	112.1	100
A0A0D3BHT5	Chlorophyll a-b binding protein, chloroplastic OS=Brassica oleracea var. oleracea OX=109376 GN=106335006 PE=3 SV=1	30	5	15	5	252	27.8	6.95	72.87	132.6	133.6	137	72.4	72.3	76	95	92	92.9	96.2
A0A0D3AFH4	Uncharacterized protein OS=Brassica oleracea var. oleracea OX=109376 GN=106331693 PE=4 SV=1	51	8	19	1	124	14.1	9.55	75.73	90.1	89.1	90.5	132.8	136.2	137.2	75.2	73.9	74.3	100.8
A0A0H3Y233	NAD(P)H-quinone oxidoreductase subunit K, chloroplastic OS=Brassica oleracea var. capitata OX=3716 GN=ndhK PE=3 SV=1	36	6	13	3	276	31.4	9.7	62.75	103.5	102.2	111.2	76.5	71.1	74.1	121.1	120.6	122.6	97.2
M4EA56	Uncharacterized protein OS=Brassica rapa subsp. pekinensis OX=51351 PE=4 SV=1	29	8	19	7	365	40.9	4.73	78.91	93	92.7	94.2	109.7	115	113.4	94.4	92.4	95.3	100
A0A078GNQ4	Phosphoserine aminotransferase OS=Brassica napus OX=3708 GN=BnaC09g09440D PE=3 SV=1	25	10	13	2	420	46.4	8.6	52.14	100.5	98.6	100.7	110	112	104.7	88.1	95.3	89.9	100.3
M4E450	Uncharacterized protein OS=Brassica rapa subsp. pekinensis OX=51351 PE=4 SV=1	16	8	13	3	554	62.6	8.95	63.52	98.9	96.7	104.7	113.4	115.2	118.2	84.3	83.1	82.2	103.3
A0A0D3BAX8	Uncharacterized protein OS=Brassica oleracea var. oleracea OX=109376 GN=106335439 PE=4 SV=1	35	5	12	1	201	21.8	4.55	54.54	94.8	83.7	90.1	128.3	129.6	125.7	81.1	81.6	80.3	104.7
A0A078HBR9	BnaA01g08150D protein OS=Brassica napus OX=3708 GN=BnaA01g08150D PE=4 SV=1	55	4	17	1	143	15	9.92	79.69	90.2	86	88	76	75.4	77	139.1	132.8	136.8	98.8
A0A0D3BJ90	Uncharacterized protein OS=Brassica oleracea var. oleracea OX=109376 GN=106335639 PE=4 SV=1	25	9	13	2	383	40.3	4.56	54.24	104.7	103.3	111.9	106.6	109.6	110.4	82.1	84.8	83.8	102.8
A0A0D3B124	Uncharacterized protein OS=Brassica oleracea var. oleracea OX=109376 PE=3 SV=1	27	11	18	2	448	47.9	9.28	64.97	91.1	95.6	89	100.5	107.9	101.9	97.6	102.5	112.6	101.3
A0A078F5E3	BnaA05g28220D protein OS=Brassica napus OX=3708 GN=BnaA05g28220D PE=3 SV=1	23	9	16	2	336	38	8.63	66.09	98.8	93.2	97.8	119.7	120.8	123	79.8	81.9	83.4	101.6
A0A078IIX1	BnaA05g14820D protein OS=Brassica napus OX=3708 GN=BnaA05g14820D PE=4 SV=1	27	8	13	8	376	41.6	7.93	57.2	106.1	104.2	104.3	81.6	82.7	81.6	112.2	116.1	112.7	98.5
A0A078FC69	BnaA03g46100D protein OS=Brassica napus OX=3708 GN=BnaA03g46100D PE=4 SV=1	33	18	25	2	398	45.8	5.24	83.67	84.4	83.3	85.2	100	97.8	97.8	114.8	124.3	112.5	99.8
M4DQ40	Ribosomal protein OS=Brassica rapa subsp. pekinensis OX=51351 PE=3 SV=1	38	7	17	0	226	25.2	9.36	71.96	101.9	93	98.6	110.6	120.6	119.5	84	86.8	85.3	99.9
A0A0D3BBE0	Uncharacterized protein OS=Brassica oleracea var. oleracea OX=109376 GN=106329400 PE=4 SV=1	26	8	13	3	392	41.8	6.44	54.18	90.9	86.4	79.9	99.1	102.4	87.2	119.1	115.8	126.8	92.3
A0A0D3EHF7	Uncharacterized protein OS=Brassica oleracea var. oleracea OX=109376 GN=106313335 PE=4 SV=1	34	12	12	12	401	46.2	7.18	50.74	93.3	91.1	93.7	104.5	103.8	106.6	103.7	101.3	100.7	101.4
M4DC55	Proteasome subunit alpha type OS=Brassica rapa subsp. pekinensis OX=51351 PE=3 SV=1	48	10	13	4	270	29.8	5.06	53.03	101.4	114.2	105.5	107.7	101.3	97.6	89.5	88.1	97.3	97.5
A0A078JSA0	Phosphomannomutase OS=Brassica napus OX=3708 GN=BnaAnng26680D PE=3 SV=1	56	10	11	3	246	27.9	5.55	51.1	118	118.5	119	81.2	83.5	84.5	99.6	99.1	98.2	98.3
A0A078FRC0	BnaA07g08470D protein OS=Brassica napus OX=3708 GN=BnaA07g08470D PE=4 SV=1	21	13	17	13	755	85.2	6.21	61.89	100.1	99.5	102.1	105.3	106	108.8	92.1	91.5	93.1	101.6
A0A0D3BXL3	Uncharacterized protein OS=Brassica oleracea var. oleracea OX=109376 GN=106339317 PE=4 SV=1	40	11	17	1	289	32.7	5.25	56.54	108.8	103.3	85.3	112.2	96.2	104.3	84.8	93.5	109.3	102.4
M4F3M7	Histone H2B OS=Brassica rapa subsp. pekinensis OX=51351 PE=3 SV=1	54	8	25	2	149	16.2	10.02	83.04	93.8	81.7	100.3	135.3	137.8	129.8	75.3	73.4	74.6	97.9
A0A078GX53	BnaA01g18890D protein OS=Brassica napus OX=3708 GN=BnaA01g18890D PE=3 SV=1	29	6	10	6	173	18.6	4.91	51.4	106.9	103.2	107.1	97.1	97.8	100.2	100	93.9	95.1	98.7
M4CAR2	Uncharacterized protein OS=Brassica rapa subsp. pekinensis OX=51351 PE=4 SV=1	68	12	16	9	151	16.7	5.14	58.46	65	63.9	66	175.1	180.9	182.6	54.1	51.8	52.9	107.7
A0A0D3E6Y9	Uncharacterized protein OS=Brassica oleracea var. oleracea OX=109376 GN=106313316 PE=3 SV=1	32	8	16	3	300	31	9.42	65.45	102.9	103.2	103.1	79.2	79.3	76.9	115.2	116.1	119.6	104.5
A0A078FLS1	BnaA09g43710D protein OS=Brassica napus OX=3708 GN=BnaA09g43710D PE=4 SV=1	44	10	13	8	338	37	8.81	52.45	37.6	36.5	38.1	214.1	217	215.1	47.7	44.1	42.7	107
M4F3J9	Calcium-transporting ATPase OS=Brassica rapa subsp. pekinensis OX=51351 PE=3 SV=1	15	13	17	13	1076	116.6	7.74	62.73	96.6	94.8	98.8	84.5	83.8	80.3	121	116.2	123.4	100.7
M4DSF5	Uncharacterized protein OS=Brassica rapa subsp. pekinensis OX=51351 PE=4 SV=1	10	10	12	5	1299	141.6	6.15	53.5	111.3	103.3	108.2	83.5	84	83.5	108.3	107.8	108.3	101.7
A0A0D3BSU9	Uncharacterized protein OS=Brassica oleracea var. oleracea OX=109376 GN=106342916 PE=3 SV=1	25	11	12	2	563	60.5	5.58	44.14	56.2	57.1	59.3	186.7	180.8	176.5	60.4	58.6	61	103.3
A0A0D3D1M2	Uncharacterized protein OS=Brassica oleracea var. oleracea OX=109376 PE=3 SV=1	13	8	17	8	797	87.6	9.54	76	100.5	101.4	104.2	105.1	101.7	104.9	94.1	93.9	93	101.1
M4CYQ2	Uncharacterized protein OS=Brassica rapa subsp. pekinensis OX=51351 PE=4 SV=1	29	9	12	9	351	39.2	5.45	52.67	98.8	99.1	99	100.2	101.3	100.4	99.3	103	100.8	98
M4EWV2	Uncharacterized protein OS=Brassica rapa subsp. pekinensis OX=51351 PE=4 SV=1	49	9	16	3	192	21.5	9.2	60.47	95	93.6	93.7	107.5	109.4	110	98.3	95.6	97.3	99.6
M4D5W5	Uncharacterized protein OS=Brassica rapa subsp. pekinensis OX=51351 PE=4 SV=1	41	12	13	12	344	38.3	8	53.15	95.1	93.6	91.4	116.7	119.3	120.9	87.2	87.3	87.8	100.8
M4CG15	Uncharacterized protein OS=Brassica rapa subsp. pekinensis OX=51351 PE=3 SV=1	33	10	14	10	366	39.5	6.39	54.18	103.6	105.6	105.8	101.9	96.6	96.1	96.2	95	101.5	97.5
A0A078FN96	BnaA10g06760D protein OS=Brassica napus OX=3708 GN=BnaA10g06760D PE=4 SV=1	20	17	20	17	868	96.1	4.82	67.98	93.3	92.9	93.1	111.3	114.4	113.8	91.8	93.3	94.8	101.2
M4DCC3	Uncharacterized protein OS=Brassica rapa subsp. pekinensis OX=51351 PE=3 SV=1	19	17	19	4	1079	119.4	9.35	52.9	113.2	111.9	111.1	108.2	105.8	105.7	81.4	77.5	83.7	101.5
A0A0D3B4E0	Uncharacterized protein (Fragment) OS=Brassica oleracea var. oleracea OX=109376 PE=3 SV=1	36	8	12	1	363	39.5	5.5	52.56	84.8	85	90.8	103.6	110.1	103.3	107.1	106	107.7	101.7
A0A249RSD1	30S ribosomal protein S4, chloroplastic OS=Brassica oleracea var. italica OX=36774 GN=rps4 PE=3 SV=1	36	8	18	8	201	23.2	10.46	60.44	97.1	96.9	95	118.8	118.3	119.1	85.5	83.5	85	100.7
A0A078J602	BnaA06g38740D protein OS=Brassica napus OX=3708 GN=BnaA06g38740D PE=4 SV=1	70	8	16	1	103	10.6	9.57	68.27	34.9	38.6	40.5	204.9	219.8	219	45.9	46.8	43.2	106.4
A0A078FD95	BnaC08g08450D protein OS=Brassica napus OX=3708 GN=BnaC08g08450D PE=3 SV=1	25	12	15	1	597	66.7	6.43	53.11	112.2	113.5	110.2	79.2	80.7	81.9	109.2	106.9	104.9	101.3
A0A0D3DRI8	60S ribosomal protein L13 OS=Brassica oleracea var. oleracea OX=109376 GN=106307962 PE=3 SV=1	40	10	24	1	206	23.6	10.92	78.29	99	111.7	103.1	103.7	102.6	101.6	85.9	89.8	102	100.6
A0A078G8J0	BnaA09g44520D protein OS=Brassica napus OX=3708 GN=BnaA09g44520D PE=4 SV=1	40	11	23	3	234	26.1	10.14	81.23	93	90.9	92.6	123.7	132.1	131.9	76.8	79.7	75.9	103.2
Q93V78	Thiocyanate methyltransferase 1 OS=Brassica oleracea OX=3712 GN=TMT1 PE=1 SV=1	57	8	12	2	226	25.1	4.87	54.52	135.4	133.6	131.4	57.9	56.8	58.8	110	108.4	110	97.7
A0A249RSD6	30S ribosomal protein S2, chloroplastic OS=Raphanus sativus var. raphanistroides OX=282304 GN=rps2 PE=3 SV=1	44	11	22	11	236	26.9	9.66	75.91	103.7	101.7	100.5	102.1	102	105.9	93.5	95.3	94.4	100.9
A0A0D3BJ74	Uncharacterized protein OS=Brassica oleracea var. oleracea OX=109376 GN=106335499 PE=4 SV=1	20	12	15	2	776	85.2	5.77	64.21	92.1	93.4	95	96.9	101.7	99.5	103.2	108.6	106.7	102.8
A0A078JUI8	Glucose-6-phosphate 1-dehydrogenase OS=Brassica napus OX=3708 GN=BnaA08g30000D PE=3 SV=1	23	13	19	13	570	64.9	7.52	65.9	109.2	107.4	106	86.2	82.9	84	110.8	107.9	108	97.7
A0A078FH19	BnaA06g32030D protein OS=Brassica napus OX=3708 GN=BnaA06g32030D PE=4 SV=1	19	13	14	13	919	102	4.94	47.44	91.7	94.7	96.4	117.7	114.8	113.1	87.7	89.9	90.4	103.5
A0A078FIY9	BnaA09g13300D protein OS=Brassica napus OX=3708 GN=BnaA09g13300D PE=3 SV=1	36	9	16	6	320	36.4	5.19	61.19	98	99.1	97.1	115.5	114.7	115.5	87.3	86.5	86	100.4
M4DH73	50S ribosomal protein L31 OS=Brassica rapa subsp. pekinensis OX=51351 PE=3 SV=1	31	5	14	1	147	16	9.77	54.37	84.3	84.8	86.5	125	127.9	130.4	87.2	86.3	86.4	101.3
A0A0D3AZA1	Ferritin OS=Brassica oleracea var. oleracea OX=109376 GN=106334800 PE=3 SV=1	33	7	9	6	254	28.2	5.94	38.01	92.1	93.5	88.1	80.8	86.5	86.3	125.8	123.6	125.4	97.7
M4F7U5	Dolichyl-diphosphooligosaccharide--protein glycosyltransferase 48 kDa subunit OS=Brassica rapa subsp. pekinensis OX=51351 PE=3 SV=1	29	11	16	11	435	48.3	6.61	57.02	92.3	91.8	93.6	100.6	103.4	103	105	102.1	107.3	101.1
A0A0D3AJF7	Uncharacterized protein OS=Brassica oleracea var. oleracea OX=109376 GN=106327033 PE=4 SV=1	15	14	16	2	1076	123.1	5.49	59.65	94.3	94.9	91.2	119.5	117.3	119.9	86.6	87.2	87.6	101.4
A0A078IQJ7	BnaA04g28570D protein OS=Brassica napus OX=3708 GN=BnaA04g28570D PE=3 SV=1	59	12	27	1	152	17.4	6.81	86.93	17	17.5	18.6	274.3	252.9	266.5	15.2	12.2	16.5	109.5
A0A0D3ALC6	Uncharacterized protein OS=Brassica oleracea var. oleracea OX=109376 GN=106326871 PE=4 SV=1	17	11	14	2	772	84.4	8.03	53.81	108	102.9	98.6	106	107.1	98.4	88	89.9	96.2	104.8
M4EZW3	Uncharacterized protein OS=Brassica rapa subsp. pekinensis OX=51351 PE=4 SV=1	15	8	21	3	641	73.6	9.77	85.73	101.1	100.1	102.7	108.8	110.8	108	89	90.2	89.7	99.6
A0A078IQH6	BnaAnng10840D protein OS=Brassica napus OX=3708 GN=BnaAnng10840D PE=4 SV=1	13	11	15	0	973	109.1	6.13	53.19
M4F528	Uncharacterized protein OS=Brassica rapa subsp. pekinensis OX=51351 PE=3 SV=1	27	6	9	1	431	44.4	7.25	49.39	95.9	96.4	95.8	124.7	129.1	125.6	77.4	77.5	75.7	101.9
M4E1E5	Uncharacterized protein OS=Brassica rapa subsp. pekinensis OX=51351 PE=4 SV=1	37	8	14	8	243	26.3	9.09	51.96	112.5	112	107.9	126.6	125.9	124.8	65	61.9	63	100.4
A0A078GZI5	BnaA04g16090D protein OS=Brassica napus OX=3708 GN=BnaA04g16090D PE=4 SV=1	34	14	18	2	389	43.7	6.32	65.83	96.9	103.9	113	70	77.1	72.6	124.9	127	111.4	103.2
M4FE62	Uncharacterized protein OS=Brassica rapa subsp. pekinensis OX=51351 PE=4 SV=1	26	9	10	1	493	53.8	6.01	47.14	99.1	96.5	92.3	100	108.1	100	96.2	109	94.8	104.2
A0A078FR54	BnaC09g40920D protein OS=Brassica napus OX=3708 GN=BnaC09g40920D PE=4 SV=1	15	13	15	1	1076	123.6	5.66	56.36
A0A078I5R3	BnaA05g12690D protein OS=Brassica napus OX=3708 GN=BnaA05g12690D PE=4 SV=1	37	8	12	1	262	28	5.43	59.76
A0A078FIP9	Chlorophyll a-b binding protein, chloroplastic OS=Brassica napus OX=3708 GN=BnaA10g07350D PE=3 SV=1	24	5	47	3	234	25.4	5.24	159.03	109.8	106.1	109.7	68.9	70.8	70.9	123.7	123.8	118.7	97.7
M4CYE7	Ribulose-phosphate 3-epimerase OS=Brassica rapa subsp. pekinensis OX=51351 PE=3 SV=1	29	5	28	4	275	29.3	7.46	94.43	102.1	101.6	102.3	84.2	85.1	84.7	113.5	115.8	111.6	99
A0A078GR11	BnaA02g25010D protein OS=Brassica napus OX=3708 GN=BnaA02g25010D PE=4 SV=1	37	10	13	1	394	43.4	8.47	56.25	126.2	143	124.3	88.9	100	84.2	85.1	72.3	76.6	99.4
A0A078H663	BnaC03g27800D protein OS=Brassica napus OX=3708 GN=BnaC03g27800D PE=3 SV=1	49	12	21	9	245	27	7.8	70.87	97.5	98.8	100.1	119.2	120	119.3	81.7	81	81.5	100.8
A0A078HDR6	BnaA05g16370D protein OS=Brassica napus OX=3708 GN=BnaA05g16370D PE=4 SV=1	28	9	14	9	402	45.5	5.76	57.9	95.2	96.2	93.9	105.6	102.7	108.1	100.2	98.4	99.5	100.1
Q2I0E4	Chlorophyll a-b binding protein, chloroplastic (Fragment) OS=Brassica napus OX=3708 GN=LHB1B2 PE=2 SV=1	89	6	53	1	75	8.2	4.78	178.05	106.5	116.4	124.2	84.3	85.5	85.3	93.7	93.9	105	105.1
A0A078IDP6	Eukaryotic translation initiation factor 3 subunit D OS=Brassica napus OX=3708 GN=BnaAnng09940D PE=3 SV=1	26	11	13	1	581	65.5	5.71	47.33	113.5	111.9	118.3	130.4	125.9	110.1	61.8	68.3	56.2	103.6
A0A078FK25	BnaC06g14430D protein OS=Brassica napus OX=3708 GN=BnaC06g14430D PE=3 SV=1	27	12	14	12	533	59.8	7.08	50.31	132.4	130.1	132.4	64	62.9	61.4	106.4	107.4	106.6	96.4
A0A078IID8	BnaA09g54190D protein OS=Brassica napus OX=3708 GN=BnaA09g54190D PE=4 SV=1	28	9	13	2	419	46.6	6.57	54.02	100.2	108.7	91.5	92.6	115.6	99.6	75.3	108.9	96.1	111.5
M4CDZ6	AP-2 complex subunit alpha OS=Brassica rapa subsp. pekinensis OX=51351 PE=3 SV=1	17	13	15	6	1007	111.6	6.32	49.61	96.4	98.4	95	108.8	110.5	106.7	95.4	91.9	96.6	100.3
M4DTZ8	Uncharacterized protein OS=Brassica rapa subsp. pekinensis OX=51351 PE=3 SV=1	22	7	12	4	403	43.6	6.93	52.63	101.5	99.6	100	93.5	97	110.2	100.5	95.8	107.4	94.3
A0A0D3E114	Uncharacterized protein OS=Brassica oleracea var. oleracea OX=109376 GN=106317908 PE=4 SV=1	29	12	14	3	536	59.1	9.1	48.77	95.2	96.3	97.9	111.5	114.1	116.3	88.7	89.4	89.8	100.9
A0A078GEC0	BnaA05g17800D protein OS=Brassica napus OX=3708 GN=BnaA05g17800D PE=4 SV=1	45	11	14	3	277	30	6.7	54.47	99.5	101.7	102.1	89.8	91	90.1	110.6	108.5	106.8	100
A0A0D3B4H9	40S ribosomal protein S12 OS=Brassica oleracea var. oleracea OX=109376 GN=106331626 PE=3 SV=1	58	8	14	1	146	15.4	5.83	61.03	102.7	115.2	102.1	106	109.4	109.6	86.5	83	81.6	103.9
A0A0H3XYP6	50S ribosomal protein L22, chloroplastic OS=Brassica oleracea var. capitata OX=3716 GN=rpl22 PE=3 SV=1	35	6	17	6	160	18.4	9.66	72.14	99.6	99.2	100.9	109.2	109.1	111.2	90.3	89.6	91.8	99
M4EX20	Uncharacterized protein OS=Brassica rapa subsp. pekinensis OX=51351 PE=4 SV=1	36	11	13	10	230	24.3	4.46	56.97	97.1	96.3	96.6	128.9	129.2	129.1	71.7	73.4	76	101.7
A0A0D3A7T8	Uncharacterized protein OS=Brassica oleracea var. oleracea OX=109376 GN=106315174 PE=4 SV=1	23	8	10	8	559	60.5	6.67	41.87	111.3	111.4	110.5	94	97	93.9	94.5	90.7	94.3	102.3
A0A078JS81	BnaCnng68480D protein OS=Brassica napus OX=3708 GN=BnaCnng68480D PE=4 SV=1	46	10	18	10	236	27.2	5.5	63.8	141.4	142.6	137.6	67.7	66.2	68.9	93.6	91.4	91.8	98.7
A0A078JF88	BnaA03g57930D protein OS=Brassica napus OX=3708 GN=BnaA03g57930D PE=4 SV=1	20	11	12	10	721	78.5	7.42	51.29	81.4	82.8	82.6	105.8	109.2	106.7	111.4	109.5	109.5	101.1
A0A078JJ38	Glycine cleavage system H protein OS=Brassica napus OX=3708 GN=BnaA05g34950D PE=3 SV=1	36	6	13	3	166	18	5.08	66.51	104.1	102.7	109.4	76.5	76.1	71	123.6	123.4	117.9	95.4
C1IHR2	Mitogen-activated protein kinase OS=Brassica napus OX=3708 GN=mapk4 PE=2 SV=1	27	9	13	8	373	42.4	6.39	49.47	101.1	101.5	100.6	88.5	91	88.5	109.5	110.3	106.8	102.2
A0A0D3D171	Pyrophosphate--fructose 6-phosphate 1-phosphotransferase subunit alpha OS=Brassica oleracea var. oleracea OX=109376 GN=PFP-ALPHA PE=3 SV=1	22	12	16	5	617	67.5	7.36	57.49	94	93.9	94.4	125.5	126.9	127.1	79.7	79.9	78.5	100.1
A0A078FJF5	Eukaryotic translation initiation factor 3 subunit D OS=Brassica napus OX=3708 GN=BnaA09g17080D PE=3 SV=1	26	11	14	1	585	65.8	5.63	54.09	98.2	94.8	98.2	109.1	110.5	111.4	94.3	93.6	92.8	97.1
A0A0D3AMT6	Uncharacterized protein OS=Brassica oleracea var. oleracea OX=109376 GN=106327415 PE=4 SV=1	18	10	15	1	618	66.9	4.55	55.67	83.8	79.4	92.7	81.3	94.1	89.1	129	126.4	120.7	103.5
A0A078IPC7	BnaA03g59010D protein OS=Brassica napus OX=3708 GN=BnaA03g59010D PE=4 SV=1	28	9	11	2	338	37.4	9	47.23	102.2	96.9	101.6	50.3	55.9	55.5	145.5	145.9	145.5	100.9
A0A075QQM7	40S ribosomal protein S19 OS=Brassica oleracea var. alboglabra OX=3714 GN=BoB064L23.4 PE=4 SV=1	67	11	24	6	143	15.8	10.08	76.79	90.9	89.2	88.1	139.6	142	138.5	69.1	67.3	71.7	103.6
A0A078FCY8	BnaA05g11470D protein OS=Brassica napus OX=3708 GN=BnaA05g11470D PE=3 SV=1	28	10	11	9	492	55.8	5.6	46.66	100.7	97.6	96.6	108.6	107.1	109.5	95.2	92.6	94.5	97.6
A0A0D3C1N5	Translation initiation factor IF-3 OS=Brassica oleracea var. oleracea OX=109376 GN=106337079 PE=3 SV=1	31	8	13	4	308	34.2	8.85	55.18	113.6	113.8	111.1	85.6	87.1	84.4	99.8	98.8	100.9	104.8
A0A0D3DSL4	Uncharacterized protein OS=Brassica oleracea var. oleracea OX=109376 GN=106311777 PE=3 SV=1	28	8	11	3	463	49.2	6.11	43.18	100.6	98.2	95.3	97.5	97.7	93.5	119.5	99.4	106.8	91.6
M4EQV4	Uncharacterized protein OS=Brassica rapa subsp. pekinensis OX=51351 PE=4 SV=1	38	11	16	2	309	34.9	6.3	60.87	82	82.9	86.5	111.8	108.2	116.5	96.3	103.8	108.2	103.8
Q8MDI2	Ribulose bisphosphate carboxylase large chain (Fragment) OS=Brassica rapa subsp. pekinensis OX=51351 GN=rbcL PE=3 SV=1	61	11	108	2	143	15.9	7.85	363.38	99.2	100.9	97.9	94.4	97.9	98.4	100.2	105.3	107.8	98
A0A078IHX3	Phosphotransferase OS=Brassica napus OX=3708 GN=BnaA09g10080D PE=3 SV=1	25	9	13	1	499	53.9	5.58	47.78	51.3	50.7	51.1	37.4	36	15.3	200.7	231.9	227.5	98.1
A0A0D3E186	Uncharacterized protein OS=Brassica oleracea var. oleracea OX=109376 GN=106315482 PE=4 SV=1	16	10	18	1	744	80.2	8.05	62.43	106	102.8	108.8	77.2	78.4	77	115.1	122.9	116.1	95.7
A0A0H3XZN9	DNA-directed RNA polymerase subunit beta'' OS=Brassica oleracea var. capitata OX=3716 GN=rpoC2 PE=3 SV=1	11	12	13	12	1399	159.1	9.47	49.66	101.6	104.6	102.7	100.8	103.9	97.6	92.1	97.8	97.8	101.2
A0A078H7K7	Methylthioribose-1-phosphate isomerase OS=Brassica napus OX=3708 GN=BnaA07g04420D PE=3 SV=1	36	9	11	9	373	39.1	5.57	48.73	90.7	87.7	91.7	110.4	109.1	112.9	98.9	95.9	95.9	106.7
A0A078FYC0	BnaA01g23700D protein OS=Brassica napus OX=3708 GN=BnaA01g23700D PE=4 SV=1	54	9	16	2	221	24.3	4.89	67.79	99.5	96.6	99.1	118.5	119.5	119.7	81.2	82.7	80.3	102.9
A0A078IBV0	BnaC08g04620D protein OS=Brassica napus OX=3708 GN=BnaC08g04620D PE=4 SV=1	42	9	12	1	276	29.9	6.54	50.47	97.3	93.2	90	99.8	103.5	99.8	106.3	104.3	104.8	101
M4CWZ0	Formate dehydrogenase, mitochondrial OS=Brassica rapa subsp. pekinensis OX=51351 PE=3 SV=1	31	13	19	13	384	42.3	8.05	62.35	118.9	116.7	116.6	109.9	107.7	109.6	76.2	72.1	72.8	99.5
M4DLX2	Uncharacterized protein OS=Brassica rapa subsp. pekinensis OX=51351 PE=4 SV=1	25	6	11	6	261	28.8	5.26	55.19	123.4	120	122.6	85	88	87.7	91.3	91.2	89.9	100.9
M4EIE6	Uncharacterized protein OS=Brassica rapa subsp. pekinensis OX=51351 PE=4 SV=1	69	13	21	7	207	22.8	9.03	70.82	91.4	100.5	92.3	122.3	109	119.6	87.1	86.5	89.7	101.5
A0A078HHJ9	Superoxide dismutase OS=Brassica napus OX=3708 GN=BnaA01g31350D PE=3 SV=1	57	8	16	4	180	19.9	8.5	67.07	109.5	105.7	103.4	112.8	111	116	80.2	79.1	83.3	99
A0A0D3BK20	Uncharacterized protein OS=Brassica oleracea var. oleracea OX=109376 GN=106331295 PE=3 SV=1	47	13	26	4	258	28	10.73	81.75	62.2	62.3	63.5	180.4	180.2	181.5	57	54.7	54.6	103.7
A0A078FUI0	BnaA08g02750D protein OS=Brassica napus OX=3708 GN=BnaA08g02750D PE=3 SV=1	24	8	14	5	440	48	7.15	57.55	101.1	106.3	103.5	107.5	111.8	110	84.2	88.8	87.7	99.1
M4EZ34	Uncharacterized protein OS=Brassica rapa subsp. pekinensis OX=51351 PE=4 SV=1	25	7	12	7	258	28.8	10.01	58.18	99	95.9	99.7	115.9	123.6	120.6	83.1	80.1	83.3	98.9
A0A078J344	Glucose-1-phosphate adenylyltransferase OS=Brassica napus OX=3708 GN=BnaA06g40730D PE=3 SV=1	22	10	11	9	595	66.4	8	48.01	104.5	109.9	106.6	56.8	54	54.6	137.3	139.5	138.3	98.4
A0A078GHL8	BnaC09g20370D protein OS=Brassica napus OX=3708 GN=BnaC09g20370D PE=3 SV=1	25	7	9	1	415	43	7.23	40.78	96.5	75.5	81.4	130.3	139.8	114.7	102.7	63.5	83.6	112.1
M4FD44	Uncharacterized protein OS=Brassica rapa subsp. pekinensis OX=51351 PE=4 SV=1	39	9	10	2	143	16	10.51	49.4	60.5	58.2	64.7	182.8	191.6	199.8	50.6	42.7	43.2	105.9
M4E9X7	Uncharacterized protein OS=Brassica rapa subsp. pekinensis OX=51351 PE=4 SV=1	79	8	11	8	111	11.8	7.24	47.67	100.7	99	100.7	111.2	107.7	109.4	89.8	89.2	91.1	101.3
A0A078FD43	BnaA03g00920D protein OS=Brassica napus OX=3708 GN=BnaA03g00920D PE=4 SV=1	47	10	20	1	217	24.1	7.81	68.41	95.8	85.8	91.6	141.2	126.8	129.6	76.2	79.3	80.3	93.4
M4EM27	Uncharacterized protein OS=Brassica rapa subsp. pekinensis OX=51351 PE=3 SV=1	58	8	13	2	161	18.3	6.29	57.67	83.7	83.2	81.4	112.7	114.7	121.4	100.2	101.3	99	102.4
M4D1I9	Uncharacterized protein OS=Brassica rapa subsp. pekinensis OX=51351 PE=4 SV=1	14	8	12	4	633	69.2	6.81	51.81	118	118.7	113.1	86.9	84.1	77.3	98.8	99.1	103.2	100.9
M4EHR7	Uncharacterized protein OS=Brassica rapa subsp. pekinensis OX=51351 PE=3 SV=1	12	11	14	11	989	110.2	5.52	51.07	99.1	101.3	102.9	98.3	101.5	99	99.6	100.3	97.2	100.7
M4EJ09	Coatomer subunit delta OS=Brassica rapa subsp. pekinensis OX=51351 PE=3 SV=1	23	10	15	4	524	57.7	5.86	52.35	103.4	101	98.9	95.7	92.6	95.1	103.2	106.9	103	100.2
A0A0D3E3J9	Phosphotransferase OS=Brassica oleracea var. oleracea OX=109376 GN=106319087 PE=3 SV=1	23	10	14	2	499	54	5.41	49.67	92.3	89.3	89.3	85.1	86.6	83	123.3	123.2	124.2	103.8
A0A078G5J5	BnaA09g02880D protein OS=Brassica napus OX=3708 GN=BnaA09g02880D PE=3 SV=1	29	6	9	1	403	41.3	6.89	48.73	94.9	85.7	85.9	123.4	121.7	112	87.6	97.4	97.5	94
A0A078HRG9	BnaA04g20850D protein OS=Brassica napus OX=3708 GN=BnaA04g20850D PE=4 SV=1	27	12	15	3	422	47.5	5.81	54.63	72.2	74.4	75.2	84.7	78.6	77	135.5	155.8	146.4	100.4
M4DSR5	Uncharacterized protein OS=Brassica rapa subsp. pekinensis OX=51351 PE=4 SV=1	39	11	16	11	323	35.5	5.36	62.87	100	98.4	99.6	76.7	74.4	74.8	127.4	128	121.9	98.9
A0A078J995	BnaCnng42590D protein OS=Brassica napus OX=3708 GN=BnaCnng42590D PE=4 SV=1	30	9	15	1	276	29.3	8.72	54.42	104.7	111.4	102.8	99.6	106.8	92	101.8	101	87.9	92.1
A0A078F5W3	BnaA05g26750D protein OS=Brassica napus OX=3708 GN=BnaA05g26750D PE=3 SV=1	50	12	15	6	298	31.6	7.75	63.29	93.8	94.6	92.3	113.7	114.7	119.5	91.7	91.4	86.9	101.3
A0A078HMC1	BnaA07g28280D protein OS=Brassica napus OX=3708 GN=BnaA07g28280D PE=4 SV=1	39	10	20	1	220	24.8	10.58	70.55	97.4	91.2	93.9	131.5	131.7	130.7	75.3	71.4	73.1	103.8
A0A0D3C696	Uncharacterized protein OS=Brassica oleracea var. oleracea OX=109376 PE=4 SV=1	18	9	17	1	523	58.2	8.47	58.57	98.1	99.5	100.1	96.3	97.8	101.8	103.1	106.5	98.8	98
M4F3L9	Uncharacterized protein OS=Brassica rapa subsp. pekinensis OX=51351 PE=3 SV=1	16	6	11	6	447	48.2	9.23	50.14	99.6	99.7	101.3	97.6	96.8	92.1	105	106.7	104.1	97
M4D542	Uncharacterized protein OS=Brassica rapa subsp. pekinensis OX=51351 PE=4 SV=1	27	7	11	2	367	39.8	8.25	46.83	94.5	103.1	92.3	99.2	90.9	97.4	115.5	110.5	102.8	93.7
A0A075MAZ8	Delta-1-pyrroline-5-carboxylate synthase OS=Brassica napus OX=3708 GN=P5CS1 PE=3 SV=1	18	11	15	1	715	77.3	5.95	56.33	148.4	162.3	136.8	64.9	52	59.5	90.4	82.9	81.1	121.8
M4EVD3	Uncharacterized protein OS=Brassica rapa subsp. pekinensis OX=51351 PE=4 SV=1	18	11	14	1	772	84.8	5.62	60.27	104.1	97.8	105.8	89.8	90.3	92	106.1	103.4	109.4	101.3
M4FA19	Uncharacterized protein OS=Brassica rapa subsp. pekinensis OX=51351 PE=4 SV=1	17	9	12	9	734	80.6	6.62	43.31	114.6	114	114.4	68.5	64.6	66.5	116.1	118.9	119.2	103.3
M4F8R5	Peptidylprolyl isomerase OS=Brassica rapa subsp. pekinensis OX=51351 PE=4 SV=1	23	12	15	8	573	64.1	5.27	61.61	31.6	30	31.6	235.6	235.5	238.6	31.1	26.8	30.6	108.6
A0A0D3EHN7	Uncharacterized protein OS=Brassica oleracea var. oleracea OX=109376 GN=106319212 PE=4 SV=1	23	9	12	3	535	59.9	7.05	43.18	99.1	98.3	92.1	100.8	97.4	102.6	105.4	103.3	101.1	99.9
A0A078INU6	Cysteine synthase OS=Brassica napus OX=3708 GN=BnaAnng10750D PE=3 SV=1	28	7	16	1	321	33.8	5.22	70.61	99.4	94.2	94.7	106.9	89.2	130.4	110.4	92.8	72.7	109.2
M4FEH3	Uncharacterized protein OS=Brassica rapa subsp. pekinensis OX=51351 PE=3 SV=1	25	9	13	9	452	50.4	5.83	45.88	105.1	106.4	103.1	92.5	95.6	92.2	103	101	102.5	98.5
A0A078FBS2	BnaA05g11350D protein OS=Brassica napus OX=3708 GN=BnaA05g11350D PE=3 SV=1	41	8	12	1	325	35.1	5.48	51.53	72.9	80.5	59.3	74.2	92.6	96.1	149.1	107.5	160.4	107.3
A0A078G085	4-alpha-glucanotransferase OS=Brassica napus OX=3708 GN=BnaA09g07040D PE=3 SV=1	18	8	11	8	573	64.1	6.28	47.59	107.6	109.2	111	74.9	73.6	77.8	120.7	115.8	112.2	97.2
M4C7W6	Uncharacterized protein OS=Brassica rapa subsp. pekinensis OX=51351 PE=4 SV=1	25	8	11	4	478	51.4	7.08	46.52	88.4	96.4	90.2	99.1	91.1	95	112.1	112.4	112.3	103
M4C7K4	Uncharacterized protein OS=Brassica rapa subsp. pekinensis OX=51351 PE=4 SV=1	28	10	15	4	342	38.7	5.08	58.39	102.2	93.5	85.6	117.8	120.6	118.1	96.6	85.4	81.9	98.2
M4CKQ7	Uncharacterized protein OS=Brassica rapa subsp. pekinensis OX=51351 PE=4 SV=1	51	7	10	2	226	25.2	4.87	46.42	126.1	121.2	131.4	80.1	88	83.9	97.9	90.5	87.4	93.5
M4EAT6	Uncharacterized protein OS=Brassica rapa subsp. pekinensis OX=51351 PE=4 SV=1	40	10	20	6	234	26.1	10.14	65.98	102.5	100.9	97.8	124.5	125.7	126.7	76.5	71.6	74.7	99.2
A0A0D3B6D2	Serine/threonine-protein phosphatase OS=Brassica oleracea var. oleracea OX=109376 PE=3 SV=1	26	7	10	1	388	44.1	5.26	47.51	97	98.6	106.1	101.6	97.1	99.8	99.5	97.7	98.7	103.8
A0A1B1XZE2	DNA-directed RNA polymerase subunit beta OS=Brassica napus var. napus OX=138011 GN=rpoB PE=3 SV=1	15	11	13	11	1072	120.9	8.43	47.3	106.8	111.1	102.5	100.6	99.3	100	90.4	91.2	99.8	98.2
Q9S9G0	Non-specific lipid-transfer protein OS=Brassica napus OX=3708 PE=3 SV=1	62	4	16	3	93	9.4	9.07	82.01	137.8	136.5	139.3	84.5	82.1	84	81.2	80.9	78.9	94.7
A0A078GBH4	BnaA01g21560D protein OS=Brassica napus OX=3708 GN=BnaA01g21560D PE=4 SV=1	25	8	11	3	408	44.3	5.59	49.34	98.4	105.3	108.4	105.9	106	103.3	89.5	89.1	93.2	100.9
A0A0D3CSK7	Uncharacterized protein OS=Brassica oleracea var. oleracea OX=109376 PE=4 SV=1	19	10	15	2	602	68.6	7.18	56.03	98.3	100.2	101.3	108.4	109.3	112.3	88.8	89.6	91.4	100.5
M4ETX2	Uncharacterized protein OS=Brassica rapa subsp. pekinensis OX=51351 PE=3 SV=1	17	15	17	2	1111	122.8	9.38	46.84	120.6	128.1	120.7	91.1	106.8	119.3	72.1	68.6	61.4	111.2
A0A078F5C5	Superoxide dismutase OS=Brassica napus OX=3708 GN=BnaA05g28020D PE=3 SV=1	42	8	12	4	231	25.4	8.48	55.88	104.1	101.4	102.1	111.3	113.8	115	83.9	84.9	84	99.4
A0A078G7P3	BnaA08g25080D protein OS=Brassica napus OX=3708 GN=BnaA08g25080D PE=4 SV=1	23	9	12	3	512	57.2	6.37	49.83	111.7	111.2	109.1	84.4	85.2	84.8	103.1	105.7	105.8	99
M4F7Z9	Malic enzyme OS=Brassica rapa subsp. pekinensis OX=51351 PE=3 SV=1	17	8	11	8	618	69	5.95	50.32	115	119.1	119.8	65.5	64.2	66.3	115	116.9	116.9	101.1
A0A0D3CFT9	Uncharacterized protein OS=Brassica oleracea var. oleracea OX=109376 PE=3 SV=1	36	7	16	4	251	28.9	8.73	65.3	104.5	106.6	111.9	75.4	75.7	77	116.3	114.6	116.7	101.5
M4DPG4	Uncharacterized protein OS=Brassica rapa subsp. pekinensis OX=51351 PE=4 SV=1	29	8	12	1	262	28.1	5.62	57.74	98.8	97.8	102.5	97.7	97	97.1	102	103.4	102.6	101.1
A0A078GBI0	Beta-amylase OS=Brassica napus OX=3708 GN=BnaA08g05660D PE=3 SV=1	22	8	10	8	498	56.2	5.35	46.16	92.9	91.8	93.6	110.6	113.5	112.9	92.5	92.2	96.6	103.4
A0A0D3AKV7	Uncharacterized protein OS=Brassica oleracea var. oleracea OX=109376 GN=106327688 PE=4 SV=1	42	10	20	1	216	24	6.25	68	100.1	90.7	102.1	103.3	103.2	99.4	97.8	99.3	102.3	101.7
A0A078G6R5	BnaA01g33620D protein OS=Brassica napus OX=3708 GN=BnaA01g33620D PE=4 SV=1	15	10	11	3	907	102.6	5	46.35	96.5	100.5	98.8	108.5	113.2	109.9	94.3	88.1	90.7	99.5
A0A078ICP5	BnaA07g14320D protein OS=Brassica napus OX=3708 GN=BnaA07g14320D PE=4 SV=1	66	8	17	8	148	15.6	9.13	58.79	116.4	114.5	117.6	103.5	104.2	106.9	78.5	79.2	78.6	100.7
A0A078ID34	BnaA02g29450D protein OS=Brassica napus OX=3708 GN=BnaA02g29450D PE=3 SV=1	52	8	15	1	137	15.6	10.2	65.59	91	85	96.6	122.6	134.2	121.2	77.4	80.6	88.1	103.3
A0A078GPH9	BnaA08g07570D protein OS=Brassica napus OX=3708 GN=BnaA08g07570D PE=4 SV=1	28	10	14	1	483	53.4	5.78	55.89	110.4	93	82.6	103.8	101.1	107.2	79.2	106.1	105.9	110.9
A0A078ILR6	BnaC03g34500D protein OS=Brassica napus OX=3708 GN=BnaC03g34500D PE=4 SV=1	20	12	13	5	696	76.2	7.66	44.72	98.6	94.1	96.9	102.3	101.2	101.7	99.5	102.9	100.5	102.3
M4CTF5	Uncharacterized protein OS=Brassica rapa subsp. pekinensis OX=51351 PE=4 SV=1	31	7	11	2	270	29.3	6.42	49.77	104.8	105.1	104.9	94.9	92	92.9	99.1	101.7	107.2	97.5
M4D060	Eukaryotic translation initiation factor 3 subunit L OS=Brassica rapa subsp. pekinensis OX=51351 PE=3 SV=1	25	10	13	10	523	61.3	6.27	51.24	94.9	95.9	95.3	107.4	109.1	112.2	94.6	91.6	95.9	103.2
A0A0D3CWE6	Malic enzyme OS=Brassica oleracea var. oleracea OX=109376 GN=106300538 PE=3 SV=1	10	6	14	1	646	71.4	6.96	52.88	109.7	106.8	116.5	92.5	79.4	88.4	115.6	86.5	99	105.6
M4F2M1	Uncharacterized protein OS=Brassica rapa subsp. pekinensis OX=51351 PE=3 SV=1	29	12	13	1	529	59.1	8.84	50.6
A0A0D3EF45	40S ribosomal protein S7 OS=Brassica oleracea var. oleracea OX=109376 GN=106317945 PE=3 SV=1	46	7	13	2	190	22	9.79	56.16	101.3	98.9	92.5	117.1	119	115.4	84.8	82.5	87.4	101.2
A0A078JC84	BnaA01g34580D protein OS=Brassica napus OX=3708 GN=BnaA01g34580D PE=3 SV=1	28	12	13	10	486	52.5	9.06	54.16	104.3	99.7	104.3	66.6	68.3	69.4	129.8	129.4	127.9	100.3
A0A078FLB1	Succinate dehydrogenase [ubiquinone] iron-sulfur subunit, mitochondrial OS=Brassica napus OX=3708 GN=BnaA06g32140D PE=3 SV=1	32	8	12	1	281	31.5	8.53	52.55	100.6	98.6	102.3	91.3	91.4	92	108.1	111.5	107.5	96.8
A0A0D3B8D1	Uncharacterized protein OS=Brassica oleracea var. oleracea OX=109376 GN=106327926 PE=4 SV=1	17	10	11	1	752	84.8	5.78	46.65	96.7	98.8	113	72.3	72	73.9	123.8	124	119.5	106
M4DT43	Uncharacterized protein OS=Brassica rapa subsp. pekinensis OX=51351 PE=4 SV=1	19	15	17	15	811	93.3	9.13	55.41	74.1	72.7	76.8	36.2	34.9	33.9	189.7	194	188.6	99
M4F138	Uncharacterized protein OS=Brassica rapa subsp. pekinensis OX=51351 PE=4 SV=1	36	11	13	5	351	39.1	5.9	51.09	68.9	68.2	68.9	157.8	160.8	162.4	68	69.8	72.5	102.7
A0A0D3E9G1	Uncharacterized protein OS=Brassica oleracea var. oleracea OX=109376 GN=106315515 PE=4 SV=1	29	6	15	6	244	26.7	9.07	66.48	109.2	107	101.6	94.2	95.8	95.3	98.3	99.6	99.7	99.2
A0A0D3C399	Aspartate aminotransferase OS=Brassica oleracea var. oleracea OX=109376 GN=106336660 PE=4 SV=1	25	9	11	9	429	47.8	8.21	42.33	96	95.1	96.5	115.7	118.2	116.3	84.3	85.5	88.8	103.6
M4EPU5	Uncharacterized protein OS=Brassica rapa subsp. pekinensis OX=51351 PE=4 SV=1	26	11	12	7	519	58.1	8.7	50.48	87.7	90.3	90	122.7	129.3	130.4	83.6	81.5	80	104.5
A0A078FJS2	Beta-adaptin-like protein OS=Brassica napus OX=3708 GN=BnaC09g23990D PE=3 SV=1	15	12	14	12	899	99.7	5.03	50.74	92.9	93.1	95.5	110.5	115.4	111.4	94.7	91.4	93.4	101.7
A0A078HW55	BnaA01g05530D protein OS=Brassica napus OX=3708 GN=BnaA01g05530D PE=4 SV=1	32	11	12	11	369	41.3	8.43	41.88	101.9	107.5	106.5	99.3	96.5	92.8	97.8	96.1	101.7	99.8
A0A078HL18	BnaA05g34080D protein OS=Brassica napus OX=3708 GN=BnaA05g34080D PE=3 SV=1	30	11	13	5	530	56.8	6.84	45.86	109.1	111.2	109.8	94.3	91.3	91.6	97.5	94.3	101.3	99.5
M4DEV3	Beta-amylase OS=Brassica rapa subsp. pekinensis OX=51351 PE=3 SV=1	19	8	10	8	570	63.3	5.73	43.06	87.3	90.7	91.3	50.1	52.2	51.8	160.8	162.5	157.9	95.3
A0A0D3CVS5	Sodium/hydrogen exchanger OS=Brassica oleracea var. oleracea OX=109376 PE=3 SV=1	9	10	12	1	1278	142.1	6.39	45.54	100.1	110.5	88.8	103.8	105.6	102.2	90.6	92.2	105.8	100.4
A0A078FQ07	BnaA08g02470D protein OS=Brassica napus OX=3708 GN=BnaA08g02470D PE=4 SV=1	23	9	11	4	629	67.5	8.82	44.65	94.7	92.9	95.8	103.6	107.7	103.4	101.5	102.5	98.7	99.2
M4D588	Uncharacterized protein OS=Brassica rapa subsp. pekinensis OX=51351 PE=4 SV=1	55	10	11	3	211	23.1	7.42	45.63	75.9	72.3	79.5	112.2	123.9	127.9	103.7	100.3	103.3	101.1
A0A0D3CWK5	Uncharacterized protein OS=Brassica oleracea var. oleracea OX=109376 GN=106300647 PE=3 SV=1	32	6	14	6	238	25.8	10.23	57.63	103.8	103.7	105.3	109.3	110	113.4	85.5	85.5	83	100.3
M4D7F8	Pyruvate dehydrogenase E1 component subunit alpha OS=Brassica rapa subsp. pekinensis OX=51351 PE=4 SV=1	24	11	13	2	396	43.8	7.68	55.16	108.5	113.3	102	77.1	77.9	81.3	110.8	123.5	102.5	103.1
M4C991	Uncharacterized protein OS=Brassica rapa subsp. pekinensis OX=51351 PE=3 SV=1	24	12	18	3	516	58.8	7.15	60.69	77.4	77.8	76.7	93.8	94.4	94.5	127.9	130.2	127.4	99.7
A0A078HKS2	Glycylpeptide N-tetradecanoyltransferase OS=Brassica napus OX=3708 GN=BnaA10g11040D PE=3 SV=1	38	12	13	1	399	45.8	5.53	52.53	98	101.6	98.7	102.1	100.4	101.4	96.2	99.3	98.3	104.1
M4F8U0	Uncharacterized protein OS=Brassica rapa subsp. pekinensis OX=51351 PE=3 SV=1	39	11	12	10	382	42	6.46	51.03	106	109.7	106.7	74.2	74.6	71	118.4	118.3	121.6	99.5
A0A078G8E8	BnaA09g44120D protein OS=Brassica napus OX=3708 GN=BnaA09g44120D PE=4 SV=1	25	10	12	3	506	55.7	5.88	43.7	94.1	95.7	93.2	108.3	109	108.2	96.7	94.9	100.2	99.8
M4DE13	Delta-1-pyrroline-5-carboxylate synthase OS=Brassica rapa subsp. pekinensis OX=51351 PE=3 SV=1	14	10	15	1	719	77.7	6.84	53.95	79.9	76.1	73.2	129.5	131.7	114.1	89.4	106.7	93.6	105.8
A0A078FLL4	BnaA09g43790D protein OS=Brassica napus OX=3708 GN=BnaA09g43790D PE=4 SV=1	33	10	16	10	403	44	9.33	62.01	101.5	104.3	102	93.7	95	95.3	102.1	103.8	102.2	100
A0A078I201	BnaA02g14510D protein OS=Brassica napus OX=3708 GN=BnaA02g14510D PE=4 SV=1	39	10	20	1	221	24.9	10.64	68.88
A0A0D3DU65	Serine/threonine-protein phosphatase OS=Brassica oleracea var. oleracea OX=109376 GN=106307183 PE=3 SV=1	32	7	10	1	313	35.7	5.16	46.67	86.3	105	91.9	116	111.5	116.9	88.3	91.3	97	95.8
M4C7H1	Uncharacterized protein OS=Brassica rapa subsp. pekinensis OX=51351 PE=4 SV=1	32	10	13	2	401	44.3	7.94	49.47	90.4	89.5	93.2	119.2	118.2	119.9	88.5	90.3	89.3	101.5
A0A0D3E801	Ferredoxin--NADP reductase OS=Brassica oleracea var. oleracea OX=109376 GN=106319411 PE=3 SV=1	29	10	14	1	378	42.3	8.1	49.08	102.9	101.4	98.3	90.7	101.4	92.5	110.7	103	101.9	97.3
A0A078IEH2	BnaA08g11450D protein OS=Brassica napus OX=3708 GN=BnaA08g11450D PE=3 SV=1	27	15	15	5	662	74	6.9	51.6	103.3	99.6	95.9	99.9	101.5	101.8	100.1	99.5	98.5	100
M4CNI7	Uncharacterized protein OS=Brassica rapa subsp. pekinensis OX=51351 PE=4 SV=1	31	11	16	9	435	47.1	5.17	59.35	99.9	103.7	100.4	76.7	80.1	74.3	125.1	127.3	117.1	95.4
A0A0D3E1R0	Uncharacterized protein OS=Brassica oleracea var. oleracea OX=109376 GN=106313038 PE=4 SV=1	35	10	13	1	395	42.4	8.46	46.72	99.8	107.4	102	123.9	102.2	105.5	83.1	85	89.7	101.4
M4EID2	Uncharacterized protein OS=Brassica rapa subsp. pekinensis OX=51351 PE=4 SV=1	30	13	14	5	491	55.1	5.5	54.62	86.9	89	90.7	110.3	112	114.3	97.2	96.9	100.8	102
M4F8R8	Uncharacterized protein OS=Brassica rapa subsp. pekinensis OX=51351 PE=4 SV=1	36	9	18	9	261	28.7	8.29	67.49	109.5	106.1	107.6	100.8	105	105.1	89.6	87.6	89.5	99.2
A0A0D2ZQX2	Uncharacterized protein OS=Brassica oleracea var. oleracea OX=109376 GN=106320002 PE=4 SV=1	69	10	12	1	148	16.5	4.82	48.08
M4CBF1	Uncharacterized protein OS=Brassica rapa subsp. pekinensis OX=51351 PE=4 SV=1	28	11	15	2	466	50.6	6.93	64.19	95.4	95.3	106.8	93.8	89.5	92.2	107.5	105.1	112.2	102.2
A0A0D3BPW1	Uncharacterized protein OS=Brassica oleracea var. oleracea OX=109376 GN=106337226 PE=4 SV=1	39	8	16	1	208	23.1	7.9	58.47
M4C782	Uncharacterized protein OS=Brassica rapa subsp. pekinensis OX=51351 PE=3 SV=1	26	10	12	10	476	51.8	7.31	47.53	106.5	111.3	105.3	88.7	91.3	88.1	103.8	103	101.6	100.5
A0A0D3EHV5	Uncharacterized protein OS=Brassica oleracea var. oleracea OX=109376 GN=106313684 PE=3 SV=1	60	8	15	1	136	15.6	10.1	62.99
A0A078HYP6	Proteasome subunit beta type OS=Brassica napus OX=3708 GN=BnaC01g22750D PE=3 SV=1	48	9	14	1	214	23.6	6.05	54.04	95.6	101.3	105	110.7	107.8	105.8	90.9	90.9	89.9	101.9
M4CNN2	Uncharacterized protein OS=Brassica rapa subsp. pekinensis OX=51351 PE=3 SV=1	59	8	15	1	135	15.5	10.1	64.81	55.3	92.8	86	120.8	145.6	134.2	82.8	77.7	95.5	109.2
A0A126WYL5	Putative LOV domain-containing protein OS=Brassica nigra OX=3710 PE=2 SV=1	13	11	15	11	994	111.4	7.52	53.18	98.7	96.3	94.8	124.1	129.2	124.6	73	73.3	83.7	102.2
M4D9G7	Proline iminopeptidase OS=Brassica rapa subsp. pekinensis OX=51351 PE=3 SV=1	26	7	9	7	328	37.2	5.76	45.37	84.5	90.7	87	62.2	64.3	63.4	148.3	151.5	150.9	97.2
A0A0D3AIH6	Transmembrane 9 superfamily member OS=Brassica oleracea var. oleracea OX=109376 PE=3 SV=1	13	9	11	1	638	73.4	7.96	44.76	111.3	105.7	107.9	85.7	78.5	75.5	105.5	107.5	109.1	113.3
A0A0D3B0Y5	Uncharacterized protein OS=Brassica oleracea var. oleracea OX=109376 GN=106335959 PE=3 SV=1	51	11	19	2	238	26.4	9.04	66.29	116.3	98.5	97.2	112.8	120.6	120.1	81.7	81.7	73.7	97.4
A0A078HES6	BnaA01g31470D protein OS=Brassica napus OX=3708 GN=BnaA01g31470D PE=4 SV=1	19	9	11	2	674	74.5	5.78	42.52	121	105.9	113.4	86.6	79.7	80.4	108.6	93.4	106.3	104.7
M4FHD4	V-type proton ATPase subunit G OS=Brassica rapa subsp. pekinensis OX=51351 PE=3 SV=1	75	9	16	1	110	12.2	6	72	87.6	91.5	111.8	96.8	97.2	91.6	96.3	103.1	113.6	110.7
M4FIM6	Uncharacterized protein OS=Brassica rapa subsp. pekinensis OX=51351 PE=4 SV=1	45	7	10	5	239	26.3	7.9	43.84	97.2	98.8	107.3	99.2	101.9	96.5	101.7	96.4	98.3	102.8
A0A0D3DSU9	Histone H4 OS=Brassica oleracea var. oleracea OX=109376 PE=3 SV=1	19	6	19	6	284	32.1	11.56	68.99	97.1	97.9	96.5	126	130.2	131.3	73.5	73.4	73.1	101
A0A078GH46	BnaA05g30850D protein OS=Brassica napus OX=3708 GN=BnaA05g30850D PE=3 SV=1	20	10	13	10	615	69.9	8.41	53.17	95.8	94.1	94	101.3	101.8	100.7	105	103.7	106.4	97.1
A0A078I2K1	BnaA02g04960D protein OS=Brassica napus OX=3708 GN=BnaA02g04960D PE=3 SV=1	33	4	19	2	211	21.9	6.52	80.75	102.3	96	96.3	121.1	122.6	124.1	76.3	77.9	84.4	99
M4CKQ9	Uncharacterized protein OS=Brassica rapa subsp. pekinensis OX=51351 PE=4 SV=1	29	7	12	7	284	31.3	6.14	53.62	98.5	100.2	102.1	95.4	93.8	97.3	106.7	102.3	100.4	103.4
A0A078CAN8	BnaC03g73390D protein OS=Brassica napus OX=3708 GN=BnaC03g73390D PE=4 SV=1	60	11	17	9	206	22.7	5.27	60.05	89.1	89.5	89.7	126.4	129.1	133.8	79.1	77.6	83.4	102.3
M4CH54	Uncharacterized protein OS=Brassica rapa subsp. pekinensis OX=51351 PE=3 SV=1	35	10	14	10	313	34.4	6.64	54.29	92.4	91.7	92.7	91.8	94.2	94.7	114.9	112.9	112.9	101.8
M4EHQ6	Uncharacterized protein OS=Brassica rapa subsp. pekinensis OX=51351 PE=4 SV=1	45	8	15	1	239	26.1	4.92	64.33	85.8	75.9	93.7	92.5	98.2	86	117.8	133	124.2	92.9
M4E3K7	Uncharacterized protein OS=Brassica rapa subsp. pekinensis OX=51351 PE=3 SV=1	53	6	11	3	154	17.6	7.43	51.67	38.7	45.9	43.1	209	206.4	212	49.6	44.4	43.8	107.1
A0A0D3BRQ7	Uncharacterized protein OS=Brassica oleracea var. oleracea OX=109376 GN=106341779 PE=4 SV=1	44	7	60	2	159	17.6	6.05	193.28	106.8	104.5	107.7	95.1	100.8	97.6	95.1	101.5	91.8	99.2
H9XTI4	BnaCnng08770D protein (Fragment) OS=Brassica napus OX=3708 GN=GPAT4-C1 PE=2 SV=1	18	8	11	1	505	56.3	9.09	43.84	100.7	120.3	113.8	81.8	84.1	81.6	102	102.1	111.6	101.9
A0A0D3CVM6	Uncharacterized protein OS=Brassica oleracea var. oleracea OX=109376 GN=106300401 PE=4 SV=1	12	14	17	2	1120	124	7.24	55.74	101.8	102.8	89.3	111	119.2	117.1	83.7	89.3	88.9	96.9
M4DBI9	Uncharacterized protein OS=Brassica rapa subsp. pekinensis OX=51351 PE=4 SV=1	23	11	17	1	404	46.2	9.8	61.15	106.2	111.6	114.5	142.8	147.2	150.2	42	41.1	38.3	106.2
A0A078HPM4	BnaC09g14580D protein OS=Brassica napus OX=3708 GN=BnaC09g14580D PE=4 SV=1	29	11	17	7	423	46.7	5.43	58.53	130.1	126.7	128.9	53.5	49.5	51.7	121.8	123.4	115.7	98.7
A0A078J0B6	BnaA09g55770D protein OS=Brassica napus OX=3708 GN=BnaA09g55770D PE=4 SV=1	23	10	13	10	535	58.3	4.64	50.91	98.2	94.8	93.9	111.2	110	110.1	92.9	91	92	106
A0A078F7K5	BnaA03g18630D protein OS=Brassica napus OX=3708 GN=BnaA03g18630D PE=3 SV=1	36	11	25	11	206	23.8	10.42	79.29	98.1	96.1	97.2	125.1	126.8	126.1	77.8	76.3	76	100.4
A0A0D3AM14	Uncharacterized protein OS=Brassica oleracea var. oleracea OX=109376 PE=4 SV=1	7	10	18	2	1580	174.2	7.44	65.46	94.7	97.7	94.8	102	107.1	103.6	97.4	95.9	95.5	111.4
A0A078HC20	BnaA01g14310D protein OS=Brassica napus OX=3708 GN=BnaA01g14310D PE=4 SV=1	23	11	17	1	404	46.3	9.83	60.94	90.4	88.3	87.9	119.6	128.3	120.1	81.6	90.2	83.8	109.8
A0A078HSS5	BnaC02g41600D protein OS=Brassica napus OX=3708 GN=BnaC02g41600D PE=4 SV=1	37	7	12	7	308	34.3	6.67	45.72	94.7	96.1	93.8	108.6	108.5	104.9	99.7	97.8	95.6	100.2
A0A0D3DU66	Uncharacterized protein OS=Brassica oleracea var. oleracea OX=109376 GN=106312472 PE=4 SV=1	22	12	14	4	612	65.6	7.11	52.72	100.6	98	98.1	109.3	110.9	110.3	90	91.4	92.3	99.1
A0A0D3E4M2	Uncharacterized protein OS=Brassica oleracea var. oleracea OX=109376 GN=106312864 PE=4 SV=1	37	9	12	7	297	33.2	5.97	47.7	115.9	113.7	109.4	65.5	64.7	62.2	122.1	124	123.4	99
A0A078H392	BnaA02g34280D protein OS=Brassica napus OX=3708 GN=BnaA02g34280D PE=4 SV=1	14	11	14	3	778	83.5	7.55	49.4	93.5	92.1	96.8	105.1	108.3	112.4	98.2	89.9	99.1	104.3
A0A078HVI2	BnaA08g03320D protein OS=Brassica napus OX=3708 GN=BnaA08g03320D PE=3 SV=1	39	8	16	8	171	18.7	9.86	64.26	106	100.8	105.4	102.1	100.1	100.5	98.1	95.3	96.1	95.6
A0A0D3DIU0	Uncharacterized protein OS=Brassica oleracea var. oleracea OX=109376 GN=106312088 PE=4 SV=1	22	12	14	3	621	70.6	6.93	49.4	104.4	105.3	104.3	82.2	82	81.2	116.5	112.9	114.3	96.9
A0A075M4Z3	Ribulose bisphosphate carboxylase small chain (Fragment) OS=Brassica napus OX=3708 GN=rbcS PE=3 SV=1	38	10	116	1	177	19.9	8.43	319.8	118	98.9	75.9	74.4	83.2	94.5	120	103.7	108.4	123.1
A0A078FLK7	BnaA09g43110D protein OS=Brassica napus OX=3708 GN=BnaA09g43110D PE=4 SV=1	27	4	13	4	213	23.1	7.88	48.53	76.2	80.1	79	90	90.3	91.3	134.5	130.8	129.7	98.2
A0A078IZE3	BnaA04g29130D protein OS=Brassica napus OX=3708 GN=BnaA04g29130D PE=3 SV=1	17	10	13	2	672	72.8	7.17	44.24	103.4	101.9	100.3	98.3	98.3	98.5	101.1	97.8	99.8	100.6
M4E017	Uncharacterized protein OS=Brassica rapa subsp. pekinensis OX=51351 PE=4 SV=1	33	10	12	4	337	36.2	8.94	45.04	94.5	92.7	95.7	123.8	125.3	122.7	84.3	80.5	78.4	102.1
A0A0D3DJU0	Uncharacterized protein OS=Brassica oleracea var. oleracea OX=109376 GN=106312625 PE=4 SV=1	25	9	10	1	380	42.2	4.68	40.7	70.2	60.2	58.6	81.7	79.6	81.6	157.6	149.5	153.8	107.1
A0A078HQQ5	BnaC04g13950D protein OS=Brassica napus OX=3708 GN=BnaC04g13950D PE=3 SV=1	35	6	17	1	224	25.7	6.8	66.51	111.3	85	111	93	82.3	82	114.4	107.4	97.3	116.4
A0A078GLX1	BnaA06g12300D protein OS=Brassica napus OX=3708 GN=BnaA06g12300D PE=4 SV=1	26	16	24	2	585	64.7	5.36	69.18	92.1	95.5	96.3	111.8	115.4	111.5	92.8	90.6	93.4	100.6
A0A078HDY6	BnaA06g10080D protein OS=Brassica napus OX=3708 GN=BnaA06g10080D PE=4 SV=1	37	10	13	2	389	42.8	8.13	52.27	170	126.1	97.4	75.5	87.9	85.7	94.1	89	83.1	91
A0A078G9T4	BnaA09g01380D protein OS=Brassica napus OX=3708 GN=BnaA09g01380D PE=4 SV=1	21	11	14	11	751	84.2	5.71	53.99	94.5	93.2	93.2	97.2	96.2	97.6	112.4	105.1	109.8	100.8
M4DTC1	ATP-dependent Clp protease proteolytic subunit OS=Brassica rapa subsp. pekinensis OX=51351 PE=3 SV=1	21	6	14	3	279	31.2	9.06	56.32	105.4	109.2	104.7	96.4	95.2	92.9	96.9	101.3	98.9	99
A0A0D3A3H9	Profilin OS=Brassica oleracea var. oleracea OX=109376 GN=106308783 PE=3 SV=1	59	7	11	1	131	14.1	4.82	47.51
A0A078IXU2	BnaA06g38800D protein OS=Brassica napus OX=3708 GN=BnaA06g38800D PE=3 SV=1	25	8	11	8	409	44.6	8.1	42.52	98.5	96.8	98.6	105.5	105.6	103.7	100	94.9	96.1	100.4
M4DLH3	Glutamyl-tRNA(Gln) amidotransferase subunit A, chloroplastic/mitochondrial OS=Brassica rapa subsp. pekinensis OX=51351 GN=GATA PE=3 SV=1	25	7	9	5	414	43.7	5.76	38.86	104.8	102.1	104.1	96.8	97.9	101.5	96.4	96.1	99.3	101
A0A078GBV7	BnaA06g02110D protein OS=Brassica napus OX=3708 GN=BnaA06g02110D PE=3 SV=1	37	5	14	3	211	21.9	6.52	62.56	114.3	112.5	115	118.2	118.4	115.4	67.9	69.1	67.4	101.8
A0A0D3B0J6	Transmembrane 9 superfamily member OS=Brassica oleracea var. oleracea OX=109376 GN=106335688 PE=3 SV=1	13	9	11	2	638	73.1	7.93	41.28	111.9	93.4	102.4	84.3	95.6	73.4	117.7	116	111.6	93.8
A0A0D3D0S0	Uncharacterized protein OS=Brassica oleracea var. oleracea OX=109376 GN=106300866 PE=3 SV=1	20	8	11	8	544	57.6	7.37	50.16	112.4	112.5	115.2	95.4	96.9	98.3	89.6	89.6	87.4	102.9
A0A078HXA1	BnaA10g08330D protein OS=Brassica napus OX=3708 GN=BnaA10g08330D PE=4 SV=1	54	10	13	3	204	21.8	7.55	50.12	122.9	123.1	124.8	88.6	88.5	88	90.6	88.2	86.8	98.5
[truncated: 4,832 more rows]
