# Supplementary material for: Comparative Proteomics Indicates That Redox Homeostasis Is Involved in High- and Low-Temperature Stress Tolerance in a Novel Wucai (Brassica campestris L.) Genotype
Source: Int J Mol Sci. 2019 Aug 1;20(15):3760. doi: 10.3390/ijms20153760 (PMC6696267; doi:10.3390/ijms20153760)
Supplement: Supplementary file 1 [file ijms-20-03760-s001.zip › Supplementary S3-common upregulation.xlsx]

## Sheet: common up-regulated proteins
Table S1 List fo the most common up-regulated DEPs in response to LT and HT
Redox homeostasis
Accession	Uniprot	Gene Name	Molecular Function	Biological Process	Cell Component	Description	MW [kDa]	FC(LT/CK)	FC(HT/CK)
A0A0D3EHZ6	Q9ZNZ7	GLU1	GO:0015930,glutamate synthase activity|GO:0043169,cation binding|GO:0051538,3 iron, 4 sulfur cluster binding|GO:0051540,metal cluster binding|GO:0016638,oxidoreductase activity, acting on the CH-NH2 group of donors|GO:0016643,oxidoreductase activity, acting on the CH-NH2 group of donors, iron-sulfur protein as acceptor|GO:0051536,iron-sulfur cluster binding|GO:0016041,glutamate synthase (ferredox…	GO:0048467,gynoecium development|GO:0019222,regulation of metabolic process|GO:0051049,regulation of transport|GO:0009696,salicylic acid metabolic process|GO:0009697,salicylic acid biosynthetic process|GO:0044281,small molecule metabolic process|GO:0044283,small molecule biosynthetic process|GO:0051656,establishment of organelle localization|GO:1901362,organic cyclic compound biosynthetic process…	GO:0031974,membrane-enclosed lumen|GO:0031975,envelope|GO:0048046,apoplast|GO:0043229,intracellular organelle|GO:0043227,membrane-bounded organelle|GO:0043226,organelle|GO:0005737,cytoplasm|GO:0009941,chloroplast envelope|GO:0009536,plastid|GO:0009532,plastid stroma|GO:0009570,chloroplast stroma|GO:0016020,membrane|GO:0005739,mitochondrion|GO:0044435,plastid part|GO:0044434,chloroplast part|GO:00…	Uncharacterized protein OS=Brassica oleracea var. oleracea OX=109376 GN=106317861 PE=4 SV=1	176.3	3.46822	2.5093
A0A0D3CP20	Q9M5K3	LPD1	GO:0035639,purine ribonucleoside triphosphate binding|GO:0046872,metal ion binding|GO:0008270,zinc ion binding|GO:0043167,ion binding|GO:1901363,heterocyclic compound binding|GO:1901265,nucleoside phosphate binding|GO:0001882,nucleoside binding|GO:0043168,anion binding|GO:0043169,cation binding|GO:0050660,flavin adenine dinucleotide binding|GO:0046914,transition metal ion binding|GO:0000166,nucle…	GO:0010038,response to metal ion|GO:0042592,homeostatic process|GO:0042744,hydrogen peroxide catabolic process|GO:0042743,hydrogen peroxide metabolic process|GO:0050789,regulation of biological process|GO:0044699,single-organism process|GO:0044712,single-organism catabolic process|GO:0044710,single-organism metabolic process|GO:0065007,biological regulation|GO:0046686,response to cadmium ion|GO:0…	GO:0098796,membrane protein complex|GO:0044464,cell part|GO:0031974,membrane-enclosed lumen|GO:1990204,oxidoreductase complex|GO:0048046,apoplast|GO:0043229,intracellular organelle|GO:0043227,membrane-bounded organelle|GO:0043226,organelle|GO:0005737,cytoplasm|GO:0031090,organelle membrane|GO:0005743,mitochondrial inner membrane|GO:0016020,membrane|GO:0098803,respiratory chain complex|GO:0044444,…	Dihydrolipoyl dehydrogenase	62.9	2.82129	3.18493
A0A0D3BW42	Q8VYW6	GGT1	GO:0016787,hydrolase activity|GO:0003824,catalytic activity|GO:0008242,omega peptidase activity|GO:0036374,glutathione hydrolase activity|GO:0070011,peptidase activity, acting on L-amino acid peptides|GO:0008238,exopeptidase activity|GO:0016740,transferase activity|GO:0003840,gamma-glutamyltransferase activity|GO:0016746,transferase activity, transferring acyl groups|GO:0016756,glutathione gamma-…	GO:0009607,response to biotic stimulus|GO:0044238,primary metabolic process|GO:0044237,cellular metabolic process|GO:0048585,negative regulation of response to stimulus|GO:0006955,immune response|GO:0048583,regulation of response to stimulus|GO:0071229,cellular response to acid chemical|GO:0044248,cellular catabolic process|GO:0031348,negative regulation of defense response|GO:0034641,cellular ni…	GO:0048046,apoplast|GO:0005618,cell wall|GO:0044464,cell part|GO:0005623,cell|GO:0030312,external encapsulating structure|GO:0055044,symplast|GO:0071944,cell periphery|GO:0009506,plasmodesma|GO:0005911,cell-cell junction|GO:0009505,plant-type cell wall|GO:0030054,cell junction|GO:0005576,extracellular region	Uncharacterized protein OS=Brassica oleracea var. oleracea OX=109376 GN=106341494 PE=4 SV=1	31.1	1.45884	1.29879
A0A078H0G7	P53780	At3g57050	GO:0043168,anion binding|GO:0016846,carbon-sulfur lyase activity|GO:0004121,cystathionine beta-lyase activity|GO:0097159,organic cyclic compound binding|GO:0016829,lyase activity|GO:0043167,ion binding|GO:0003824,catalytic activity|GO:0048037,cofactor binding|GO:0030170,pyridoxal phosphate binding|GO:1901363,heterocyclic compound binding|GO:0005488,binding|GO:0004123,cystathionine gamma-lyase act…	GO:0071266,'de novo' L-methionine biosynthetic process|GO:0019752,carboxylic acid metabolic process|GO:0071265,L-methionine biosynthetic process|GO:0090304,nucleic acid metabolic process|GO:0044249,cellular biosynthetic process|GO:0034641,cellular nitrogen compound metabolic process|GO:0006807,nitrogen compound metabolic process|GO:0009067,aspartate family amino acid biosynthetic process|GO:00090…	GO:0005737,cytoplasm|GO:0009536,plastid|GO:0043231,intracellular membrane-bounded organelle|GO:0009532,plastid stroma|GO:0009570,chloroplast stroma|GO:0044464,cell part|GO:0044444,cytoplasmic part|GO:0005623,cell|GO:0005622,intracellular|GO:0044446,intracellular organelle part|GO:0043229,intracellular organelle|GO:0044435,plastid part|GO:0044434,chloroplast part|GO:0044424,intracellular part|GO:0…	BnaC04g24570D protein	50.4	2.69212	1.84975
M4DPM8	Q8L742	At4g12290	GO:0043169,cation binding|GO:0046872,metal ion binding|GO:0046914,transition metal ion binding|GO:0016638,oxidoreductase activity, acting on the CH-NH2 group of donors|GO:0043167,ion binding|GO:0016641,oxidoreductase activity, acting on the CH-NH2 group of donors, oxygen as acceptor|GO:0008131,primary amine oxidase activity|GO:0003824,catalytic activity|GO:0048037,cofactor binding|GO:0005488,bind…	GO:0044710,single-organism metabolic process|GO:1901564,organonitrogen compound metabolic process|GO:0009308,amine metabolic process|GO:0071704,organic substance metabolic process|GO:0006807,nitrogen compound metabolic process|GO:0055114,oxidation-reduction process|GO:0008152,metabolic process|GO:0044699,single-organism process	GO:0005737,cytoplasm|GO:0005794,Golgi apparatus|GO:0031984,organelle subcompartment|GO:0043231,intracellular membrane-bounded organelle|GO:0005773,vacuole|GO:0043227,membrane-bounded organelle|GO:0005802,trans-Golgi network|GO:0044444,cytoplasmic part|GO:0043229,intracellular organelle|GO:0005623,cell|GO:0005622,intracellular|GO:0044446,intracellular organelle part|GO:0044431,Golgi apparatus part…	Amine oxidase OS=Brassica rapa subsp. pekinensis OX=51351 PE=3 SV=1	83.3	2.03868	2
A0A0D3CAP0	Q9S9M7	At1g16080	GO:0003824,catalytic activity|GO:0016491,oxidoreductase activity	GO:0006739,NADP metabolic process|GO:0008152,metabolic process|GO:0006732,coenzyme metabolic process|GO:0006733,oxidoreduction coenzyme metabolic process|GO:0030154,cell differentiation|GO:0061024,membrane organization|GO:0034641,cellular nitrogen compound metabolic process|GO:0006098,pentose-phosphate shunt|GO:1901360,organic cyclic compound metabolic process|GO:0046496,nicotinamide nucleotide m…	GO:0031975,envelope|GO:0048046,apoplast|GO:0043229,intracellular organelle|GO:0043227,membrane-bounded organelle|GO:0043226,organelle|GO:0005737,cytoplasm|GO:0009941,chloroplast envelope|GO:0009536,plastid|GO:0009532,plastid stroma|GO:0009570,chloroplast stroma|GO:0044435,plastid part|GO:0044434,chloroplast part|GO:0031967,organelle envelope|GO:0009507,chloroplast|GO:0009526,plastid envelope|GO:0…	Uncharacterized protein OS=Brassica oleracea var. oleracea OX=109376 GN=106292532 PE=4 SV=1	33.5	1.74234	1.30946
M4CDF5	Q29Q34	At5g19440	GO:0050662,coenzyme binding|GO:0016614,oxidoreductase activity, acting on CH-OH group of donors|GO:0016616,oxidoreductase activity, acting on the CH-OH group of donors, NAD or NADP as acceptor|GO:0004022,alcohol dehydrogenase (NAD) activity|GO:0003824,catalytic activity|GO:0048037,cofactor binding|GO:0005488,binding|GO:0016491,oxidoreductase activity	GO:0006520,cellular amino acid metabolic process|GO:0046482,para-aminobenzoic acid metabolic process|GO:0019752,carboxylic acid metabolic process|GO:0006807,nitrogen compound metabolic process|GO:0044281,small molecule metabolic process|GO:0044699,single-organism process|GO:0044710,single-organism metabolic process|GO:0042537,benzene-containing compound metabolic process|GO:0071704,organic substa…	GO:0005737,cytoplasm|GO:0005794,Golgi apparatus|GO:0043231,intracellular membrane-bounded organelle|GO:0005829,cytosol|GO:0016020,membrane|GO:0044464,cell part|GO:0044444,cytoplasmic part|GO:0005623,cell|GO:0005622,intracellular|GO:0055044,symplast|GO:0043229,intracellular organelle|GO:0071944,cell periphery|GO:0030054,cell junction|GO:0005911,cell-cell junction|GO:0005886,plasma membrane|GO:0044…	Uncharacterized protein OS=Brassica rapa subsp. pekinensis OX=51351 PE=4 SV=1	36.2	1.50646	1.24032
M4CB67	Q9LHH7	FOLD2	GO:0016787,hydrolase activity|GO:0016814,hydrolase activity, acting on carbon-nitrogen (but not peptide) bonds, in cyclic amidines|GO:0016810,hydrolase activity, acting on carbon-nitrogen (but not peptide) bonds|GO:0004477,methenyltetrahydrofolate cyclohydrolase activity|GO:0016646,oxidoreductase activity, acting on the CH-NH group of donors, NAD or NADP as acceptor|GO:0004488,methylenetetrahydro…	GO:0035999,tetrahydrofolate interconversion|GO:0044281,small molecule metabolic process|GO:0044283,small molecule biosynthetic process|GO:1901362,organic cyclic compound biosynthetic process|GO:1901360,organic cyclic compound metabolic process|GO:0044710,single-organism metabolic process|GO:0044711,single-organism biosynthetic process|GO:0006073,cellular glucan metabolic process|GO:0006760,folic …	GO:0005737,cytoplasm|GO:0009536,plastid|GO:0043231,intracellular membrane-bounded organelle|GO:0005829,cytosol|GO:0044464,cell part|GO:0044444,cytoplasmic part|GO:0005623,cell|GO:0005622,intracellular|GO:0043229,intracellular organelle|GO:0044424,intracellular part|GO:0043227,membrane-bounded organelle|GO:0043226,organelle|GO:0009507,chloroplast	Uncharacterized protein OS=Brassica rapa subsp. pekinensis OX=51351 PE=3 SV=1	31.7	1.43216	2.15412
A0A0D3B154	Q8LPJ5	At5g14590	GO:0043169,cation binding|GO:0043167,ion binding|GO:0016614,oxidoreductase activity, acting on CH-OH group of donors|GO:0016616,oxidoreductase activity, acting on the CH-OH group of donors, NAD or NADP as acceptor|GO:0003824,catalytic activity|GO:0051287,NAD binding|GO:0000287,magnesium ion binding|GO:0036094,small molecule binding|GO:0000166,nucleotide binding|GO:0050662,coenzyme binding|GO:0004…	GO:0019752,carboxylic acid metabolic process|GO:0006099,tricarboxylic acid cycle|GO:0009060,aerobic respiration|GO:0044281,small molecule metabolic process|GO:0006091,generation of precursor metabolites and energy|GO:0072350,tricarboxylic acid metabolic process|GO:0044699,single-organism process|GO:0044710,single-organism metabolic process|GO:0071704,organic substance metabolic process|GO:0045333…	GO:0031976,plastid thylakoid|GO:0043229,intracellular organelle|GO:0043227,membrane-bounded organelle|GO:0043226,organelle|GO:0009579,thylakoid|GO:0009534,chloroplast thylakoid|GO:0031984,organelle subcompartment|GO:0009532,plastid stroma|GO:0009570,chloroplast stroma|GO:0005739,mitochondrion|GO:0044435,plastid part|GO:0044434,chloroplast part|GO:0005737,cytoplasm|GO:0009536,plastid|GO:0009507,ch…	Isocitrate dehydrogenase [NADP] OS=Brassica oleracea var. oleracea OX=109376 GN=106335730 PE=3 SV=1	53.7	1.43174	1.20194
A0A078FVI0	Q9SRZ6	ICDH	GO:0051287,NAD binding|GO:0005488,binding|GO:0000166,nucleotide binding|GO:1901363,heterocyclic compound binding|GO:1901265,nucleoside phosphate binding|GO:0016491,oxidoreductase activity|GO:0043169,cation binding|GO:0046914,transition metal ion binding|GO:0000287,magnesium ion binding|GO:0043167,ion binding|GO:0004448,isocitrate dehydrogenase activity|GO:0046872,metal ion binding|GO:0050662,coen…	GO:0051049,regulation of transport|GO:0009167,purine ribonucleoside monophosphate metabolic process|GO:0044281,small molecule metabolic process|GO:0009161,ribonucleoside monophosphate metabolic process|GO:0010043,response to zinc ion|GO:0072350,tricarboxylic acid metabolic process|GO:0071840,cellular component organization or biogenesis|GO:0044712,single-organism catabolic process|GO:0044710,sing…	GO:0048046,apoplast|GO:0043229,intracellular organelle|GO:0071944,cell periphery|GO:0043227,membrane-bounded organelle|GO:0043226,organelle|GO:0030054,cell junction|GO:0005737,cytoplasm|GO:0009536,plastid|GO:0009532,plastid stroma|GO:0009570,chloroplast stroma|GO:0016020,membrane|GO:0044435,plastid part|GO:0044434,chloroplast part|GO:0055044,symplast|GO:0005911,cell-cell junction|GO:0005886,plasm…	Isocitrate dehydrogenase [NADP] OS=Brassica napus OX=3708 GN=BnaA02g12320D PE=3 SV=1	46	1.5707	1.23497
A0A0D3CWL2	Q9S795	ALDH10A8	GO:0008802,betaine-aldehyde dehydrogenase activity|GO:0004029,aldehyde dehydrogenase (NAD) activity|GO:0016620,oxidoreductase activity, acting on the aldehyde or oxo group of donors, NAD or NADP as acceptor|GO:0003824,catalytic activity|GO:0016903,oxidoreductase activity, acting on the aldehyde or oxo group of donors|GO:0016491,oxidoreductase activity	GO:0042221,response to chemical|GO:0042398,cellular modified amino acid biosynthetic process|GO:0044249,cellular biosynthetic process|GO:0034641,cellular nitrogen compound metabolic process|GO:0006807,nitrogen compound metabolic process|GO:0044281,small molecule metabolic process|GO:0009414,response to water deprivation|GO:0009415,response to water|GO:0009651,response to salt stress|GO:1901566,or…	GO:0005737,cytoplasm|GO:0009536,plastid|GO:0043231,intracellular membrane-bounded organelle|GO:0005618,cell wall|GO:0005829,cytosol|GO:0044464,cell part|GO:0044444,cytoplasmic part|GO:0005623,cell|GO:0030312,external encapsulating structure|GO:0043229,intracellular organelle|GO:0071944,cell periphery|GO:0044424,intracellular part|GO:0009516,leucoplast|GO:0005622,intracellular|GO:0043227,membrane-…	Uncharacterized protein OS=Brassica oleracea var. oleracea OX=109376 GN=106300125 PE=3 SV=1	54.6	1.42212	1.25539
M4D1Z9	Q9STX2	VEP1	GO:0016628,oxidoreductase activity, acting on the CH-CH group of donors, NAD or NADP as acceptor|GO:0016627,oxidoreductase activity, acting on the CH-CH group of donors|GO:0003824,catalytic activity|GO:0047787,delta4-3-oxosteroid 5beta-reductase activity|GO:0035671,enone reductase activity|GO:0016491,oxidoreductase activity	GO:0032502,developmental process|GO:0007389,pattern specification process|GO:0044710,single-organism metabolic process|GO:0032501,multicellular organismal process|GO:0010051,xylem and phloem pattern formation|GO:0044707,single-multicellular organism process|GO:0044238,primary metabolic process|GO:0044699,single-organism process|GO:1901360,organic cyclic compound metabolic process|GO:0055114,oxida…	GO:0005737,cytoplasm|GO:0005829,cytosol|GO:0044464,cell part|GO:0005623,cell|GO:0005622,intracellular|GO:0044444,cytoplasmic part|GO:0044424,intracellular part	Uncharacterized protein OS=Brassica rapa subsp. pekinensis OX=51351 PE=4 SV=1	44.2	1.38665	1.21351
M4F8V3	Q9FI36	MDN11.10	GO:0003824,catalytic activity|GO:0051213,dioxygenase activity|GO:0016491,oxidoreductase activity	GO:0008152,metabolic process|GO:0044710,single-organism metabolic process|GO:0044699,single-organism process|GO:0055114,oxidation-reduction process	0	Uncharacterized protein OS=Brassica rapa subsp. pekinensis OX=51351 PE=4 SV=1	40.4	1.30831	1.28914
Q84TK5	P42799	GSA1	GO:0043168,anion binding|GO:0016853,isomerase activity|GO:0003824,catalytic activity|GO:0042286,glutamate-1-semialdehyde 2,1-aminomutase activity|GO:0097159,organic cyclic compound binding|GO:1901363,heterocyclic compound binding|GO:0008483,transaminase activity|GO:0016740,transferase activity|GO:0048037,cofactor binding|GO:0030170,pyridoxal phosphate binding|GO:0016869,intramolecular transferase…	GO:0080090,regulation of primary metabolic process|GO:0019222,regulation of metabolic process|GO:0006778,porphyrin-containing compound metabolic process|GO:0006779,porphyrin-containing compound biosynthetic process|GO:0044281,small molecule metabolic process|GO:0044283,small molecule biosynthetic process|GO:1901362,organic cyclic compound biosynthetic process|GO:1901360,organic cyclic compound me…	GO:0031975,envelope|GO:0048046,apoplast|GO:0043229,intracellular organelle|GO:0043227,membrane-bounded organelle|GO:0043226,organelle|GO:0005737,cytoplasm|GO:0009941,chloroplast envelope|GO:0009536,plastid|GO:0009532,plastid stroma|GO:0009570,chloroplast stroma|GO:0044435,plastid part|GO:0044434,chloroplast part|GO:0031967,organelle envelope|GO:0009507,chloroplast|GO:0009526,plastid envelope|GO:0…	BnaA09g06670D protein OS=Brassica napus OX=3708 GN=Gsa PE=2 SV=1	50.3	1.30717	1.45992
A0A078GQG9	Q9S9W2	SDRA	GO:0003824,catalytic activity|GO:0016491,oxidoreductase activity	GO:0022622,root system development|GO:0006631,fatty acid metabolic process|GO:0048589,developmental growth|GO:0048588,developmental cell growth|GO:0050896,response to stimulus|GO:0030154,cell differentiation|GO:0048468,cell development|GO:0048469,cell maturation|GO:0019752,carboxylic acid metabolic process|GO:0034641,cellular nitrogen compound metabolic process|GO:0006807,nitrogen compound metabo…	GO:0005737,cytoplasm|GO:0043231,intracellular membrane-bounded organelle|GO:0044464,cell part|GO:0005777,peroxisome|GO:0044444,cytoplasmic part|GO:0005623,cell|GO:0005622,intracellular|GO:0042579,microbody|GO:0043229,intracellular organelle|GO:0044424,intracellular part|GO:0043227,membrane-bounded organelle|GO:0043226,organelle	BnaC03g64870D protein OS=Brassica napus OX=3708 GN=BnaC03g64870D PE=4 SV=1	27.5	1.30457	1.55824
A0A078H9N8	Q9LW34	At3g26770	GO:0003824,catalytic activity|GO:0016491,oxidoreductase activity	GO:0032502,developmental process|GO:0044710,single-organism metabolic process|GO:0009987,cellular process|GO:0044260,cellular macromolecule metabolic process|GO:0010089,xylem development|GO:0071704,organic substance metabolic process|GO:0010087,phloem or xylem histogenesis|GO:0048856,anatomical structure development|GO:0009888,tissue development|GO:0044237,cellular metabolic process|GO:0043170,ma…	0	BnaA02g28260D protein OS=Brassica napus OX=3708 GN=BnaA02g28260D PE=4 SV=1	32	1.29793	1.34779
M4DE13	P54888	P5CSB	GO:0019202,amino acid kinase activity|GO:0035639,purine ribonucleoside triphosphate binding|GO:0005488,binding|GO:0043167,ion binding|GO:1901363,heterocyclic compound binding|GO:0001883,purine nucleoside binding|GO:0001882,nucleoside binding|GO:0043168,anion binding|GO:0004349,glutamate 5-kinase activity|GO:0016620,oxidoreductase activity, acting on the aldehyde or oxo group of donors, NAD or NAD…	GO:1901566,organonitrogen compound biosynthetic process|GO:0044707,single-multicellular organism process|GO:0061458,reproductive system development|GO:0016310,phosphorylation|GO:0044283,small molecule biosynthetic process|GO:0019752,carboxylic acid metabolic process|GO:0009791,post-embryonic development|GO:0009790,embryo development|GO:0009793,embryo development ending in seed dormancy|GO:0006807…	GO:0005737,cytoplasm|GO:0009536,plastid|GO:0043231,intracellular membrane-bounded organelle|GO:0005829,cytosol|GO:0044464,cell part|GO:0044444,cytoplasmic part|GO:0005623,cell|GO:0005622,intracellular|GO:0055044,symplast|GO:0043229,intracellular organelle|GO:0030054,cell junction|GO:0005911,cell-cell junction|GO:0044424,intracellular part|GO:0043227,membrane-bounded organelle|GO:0043226,organelle…	Delta-1-pyrroline-5-carboxylate synthase OS=Brassica rapa subsp. pekinensis OX=51351 PE=3 SV=1	77.7	1.26396	1.63743
J7GUS8	Q39219	AOX1A	GO:0043169,cation binding|GO:0046872,metal ion binding|GO:0009916,alternative oxidase activity|GO:0043167,ion binding|GO:0003824,catalytic activity|GO:0005488,binding|GO:0016679,oxidoreductase activity, acting on diphenols and related substances as donors|GO:0016682,oxidoreductase activity, acting on diphenols and related substances as donors, oxygen as acceptor|GO:0016491,oxidoreductase activity	GO:0031930,mitochondria-nucleus signaling pathway|GO:0023052,signaling|GO:0007165,signal transduction|GO:0006091,generation of precursor metabolites and energy|GO:0050789,regulation of biological process|GO:0044699,single-organism process|GO:0044710,single-organism metabolic process|GO:0065007,biological regulation|GO:0009628,response to abiotic stimulus|GO:0009987,cellular process|GO:0051716,cel…	GO:0044464,cell part|GO:0031975,envelope|GO:0043229,intracellular organelle|GO:0043227,membrane-bounded organelle|GO:0043226,organelle|GO:0031224,intrinsic component of membrane|GO:0005737,cytoplasm|GO:0031090,organelle membrane|GO:0016021,integral component of membrane|GO:0016020,membrane|GO:0044444,cytoplasmic part|GO:0005739,mitochondrion|GO:0031967,organelle envelope|GO:0031966,mitochondrial …	Ubiquinol oxidase OS=Brassica rapa subsp. chinensis OX=93385 GN=AOX PE=2 SV=1	47.8	1.26211	1.63279
A0A0D3DZN5	O65271	FOLD4	GO:0016787,hydrolase activity|GO:0016814,hydrolase activity, acting on carbon-nitrogen (but not peptide) bonds, in cyclic amidines|GO:0016810,hydrolase activity, acting on carbon-nitrogen (but not peptide) bonds|GO:0004477,methenyltetrahydrofolate cyclohydrolase activity|GO:0016646,oxidoreductase activity, acting on the CH-NH group of donors, NAD or NADP as acceptor|GO:0004488,methylenetetrahydro…	GO:0044238,primary metabolic process|GO:0006732,coenzyme metabolic process|GO:0006730,one-carbon metabolic process|GO:0019752,carboxylic acid metabolic process|GO:0051188,cofactor biosynthetic process|GO:0044249,cellular biosynthetic process|GO:0034641,cellular nitrogen compound metabolic process|GO:0006807,nitrogen compound metabolic process|GO:0009108,coenzyme biosynthetic process|GO:0044281,sm…	GO:0005737,cytoplasm|GO:0009536,plastid|GO:0043231,intracellular membrane-bounded organelle|GO:0005829,cytosol|GO:0044464,cell part|GO:0044444,cytoplasmic part|GO:0005623,cell|GO:0005622,intracellular|GO:0043229,intracellular organelle|GO:0044424,intracellular part|GO:0043227,membrane-bounded organelle|GO:0043226,organelle|GO:0009507,chloroplast	Uncharacterized protein OS=Brassica oleracea var. oleracea OX=109376 GN=106319000 PE=3 SV=1	37.7	1.25612	1.36291
A0A078FVH8	Q39173	P2	GO:0005488,binding|GO:0043169,cation binding|GO:0016628,oxidoreductase activity, acting on the CH-CH group of donors, NAD or NADP as acceptor|GO:0046914,transition metal ion binding|GO:0016627,oxidoreductase activity, acting on the CH-CH group of donors|GO:0043167,ion binding|GO:0003824,catalytic activity|GO:0008270,zinc ion binding|GO:0032440,2-alkenal reductase [NAD(P)] activity|GO:0046872,meta…	GO:0044710,single-organism metabolic process|GO:0050896,response to stimulus|GO:0006950,response to stress|GO:0055114,oxidation-reduction process|GO:0008152,metabolic process|GO:0006979,response to oxidative stress|GO:0044699,single-organism process	GO:0005737,cytoplasm|GO:0005829,cytosol|GO:0016020,membrane|GO:0044464,cell part|GO:0005623,cell|GO:0005622,intracellular|GO:0044444,cytoplasmic part|GO:0071944,cell periphery|GO:0005886,plasma membrane|GO:0044424,intracellular part	BnaC09g40930D protein	38.5	1.23484	1.2099
M4EQV4	Q9SJV2	At2g21250	GO:0003824,catalytic activity|GO:0016491,oxidoreductase activity	GO:0044710,single-organism metabolic process|GO:0010038,response to metal ion|GO:0050896,response to stimulus|GO:0055114,oxidation-reduction process|GO:0008152,metabolic process|GO:0046686,response to cadmium ion|GO:0042221,response to chemical|GO:0010035,response to inorganic substance|GO:0044699,single-organism process	GO:0005737,cytoplasm|GO:0005829,cytosol|GO:0044464,cell part|GO:0005623,cell|GO:0005622,intracellular|GO:0044444,cytoplasmic part|GO:0044424,intracellular part	Uncharacterized protein OS=Brassica rapa subsp. pekinensis OX=51351 PE=4 SV=1	34.9	1.22633	1.3385
A0A078HJ21	Q8LGI2	At5g39410	GO:0003824,catalytic activity|GO:0016491,oxidoreductase activity	GO:0006996,organelle organization|GO:0044710,single-organism metabolic process|GO:0007623,circadian rhythm|GO:0051276,chromosome organization|GO:0006325,chromatin organization|GO:0071840,cellular component organization or biogenesis|GO:0009987,cellular process|GO:0006333,chromatin assembly or disassembly|GO:0016043,cellular component organization|GO:0048511,rhythmic process|GO:0043933,macromolecu…	GO:0031975,envelope|GO:0043229,intracellular organelle|GO:0071944,cell periphery|GO:0043227,membrane-bounded organelle|GO:0043226,organelle|GO:0005737,cytoplasm|GO:0009941,chloroplast envelope|GO:0009536,plastid|GO:0031090,organelle membrane|GO:0005773,vacuole|GO:0098805,whole membrane|GO:0016020,membrane|GO:0044444,cytoplasmic part|GO:0005739,mitochondrion|GO:0005774,vacuolar membrane|GO:0044437…	BnaC04g31440D protein	49.8	1.21002	1.3988
M4CRN8	Q96329	ACX4	GO:0043168,anion binding|GO:0050662,coenzyme binding|GO:0050660,flavin adenine dinucleotide binding|GO:0097159,organic cyclic compound binding|GO:0016627,oxidoreductase activity, acting on the CH-CH group of donors|GO:1901363,heterocyclic compound binding|GO:0000166,nucleotide binding|GO:0036094,small molecule binding|GO:0003824,catalytic activity|GO:0048037,cofactor binding|GO:0005488,binding|GO…	GO:0034440,lipid oxidation|GO:0008104,protein localization|GO:0044281,small molecule metabolic process|GO:0044282,small molecule catabolic process|GO:0071840,cellular component organization or biogenesis|GO:0044712,single-organism catabolic process|GO:0044710,single-organism metabolic process|GO:0070727,cellular macromolecule localization|GO:0010256,endomembrane system organization|GO:0043574,per…	GO:0005737,cytoplasm|GO:0043231,intracellular membrane-bounded organelle|GO:0044464,cell part|GO:0005829,cytosol|GO:0005777,peroxisome|GO:0044444,cytoplasmic part|GO:0005623,cell|GO:0005622,intracellular|GO:0042579,microbody|GO:0043229,intracellular organelle|GO:0044424,intracellular part|GO:0009514,glyoxysome|GO:0043227,membrane-bounded organelle|GO:0043226,organelle	Uncharacterized protein	48.1	1.20474	1.79258
Photosynthesis
Accession	Uniprot	Gene Name	Molecular Function	Biological Process	Cell Component	Description	MW [kDa]	FC(LT/CK)	FC(HT/CK)
M4F7V3	P23321	PSBO1	GO:0005488,binding|GO:0043169,cation binding|GO:0005509,calcium ion binding|GO:0005515,protein binding|GO:0003727,single-stranded RNA binding|GO:0097159,organic cyclic compound binding|GO:0010242,oxygen evolving activity|GO:0043167,ion binding|GO:0008266,poly(U) RNA binding|GO:0003824,catalytic activity|GO:0003723,RNA binding|GO:0003676,nucleic acid binding|GO:0008187,poly-pyrimidine tract bindin…	GO:0009595,detection of biotic stimulus|GO:0008104,protein localization|GO:0019220,regulation of phosphate metabolic process|GO:0080090,regulation of primary metabolic process|GO:0019222,regulation of metabolic process|GO:0006470,protein dephosphorylation|GO:0048585,negative regulation of response to stimulus|GO:0043412,macromolecule modification|GO:0048583,regulation of response to stimulus|GO:0…	GO:0031978,plastid thylakoid lumen|GO:0055035,plastid thylakoid membrane|GO:0034357,photosynthetic membrane|GO:0031976,plastid thylakoid|GO:0031977,thylakoid lumen|GO:0019898,extrinsic component of membrane|GO:0048046,apoplast|GO:0043229,intracellular organelle|GO:0005622,intracellular|GO:0009654,photosystem II oxygen evolving complex|GO:0043226,organelle|GO:0031224,intrinsic component of membran…	Uncharacterized protein	35.1	18.8744	21.8837
A0A078FRX3	Q42029	PSBP1	GO:0005488,binding|GO:0043169,cation binding|GO:0097159,organic cyclic compound binding|GO:0043167,ion binding|GO:0008266,poly(U) RNA binding|GO:0003727,single-stranded RNA binding|GO:0003723,RNA binding|GO:0003676,nucleic acid binding|GO:0008187,poly-pyrimidine tract binding|GO:0046872,metal ion binding|GO:1901363,heterocyclic compound binding|GO:0005509,calcium ion binding|GO:0005515,protein bi…	GO:0009595,detection of biotic stimulus|GO:0008104,protein localization|GO:0019222,regulation of metabolic process|GO:0051049,regulation of transport|GO:0048585,negative regulation of response to stimulus|GO:0048583,regulation of response to stimulus|GO:0031348,negative regulation of defense response|GO:0009696,salicylic acid metabolic process|GO:0009697,salicylic acid biosynthetic process|GO:000…	GO:0031978,plastid thylakoid lumen|GO:0055035,plastid thylakoid membrane|GO:0034357,photosynthetic membrane|GO:0031976,plastid thylakoid|GO:0031977,thylakoid lumen|GO:0019898,extrinsic component of membrane|GO:0048046,apoplast|GO:0043229,intracellular organelle|GO:0009579,thylakoid|GO:0043227,membrane-bounded organelle|GO:0043226,organelle|GO:0009535,chloroplast thylakoid membrane|GO:0009534,chlo…	BnaA08g28710D protein	28	3.93668	2.44079
M4DWT2	O49668	PAM68	0	GO:0022607,cellular component assembly|GO:0070271,protein complex biogenesis|GO:0043933,macromolecular complex subunit organization|GO:0009451,RNA modification|GO:0090304,nucleic acid metabolic process|GO:0034641,cellular nitrogen compound metabolic process|GO:0006807,nitrogen compound metabolic process|GO:0034622,cellular macromolecular complex assembly|GO:0006091,generation of precursor metabol…	GO:0055035,plastid thylakoid membrane|GO:0034357,photosynthetic membrane|GO:0031976,plastid thylakoid|GO:0043229,intracellular organelle|GO:0005622,intracellular|GO:0043227,membrane-bounded organelle|GO:0043226,organelle|GO:0031224,intrinsic component of membrane|GO:0009535,chloroplast thylakoid membrane|GO:0009534,chloroplast thylakoid|GO:0031984,organelle subcompartment|GO:0016021,integral comp…	Uncharacterized protein	22.7	2.69786	1.82326
A0A078J7L7	Q9STS7	CHL	GO:0045735,nutrient reservoir activity|GO:0036094,small molecule binding|GO:0005488,binding	GO:0050896,response to stimulus|GO:0006950,response to stress|GO:0006979,response to oxidative stress|GO:0045922,negative regulation of fatty acid metabolic process|GO:0034440,lipid oxidation|GO:0006631,fatty acid metabolic process|GO:0044707,single-multicellular organism process|GO:0009892,negative regulation of metabolic process|GO:0080090,regulation of primary metabolic process|GO:0019222,regu…	GO:0055035,plastid thylakoid membrane|GO:0034357,photosynthetic membrane|GO:0031976,plastid thylakoid|GO:0031977,thylakoid lumen|GO:0043229,intracellular organelle|GO:0005622,intracellular|GO:0043227,membrane-bounded organelle|GO:0043226,organelle|GO:0009535,chloroplast thylakoid membrane|GO:0009534,chloroplast thylakoid|GO:0031984,organelle subcompartment|GO:0016020,membrane|GO:0044436,thylakoid…	BnaA10g29280D protein OS=Brassica napus OX=3708 GN=BnaA10g29280D PE=3 SV=1	21.5	2.48711	1.37057
M4EV64	Q93ZA0	NYC1	GO:0016614,oxidoreductase activity, acting on CH-OH group of donors|GO:0034256,chlorophyll(ide) b reductase activity|GO:0016616,oxidoreductase activity, acting on the CH-OH group of donors, NAD or NADP as acceptor|GO:0003824,catalytic activity|GO:0005488,binding|GO:0005515,protein binding|GO:0016491,oxidoreductase activity	GO:0006778,porphyrin-containing compound metabolic process|GO:0044248,cellular catabolic process|GO:0034641,cellular nitrogen compound metabolic process|GO:0006807,nitrogen compound metabolic process|GO:0044699,single-organism process|GO:1901361,organic cyclic compound catabolic process|GO:0015996,chlorophyll catabolic process|GO:0044267,cellular protein metabolic process|GO:0044710,single-organi…	GO:0055035,plastid thylakoid membrane|GO:0034357,photosynthetic membrane|GO:0031976,plastid thylakoid|GO:0043229,intracellular organelle|GO:0005622,intracellular|GO:0043227,membrane-bounded organelle|GO:0043226,organelle|GO:0031224,intrinsic component of membrane|GO:0009535,chloroplast thylakoid membrane|GO:0009534,chloroplast thylakoid|GO:0031984,organelle subcompartment|GO:0016021,integral comp…	Uncharacterized protein OS=Brassica rapa subsp. pekinensis OX=51351 PE=4 SV=1	58.6	1.7343	1.77168
M4EX79	O48741	PORC	GO:0016628,oxidoreductase activity, acting on the CH-CH group of donors, NAD or NADP as acceptor|GO:0016627,oxidoreductase activity, acting on the CH-CH group of donors|GO:0016630,protochlorophyllide reductase activity|GO:0003959,NADPH dehydrogenase activity|GO:0003824,catalytic activity|GO:0016651,oxidoreductase activity, acting on NAD(P)H|GO:0016491,oxidoreductase activity	GO:0009628,response to abiotic stimulus|GO:0080090,regulation of primary metabolic process|GO:0019222,regulation of metabolic process|GO:0019682,glyceraldehyde-3-phosphate metabolic process|GO:0051667,establishment of plastid localization|GO:0006778,porphyrin-containing compound metabolic process|GO:0006779,porphyrin-containing compound biosynthetic process|GO:0061024,membrane organization|GO:004…	GO:0055035,plastid thylakoid membrane|GO:0034357,photosynthetic membrane|GO:0031976,plastid thylakoid|GO:0031975,envelope|GO:0043229,intracellular organelle|GO:0042170,plastid membrane|GO:0005622,intracellular|GO:0043227,membrane-bounded organelle|GO:0043226,organelle|GO:0009535,chloroplast thylakoid membrane|GO:0009534,chloroplast thylakoid|GO:0031984,organelle subcompartment|GO:0031090,organell…	NADPH-protochlorophyllide oxidoreductase OS=Brassica rapa subsp. pekinensis OX=51351 PE=3 SV=1	43.7	1.45842	2.14066
M4DV33	O23512	PPD	GO:0005488,binding|GO:0016787,hydrolase activity|GO:0080032,methyl jasmonate esterase activity|GO:0080030,methyl indole-3-acetate esterase activity|GO:0016788,hydrolase activity, acting on ester bonds|GO:0003824,catalytic activity|GO:0052689,carboxylic ester hydrolase activity|GO:0005515,protein binding|GO:0035560,pheophoridase activity|GO:0046983,protein dimerization activity|GO:0042802,identica…	GO:0015994,chlorophyll metabolic process|GO:0006778,porphyrin-containing compound metabolic process|GO:0044248,cellular catabolic process|GO:0034641,cellular nitrogen compound metabolic process|GO:0006807,nitrogen compound metabolic process|GO:0048827,phyllome development|GO:0007275,multicellular organism development|GO:0044699,single-organism process|GO:1901361,organic cyclic compound catabolic …	GO:0005737,cytoplasm|GO:0005829,cytosol|GO:0044464,cell part|GO:0005623,cell|GO:0005622,intracellular|GO:0044444,cytoplasmic part|GO:0044424,intracellular part	Uncharacterized protein OS=Brassica rapa subsp. pekinensis OX=51351 PE=4 SV=1	29.2	1.60954	1.44534
Carbohydrate metabolism
Accession	Uniprot	Gene Name	Molecular Function	Biological Process	Cell Component	Description	MW [kDa]	FC(LT/CK)	FC(HT/CK)
M4FH34	Q05212	DRT102	GO:0003824,catalytic activity|GO:0016853,isomerase activity	GO:0009628,response to abiotic stimulus|GO:0090304,nucleic acid metabolic process|GO:0034641,cellular nitrogen compound metabolic process|GO:0006807,nitrogen compound metabolic process|GO:1901360,organic cyclic compound metabolic process|GO:0006139,nucleobase-containing compound metabolic process|GO:0044710,single-organism metabolic process|GO:0044260,cellular macromolecule metabolic process|GO:0…	GO:0005737,cytoplasm|GO:0043231,intracellular membrane-bounded organelle|GO:0005829,cytosol|GO:0044464,cell part|GO:0044444,cytoplasmic part|GO:0005623,cell|GO:0043226,organelle|GO:0043229,intracellular organelle|GO:0044424,intracellular part|GO:0005622,intracellular|GO:0043227,membrane-bounded organelle|GO:0005634,nucleus	Uncharacterized protein OS=Brassica rapa subsp. pekinensis OX=51351 PE=4 SV=1	33.1	2.47115	6.06838
M4ESL1	O65390	APA1	GO:0016787,hydrolase activity|GO:0004175,endopeptidase activity|GO:0070001,aspartic-type peptidase activity|GO:0003824,catalytic activity|GO:0070011,peptidase activity, acting on L-amino acid peptides|GO:0004190,aspartic-type endopeptidase activity|GO:0008233,peptidase activity	GO:0008104,protein localization|GO:0009167,purine ribonucleoside monophosphate metabolic process|GO:0044281,small molecule metabolic process|GO:0009161,ribonucleoside monophosphate metabolic process|GO:0071840,cellular component organization or biogenesis|GO:0044712,single-organism catabolic process|GO:0044710,single-organism metabolic process|GO:0010035,response to inorganic substance|GO:0070727…	GO:0005737,cytoplasm|GO:0043231,intracellular membrane-bounded organelle|GO:0005773,vacuole|GO:0005829,cytosol|GO:0044464,cell part|GO:0044444,cytoplasmic part|GO:0005623,cell|GO:0005622,intracellular|GO:0055044,symplast|GO:0043229,intracellular organelle|GO:0030054,cell junction|GO:0005911,cell-cell junction|GO:0044424,intracellular part|GO:0043227,membrane-bounded organelle|GO:0043226,organelle…	Uncharacterized protein OS=Brassica rapa subsp. pekinensis OX=51351 PE=3 SV=1	66	1.87147	1.22516
A0A078IQE7	Q56Y11	At5g58770	GO:0016765,transferase activity, transferring alkyl or aryl (other than methyl) groups|GO:0016740,transferase activity|GO:0003824,catalytic activity|GO:0004659,prenyltransferase activity|GO:0002094,polyprenyltransferase activity	GO:0006732,coenzyme metabolic process|GO:0006733,oxidoreduction coenzyme metabolic process|GO:0044249,cellular biosynthetic process|GO:0009108,coenzyme biosynthetic process|GO:0044281,small molecule metabolic process|GO:0034645,cellular macromolecule biosynthetic process|GO:0044283,small molecule biosynthetic process|GO:0009100,glycoprotein metabolic process|GO:0009101,glycoprotein biosynthetic p…	GO:0005737,cytoplasm|GO:0009536,plastid|GO:0043231,intracellular membrane-bounded organelle|GO:0044464,cell part|GO:0044444,cytoplasmic part|GO:0005623,cell|GO:0005622,intracellular|GO:0043229,intracellular organelle|GO:0044424,intracellular part|GO:0043227,membrane-bounded organelle|GO:0043226,organelle|GO:0009507,chloroplast|GO:0005829,cytosol|GO:0009532,plastid stroma|GO:0009570,chloroplast st…	Alkyl transferase OS=Brassica napus OX=3708 GN=BnaA10g29560D PE=3 SV=1	34.7	1.79382	1.77609
A0A0D3BXQ9	P48491	CTIMC	GO:0043169,cation binding|GO:0046872,metal ion binding|GO:0016853,isomerase activity|GO:0046914,transition metal ion binding|GO:0016860,intramolecular oxidoreductase activity|GO:0043167,ion binding|GO:0003824,catalytic activity|GO:0005488,binding|GO:0005507,copper ion binding|GO:0016861,intramolecular oxidoreductase activity, interconverting aldoses and ketoses|GO:0004807,triose-phosphate isomera…	GO:0009628,response to abiotic stimulus|GO:0009167,purine ribonucleoside monophosphate metabolic process|GO:0044281,small molecule metabolic process|GO:0009161,ribonucleoside monophosphate metabolic process|GO:0010043,response to zinc ion|GO:0071840,cellular component organization or biogenesis|GO:0044712,single-organism catabolic process|GO:0044710,single-organism metabolic process|GO:0044711,si…	GO:0048046,apoplast|GO:0043229,intracellular organelle|GO:0071944,cell periphery|GO:0043227,membrane-bounded organelle|GO:0043226,organelle|GO:0030054,cell junction|GO:0005737,cytoplasm|GO:0009536,plastid|GO:0031090,organelle membrane|GO:0009532,plastid stroma|GO:0005773,vacuole|GO:0009570,chloroplast stroma|GO:0098805,whole membrane|GO:0016020,membrane|GO:0005739,mitochondrion|GO:0005774,vacuola…	Uncharacterized protein OS=Brassica oleracea var. oleracea OX=109376 GN=106342295 PE=3 SV=1	27.2	1.72705	1.77345
A0A078I3W0	O22841	At2g43620	GO:0016787,hydrolase activity|GO:0097367,carbohydrate derivative binding|GO:0016798,hydrolase activity, acting on glycosyl bonds|GO:0003824,catalytic activity|GO:0008061,chitin binding|GO:0004553,hydrolase activity, hydrolyzing O-glycosyl compounds|GO:0004568,chitinase activity|GO:0005488,binding	GO:0008152,metabolic process|GO:0010200,response to chitin|GO:0006950,response to stress|GO:0050896,response to stimulus|GO:0006865,amino acid transport|GO:1901575,organic substance catabolic process|GO:0046348,amino sugar catabolic process|GO:0044248,cellular catabolic process|GO:0044036,cell wall macromolecule metabolic process|GO:0006820,anion transport|GO:0006807,nitrogen compound metabolic p…	GO:0048046,apoplast|GO:0005576,extracellular region	BnaC03g24360D protein OS=Brassica napus OX=3708 GN=BnaC03g24360D PE=4 SV=1	30.1	1.62007	1.41801
M4CMZ3	O81822	BAM2	GO:0016787,hydrolase activity|GO:0016160,amylase activity|GO:0016161,beta-amylase activity|GO:0016798,hydrolase activity, acting on glycosyl bonds|GO:0003824,catalytic activity|GO:0004553,hydrolase activity, hydrolyzing O-glycosyl compounds	GO:0009311,oligosaccharide metabolic process|GO:0044249,cellular biosynthetic process|GO:0009250,glucan biosynthetic process|GO:0034645,cellular macromolecule biosynthetic process|GO:0016051,carbohydrate biosynthetic process|GO:0044699,single-organism process|GO:1901576,organic substance biosynthetic process|GO:0044710,single-organism metabolic process|GO:0044711,single-organism biosynthetic proc…	GO:0005737,cytoplasm|GO:0009536,plastid|GO:0043231,intracellular membrane-bounded organelle|GO:0009532,plastid stroma|GO:0009570,chloroplast stroma|GO:0044464,cell part|GO:0044444,cytoplasmic part|GO:0005623,cell|GO:0005622,intracellular|GO:0044446,intracellular organelle part|GO:0043229,intracellular organelle|GO:0044435,plastid part|GO:0044434,chloroplast part|GO:0044424,intracellular part|GO:0…	Beta-amylase OS=Brassica rapa subsp. pekinensis OX=51351 PE=3 SV=1	66.5	2.14404	1.80869
M4DVV2	Q9FLG1	BXL4	GO:0016787,hydrolase activity|GO:0016798,hydrolase activity, acting on glycosyl bonds|GO:0003824,catalytic activity|GO:0004553,hydrolase activity, hydrolyzing O-glycosyl compounds|GO:0097599,xylanase activity|GO:0009044,xylan 1,4-beta-xylosidase activity	GO:0006955,immune response|GO:0044036,cell wall macromolecule metabolic process|GO:0009627,systemic acquired resistance|GO:1901575,organic substance catabolic process|GO:0044260,cellular macromolecule metabolic process|GO:0051707,response to other organism|GO:0071554,cell wall organization or biogenesis|GO:0071704,organic substance metabolic process|GO:0045087,innate immune response|GO:0009987,ce…	GO:0005618,cell wall|GO:0044464,cell part|GO:0005623,cell|GO:0030312,external encapsulating structure|GO:0048046,apoplast|GO:0044421,extracellular region part|GO:0071944,cell periphery|GO:0031012,extracellular matrix|GO:0005578,proteinaceous extracellular matrix|GO:0005576,extracellular region	Uncharacterized protein OS=Brassica rapa subsp. pekinensis OX=51351 PE=4 SV=1	134.9	1.42851	1.50197
M4CQT7	P49040	SUS1	GO:0016157,sucrose synthase activity|GO:0035251,UDP-glucosyltransferase activity|GO:0046527,glucosyltransferase activity|GO:0003824,catalytic activity|GO:0016740,transferase activity|GO:0016757,transferase activity, transferring glycosyl groups|GO:0016758,transferase activity, transferring hexosyl groups|GO:0008194,UDP-glycosyltransferase activity	GO:0044238,primary metabolic process|GO:0019222,regulation of metabolic process|GO:0007165,signal transduction|GO:0072708,response to sorbitol|GO:0051716,cellular response to stimulus|GO:0010310,regulation of hydrogen peroxide metabolic process|GO:0009751,response to salicylic acid|GO:0043207,response to external biotic stimulus|GO:0006664,glycolipid metabolic process|GO:0042221,response to chemi…	GO:0005737,cytoplasm|GO:0005829,cytosol|GO:0044464,cell part|GO:0005623,cell|GO:0005622,intracellular|GO:0055044,symplast|GO:0044444,cytoplasmic part|GO:0009506,plasmodesma|GO:0005911,cell-cell junction|GO:0044424,intracellular part|GO:0030054,cell junction	Sucrose synthase OS=Brassica rapa subsp. pekinensis OX=51351 PE=3 SV=1	92.4	1.33404	1.4537
M4DAF8	Q941A7	At4g20750	GO:0003824,catalytic activity|GO:0016491,oxidoreductase activity	GO:0044249,cellular biosynthetic process|GO:0009250,glucan biosynthetic process|GO:0034645,cellular macromolecule biosynthetic process|GO:0016051,carbohydrate biosynthetic process|GO:0044699,single-organism process|GO:1901576,organic substance biosynthetic process|GO:0044710,single-organism metabolic process|GO:0044711,single-organism biosynthetic process|GO:0044262,cellular carbohydrate metaboli…	0	Uncharacterized protein OS=Brassica rapa subsp. pekinensis OX=51351 PE=4 SV=1	32.2	1.3332	1.28508
M4CY21	Q9FFG3	MOP10.6	0	GO:0009628,response to abiotic stimulus|GO:2000241,regulation of reproductive process|GO:0048580,regulation of post-embryonic development|GO:0006820,anion transport|GO:0007165,signal transduction|GO:0019915,lipid storage|GO:1901576,organic substance biosynthetic process|GO:0051716,cellular response to stimulus|GO:0009756,carbohydrate mediated signaling|GO:0000003,reproduction|GO:0070647,protein m…	GO:0005737,cytoplasm|GO:0009536,plastid|GO:0043231,intracellular membrane-bounded organelle|GO:0044444,cytoplasmic part|GO:0016020,membrane|GO:0044464,cell part|GO:0019867,outer membrane|GO:0005739,mitochondrion|GO:0005622,intracellular|GO:0043229,intracellular organelle|GO:0005623,cell|GO:0044424,intracellular part|GO:0043227,membrane-bounded organelle|GO:0043226,organelle	Uncharacterized protein OS=Brassica rapa subsp. pekinensis OX=51351 PE=4 SV=1	58.4	1.29851	1.22105
A0A0D3EIB5	P22953	MED37E	GO:0035639,purine ribonucleoside triphosphate binding|GO:0019899,enzyme binding|GO:0005488,binding|GO:0043167,ion binding|GO:1901363,heterocyclic compound binding|GO:1901265,nucleoside phosphate binding|GO:0001882,nucleoside binding|GO:0043168,anion binding|GO:0000166,nucleotide binding|GO:0001883,purine nucleoside binding|GO:0002020,protease binding|GO:0032549,ribonucleoside binding|GO:0017076,p…	GO:0080090,regulation of primary metabolic process|GO:0019222,regulation of metabolic process|GO:0048581,negative regulation of post-embryonic development|GO:0048580,regulation of post-embryonic development|GO:0009167,purine ribonucleoside monophosphate metabolic process|GO:0044281,small molecule metabolic process|GO:0009161,ribonucleoside monophosphate metabolic process|GO:1901362,organic cyclic…	GO:0005618,cell wall|GO:0022626,cytosolic ribosome|GO:0031974,membrane-enclosed lumen|GO:0048046,apoplast|GO:0043229,intracellular organelle|GO:0043228,non-membrane-bounded organelle|GO:0030529,intracellular ribonucleoprotein complex|GO:0043227,membrane-bounded organelle|GO:0043226,organelle|GO:0030054,cell junction|GO:0005737,cytoplasm|GO:0009536,plastid|GO:0031090,organelle membrane|GO:0031981,…	Uncharacterized protein	70.8	1.28254	1.27817
A0A078I347	Q9FFR3	At5g41670	GO:0005488,binding|GO:0050662,coenzyme binding|GO:0050661,NADP binding|GO:0016614,oxidoreductase activity, acting on CH-OH group of donors|GO:0016616,oxidoreductase activity, acting on the CH-OH group of donors, NAD or NADP as acceptor|GO:0097159,organic cyclic compound binding|GO:0000166,nucleotide binding|GO:0036094,small molecule binding|GO:0003824,catalytic activity|GO:0048037,cofactor bindin…	GO:0050896,response to stimulus|GO:0006739,NADP metabolic process|GO:0010038,response to metal ion|GO:0006732,coenzyme metabolic process|GO:0006733,oxidoreduction coenzyme metabolic process|GO:0019752,carboxylic acid metabolic process|GO:0046496,nicotinamide nucleotide metabolic process|GO:0044723,single-organism carbohydrate metabolic process|GO:0034641,cellular nitrogen compound metabolic proce…	GO:0043229,intracellular organelle|GO:0043227,membrane-bounded organelle|GO:0043226,organelle|GO:0030054,cell junction|GO:0005737,cytoplasm|GO:0009536,plastid|GO:0009532,plastid stroma|GO:0009570,chloroplast stroma|GO:0005739,mitochondrion|GO:0044435,plastid part|GO:0044434,chloroplast part|GO:0055044,symplast|GO:0005911,cell-cell junction|GO:0009506,plasmodesma|GO:0009507,chloroplast|GO:0043231,…	6-phosphogluconate dehydrogenase, decarboxylating	53.3	1.2821	1.75995
A0A0D3CWB1	Q9SRE0	COG0212	GO:0035639,purine ribonucleoside triphosphate binding|GO:0016882,cyclo-ligase activity|GO:0005488,binding|GO:0043167,ion binding|GO:1901363,heterocyclic compound binding|GO:1901265,nucleoside phosphate binding|GO:0001882,nucleoside binding|GO:0043168,anion binding|GO:0000166,nucleotide binding|GO:0016879,ligase activity, forming carbon-nitrogen bonds|GO:0001883,purine nucleoside binding|GO:003254…	GO:0009311,oligosaccharide metabolic process|GO:0044249,cellular biosynthetic process|GO:0009250,glucan biosynthetic process|GO:0034645,cellular macromolecule biosynthetic process|GO:0016051,carbohydrate biosynthetic process|GO:0044699,single-organism process|GO:1901576,organic substance biosynthetic process|GO:0044710,single-organism metabolic process|GO:0044711,single-organism biosynthetic proc…	GO:0005737,cytoplasm|GO:0009536,plastid|GO:0043231,intracellular membrane-bounded organelle|GO:0044464,cell part|GO:0044444,cytoplasmic part|GO:0005623,cell|GO:0005622,intracellular|GO:0043229,intracellular organelle|GO:0044424,intracellular part|GO:0043227,membrane-bounded organelle|GO:0043226,organelle|GO:0009507,chloroplast	Uncharacterized protein OS=Brassica oleracea var. oleracea OX=109376 GN=106296821 PE=4 SV=1	39.3	1.27289	1.64473
A0A0D3B4E0	Q9SID0	At2g31390	GO:0019200,carbohydrate kinase activity|GO:0035639,purine ribonucleoside triphosphate binding|GO:0008865,fructokinase activity|GO:0004396,hexokinase activity|GO:0005488,binding|GO:0043167,ion binding|GO:1901363,heterocyclic compound binding|GO:0001883,purine nucleoside binding|GO:0001882,nucleoside binding|GO:0043168,anion binding|GO:0000166,nucleotide binding|GO:0016740,transferase activity|GO:1…	GO:0019321,pentose metabolic process|GO:0016310,phosphorylation|GO:0006810,transport|GO:0044249,cellular biosynthetic process|GO:0009250,glucan biosynthetic process|GO:0034645,cellular macromolecule biosynthetic process|GO:0016051,carbohydrate biosynthetic process|GO:0044699,single-organism process|GO:1901576,organic substance biosynthetic process|GO:0044710,single-organism metabolic process|GO:0…	GO:0005737,cytoplasm|GO:0005794,Golgi apparatus|GO:0043231,intracellular membrane-bounded organelle|GO:0005829,cytosol|GO:0016020,membrane|GO:0044464,cell part|GO:0044444,cytoplasmic part|GO:0005623,cell|GO:0005622,intracellular|GO:0043229,intracellular organelle|GO:0071944,cell periphery|GO:0012505,endomembrane system|GO:0005886,plasma membrane|GO:0044424,intracellular part|GO:0043227,membrane-b…	Uncharacterized protein (Fragment) OS=Brassica oleracea var. oleracea OX=109376 PE=3 SV=1	39.5	1.23101	1.21642
A0A078J5L4	Q9FMF1	MSJ1.22	GO:0050308,sugar-phosphatase activity|GO:0019203,carbohydrate phosphatase activity|GO:0042132,fructose 1,6-bisphosphate 1-phosphatase activity|GO:0016791,phosphatase activity|GO:0016787,hydrolase activity|GO:0016788,hydrolase activity, acting on ester bonds|GO:0042578,phosphoric ester hydrolase activity|GO:0003824,catalytic activity	GO:0016311,dephosphorylation|GO:0009451,RNA modification|GO:0090304,nucleic acid metabolic process|GO:0034641,cellular nitrogen compound metabolic process|GO:0006807,nitrogen compound metabolic process|GO:1901360,organic cyclic compound metabolic process|GO:0006139,nucleobase-containing compound metabolic process|GO:0044260,cellular macromolecule metabolic process|GO:0016556,mRNA modification|GO:…	GO:0005737,cytoplasm|GO:0009536,plastid|GO:0043231,intracellular membrane-bounded organelle|GO:0009532,plastid stroma|GO:0009570,chloroplast stroma|GO:0044464,cell part|GO:0044444,cytoplasmic part|GO:0005623,cell|GO:0005622,intracellular|GO:0044446,intracellular organelle part|GO:0043229,intracellular organelle|GO:0044435,plastid part|GO:0044434,chloroplast part|GO:0044424,intracellular part|GO:0…	BnaAnng15110D protein	44.1	1.20439	1.38323
Heat shock proteisn and chaperons
Accession	Uniprot	Gene Name	Molecular Function	Biological Process	Cell Component	Description	MW [kDa]	FC(LT/CK)	FC(HT/CK)
M4DG78	O81822	HSP17.7	GO:0005515,protein binding|GO:0051082,unfolded protein binding|GO:0005488,binding	GO:0006457,protein folding|GO:0006972,hyperosmotic response|GO:0009314,response to radiation|GO:0000302,response to reactive oxygen species|GO:0009416,response to light stimulus|GO:0042221,response to chemical|GO:0044267,cellular protein metabolic process|GO:0051716,cellular response to stimulus|GO:0010035,response to inorganic substance|GO:0044260,cellular macromolecule metabolic process|GO:0006…	GO:0005737,cytoplasm|GO:0005829,cytosol|GO:0044464,cell part|GO:0005623,cell|GO:0005622,intracellular|GO:0044444,cytoplasmic part|GO:0044424,intracellular part	Uncharacterized protein OS=Brassica rapa subsp. pekinensis OX=51351 PE=3 SV=1	28.7	2.14487	1.38229
M4CEA8	P19037	HSP18.1	GO:0005488,binding|GO:0005515,protein binding	GO:0006457,protein folding|GO:0009314,response to radiation|GO:0000302,response to reactive oxygen species|GO:0009416,response to light stimulus|GO:0042221,response to chemical|GO:0044267,cellular protein metabolic process|GO:0010035,response to inorganic substance|GO:0044260,cellular macromolecule metabolic process|GO:0009642,response to light intensity|GO:0071704,organic substance metabolic pro…	GO:0005737,cytoplasm|GO:0044464,cell part|GO:0005623,cell|GO:0005622,intracellular|GO:0044424,intracellular part	Uncharacterized protein OS=Brassica rapa subsp. pekinensis OX=51351 PE=3 SV=1	18	1.48944	2.9137
A0A0D3CBS0	P42759	ERD10	GO:0003779,actin binding|GO:0005488,binding|GO:0005515,protein binding|GO:0008092,cytoskeletal protein binding|GO:0043168,anion binding|GO:0043169,cation binding|GO:0016151,nickel cation binding|GO:0046872,metal ion binding|GO:0072341,modified amino acid binding|GO:0046914,transition metal ion binding|GO:0005543,phospholipid binding|GO:0008289,lipid binding|GO:0050997,quaternary ammonium group bi…	GO:0048580,regulation of post-embryonic development|GO:0009791,post-embryonic development|GO:0009269,response to desiccation|GO:0010029,regulation of seed germination|GO:0009414,response to water deprivation|GO:0009415,response to water|GO:0009651,response to salt stress|GO:0007275,multicellular organism development|GO:0044699,single-organism process|GO:0009719,response to endogenous stimulus|GO:…	GO:0005737,cytoplasm|GO:0005829,cytosol|GO:0043231,intracellular membrane-bounded organelle|GO:0005634,nucleus|GO:0016020,membrane|GO:0044464,cell part|GO:0044444,cytoplasmic part|GO:0005623,cell|GO:0005622,intracellular|GO:0055044,symplast|GO:0043229,intracellular organelle|GO:0030054,cell junction|GO:0005911,cell-cell junction|GO:0044424,intracellular part|GO:0043227,membrane-bounded organelle|…	Uncharacterized protein OS=Brassica oleracea var. oleracea OX=109376 GN=106295732 PE=3 SV=1	31	2.37954	1.654
M4DH02	P42763	ERD14	GO:0043169,cation binding|GO:0043167,ion binding|GO:0005488,binding|GO:0046872,metal ion binding|GO:0005509,calcium ion binding|GO:0043168,anion binding|GO:0072341,modified amino acid binding|GO:0005543,phospholipid binding|GO:0008289,lipid binding|GO:0050997,quaternary ammonium group binding|GO:0070405,ammonium ion binding|GO:0031210,phosphatidylcholine binding|GO:0001786,phosphatidylserine bind…	GO:0009408,response to heat|GO:0009409,response to cold|GO:0009414,response to water deprivation|GO:0009415,response to water|GO:0009651,response to salt stress|GO:0009719,response to endogenous stimulus|GO:0009737,response to abscisic acid|GO:0033993,response to lipid|GO:0009739,response to gibberellin|GO:0010286,heat acclimation|GO:0006950,response to stress|GO:0006970,response to osmotic stres…	GO:0005737,cytoplasm|GO:0005794,Golgi apparatus|GO:0009536,plastid|GO:0043231,intracellular membrane-bounded organelle|GO:0005829,cytosol|GO:0016020,membrane|GO:0044464,cell part|GO:0044444,cytoplasmic part|GO:0005623,cell|GO:0005622,intracellular|GO:0043229,intracellular organelle|GO:0071944,cell periphery|GO:0012505,endomembrane system|GO:0005886,plasma membrane|GO:0044424,intracellular part|GO…	Uncharacterized protein OS=Brassica rapa subsp. pekinensis OX=51351 PE=4 SV=1	22	1.51457	3.85004
M4CQW7	P42825	ATJ2	GO:0035639,purine ribonucleoside triphosphate binding|GO:0031072,heat shock protein binding|GO:0005488,binding|GO:0000166,nucleotide binding|GO:1901363,heterocyclic compound binding|GO:1901265,nucleoside phosphate binding|GO:0001882,nucleoside binding|GO:0043168,anion binding|GO:0043169,cation binding|GO:0051087,chaperone binding|GO:0051082,unfolded protein binding|GO:0043167,ion binding|GO:00018…	GO:0009628,response to abiotic stimulus|GO:0006457,protein folding|GO:0031365,N-terminal protein amino acid modification|GO:0006950,response to stress|GO:0009314,response to radiation|GO:0000302,response to reactive oxygen species|GO:0044249,cellular biosynthetic process|GO:0009416,response to light stimulus|GO:0006499,N-terminal protein myristoylation|GO:0034645,cellular macromolecule biosynthet…	GO:0005737,cytoplasm|GO:0005829,cytosol|GO:0016020,membrane|GO:0044464,cell part|GO:0005623,cell|GO:0005622,intracellular|GO:0055044,symplast|GO:0044444,cytoplasmic part|GO:0071944,cell periphery|GO:0009506,plasmodesma|GO:0005911,cell-cell junction|GO:0005886,plasma membrane|GO:0044424,intracellular part|GO:0030054,cell junction	Uncharacterized protein OS=Brassica rapa subsp. pekinensis OX=51351 PE=3 SV=1	45.5	1.40529	1.7493
M4F2A3	Q0WN54	DJA7	GO:0035639,purine ribonucleoside triphosphate binding|GO:0031072,heat shock protein binding|GO:0005488,binding|GO:0000166,nucleotide binding|GO:1901363,heterocyclic compound binding|GO:1901265,nucleoside phosphate binding|GO:0001882,nucleoside binding|GO:0043168,anion binding|GO:0043169,cation binding|GO:0051087,chaperone binding|GO:0051082,unfolded protein binding|GO:0043167,ion binding|GO:00018…	GO:0009628,response to abiotic stimulus|GO:0006457,protein folding|GO:0006950,response to stress|GO:0009266,response to temperature stimulus|GO:0061024,membrane organization|GO:0010027,thylakoid membrane organization|GO:0044699,single-organism process|GO:0009657,plastid organization|GO:0044267,cellular protein metabolic process|GO:0044710,single-organism metabolic process|GO:0044711,single-organi…	GO:0055035,plastid thylakoid membrane|GO:0034357,photosynthetic membrane|GO:0031976,plastid thylakoid|GO:0031975,envelope|GO:0043229,intracellular organelle|GO:0005622,intracellular|GO:0043227,membrane-bounded organelle|GO:0043226,organelle|GO:0009535,chloroplast thylakoid membrane|GO:0009534,chloroplast thylakoid|GO:0031984,organelle subcompartment|GO:0016020,membrane|GO:0044436,thylakoid part|G…	Uncharacterized protein	53.5	1.29497	1.21995
A0A0D3EDG5	Q94AW8	ATJ3	GO:0035639,purine ribonucleoside triphosphate binding|GO:0031072,heat shock protein binding|GO:0005488,binding|GO:0000166,nucleotide binding|GO:1901363,heterocyclic compound binding|GO:1901265,nucleoside phosphate binding|GO:0001882,nucleoside binding|GO:0043168,anion binding|GO:0043169,cation binding|GO:0051087,chaperone binding|GO:0051082,unfolded protein binding|GO:0043167,ion binding|GO:00018…	GO:0050896,response to stimulus|GO:0009628,response to abiotic stimulus|GO:0006457,protein folding|GO:0034645,cellular macromolecule biosynthetic process|GO:0019222,regulation of metabolic process|GO:0061458,reproductive system development|GO:2000243,positive regulation of reproductive process|GO:2000241,regulation of reproductive process|GO:0018377,protein myristoylation|GO:0048582,positive regu…	GO:0031974,membrane-enclosed lumen|GO:0043229,intracellular organelle|GO:0043228,non-membrane-bounded organelle|GO:0043227,membrane-bounded organelle|GO:0043226,organelle|GO:0030054,cell junction|GO:0005737,cytoplasm|GO:0031981,nuclear lumen|GO:0005730,nucleolus|GO:0005618,cell wall|GO:0005634,nucleus|GO:0016020,membrane|GO:0030312,external encapsulating structure|GO:0055044,symplast|GO:0005911,c…	Uncharacterized protein (Fragment)	51.9	1.28808	1.63771
Stimulus and signal transduction
Accession	Uniprot	Gene Name	Molecular Function	Biological Process	Cell Component	Description	MW [kDa]	FC(LT/CK)	FC(HT/CK)
M4DSX3	Q8VZ21	MAC9.6	0	GO:0009607,response to biotic stimulus|GO:0009738,abscisic acid-activated signaling pathway|GO:0019752,carboxylic acid metabolic process|GO:0071229,cellular response to acid chemical|GO:0006807,nitrogen compound metabolic process|GO:0023052,signaling|GO:0007165,signal transduction|GO:0070887,cellular response to chemical stimulus|GO:0042221,response to chemical|GO:0050789,regulation of biological…	GO:0005737,cytoplasm|GO:0043231,intracellular membrane-bounded organelle|GO:0005773,vacuole|GO:0044464,cell part|GO:0043229,intracellular organelle|GO:0005623,cell|GO:0005622,intracellular|GO:0044444,cytoplasmic part|GO:0044424,intracellular part|GO:0043227,membrane-bounded organelle|GO:0043226,organelle|GO:0016021,integral component of membrane|GO:0016020,membrane|GO:0044425,membrane part|GO:003…	Uncharacterized protein OS=Brassica rapa subsp. pekinensis OX=51351 PE=4 SV=1	52.2	2.54978	1.47595
M4F8H4	Q9M156	UGT72B1	GO:0016757,transferase activity, transferring glycosyl groups|GO:0003824,catalytic activity|GO:0035251,UDP-glucosyltransferase activity|GO:0046527,glucosyltransferase activity|GO:0080043,quercetin 3-O-glucosyltransferase activity|GO:0016740,transferase activity|GO:0080044,quercetin 7-O-glucosyltransferase activity|GO:0016758,transferase activity, transferring hexosyl groups|GO:0050505,hydroquinon…	GO:0008104,protein localization|GO:0080090,regulation of primary metabolic process|GO:0019222,regulation of metabolic process|GO:0048583,regulation of response to stimulus|GO:0061024,membrane organization|GO:0044281,small molecule metabolic process|GO:0009698,phenylpropanoid metabolic process|GO:0009699,phenylpropanoid biosynthetic process|GO:1901360,organic cyclic compound metabolic process|GO:0…	GO:0043231,intracellular membrane-bounded organelle|GO:0044464,cell part|GO:0005623,cell|GO:0005622,intracellular|GO:0043229,intracellular organelle|GO:0044424,intracellular part|GO:0043227,membrane-bounded organelle|GO:0043226,organelle	Glycosyltransferase OS=Brassica rapa subsp. pekinensis OX=51351 PE=3 SV=1	52.7	1.94583	1.29958
A0A0D3B6L4	O22822	UGT74F2	GO:0052641,benzoic acid glucosyltransferase activity|GO:0052640,salicylic acid glucosyltransferase (glucoside-forming) activity|GO:0016757,transferase activity, transferring glycosyl groups|GO:0003824,catalytic activity|GO:0035251,UDP-glucosyltransferase activity|GO:0080002,UDP-glucose:4-aminobenzoate acylglucosyltransferase activity|GO:0052639,salicylic acid glucosyltransferase (ester-forming) a…	GO:0010035,response to inorganic substance|GO:0042537,benzene-containing compound metabolic process|GO:0052695,cellular glucuronidation|GO:0052696,flavonoid glucuronidation|GO:0019752,carboxylic acid metabolic process|GO:0009813,flavonoid biosynthetic process|GO:0008152,metabolic process|GO:0044723,single-organism carbohydrate metabolic process|GO:0006820,anion transport|GO:0006807,nitrogen compo…	GO:0043231,intracellular membrane-bounded organelle|GO:0044464,cell part|GO:0005623,cell|GO:0005622,intracellular|GO:0043229,intracellular organelle|GO:0044424,intracellular part|GO:0043227,membrane-bounded organelle|GO:0043226,organelle|GO:0005737,cytoplasm|GO:0005829,cytosol|GO:0044444,cytoplasmic part	Glycosyltransferase OS=Brassica oleracea var. oleracea OX=109376 PE=3 SV=1	50.9	1.85521	1.49249
A0A078HIJ8	Q9ZQG4	UGT73B5	GO:0016757,transferase activity, transferring glycosyl groups|GO:0003824,catalytic activity|GO:0035251,UDP-glucosyltransferase activity|GO:0047893,flavonol 3-O-glucosyltransferase activity|GO:0046527,glucosyltransferase activity|GO:0080043,quercetin 3-O-glucosyltransferase activity|GO:0016740,transferase activity|GO:0080044,quercetin 7-O-glucosyltransferase activity|GO:0016758,transferase activit…	GO:0052695,cellular glucuronidation|GO:0052696,flavonoid glucuronidation|GO:0006950,response to stress|GO:0019752,carboxylic acid metabolic process|GO:0044248,cellular catabolic process|GO:0044723,single-organism carbohydrate metabolic process|GO:0044281,small molecule metabolic process|GO:0042221,response to chemical|GO:0044699,single-organism process|GO:0044712,single-organism catabolic process…	GO:0043231,intracellular membrane-bounded organelle|GO:0044464,cell part|GO:0005623,cell|GO:0005622,intracellular|GO:0043229,intracellular organelle|GO:0044424,intracellular part|GO:0043227,membrane-bounded organelle|GO:0043226,organelle	Glycosyltransferase OS=Brassica napus OX=3708 GN=BnaA07g04240D PE=3 SV=1	53.9	1.33945	1.39033
A0A078I0E1	Q38814	THI1	GO:0005488,binding|GO:0043169,cation binding|GO:0046914,transition metal ion binding|GO:0043167,ion binding|GO:0008270,zinc ion binding|GO:0005515,protein binding|GO:0046983,protein dimerization activity|GO:0046872,metal ion binding|GO:0042802,identical protein binding|GO:0042803,protein homodimerization activity|GO:0003824,catalytic activity|GO:0005506,iron ion binding|GO:0019904,protein domain …	GO:0006772,thiamine metabolic process|GO:0019222,regulation of metabolic process|GO:0051049,regulation of transport|GO:0044281,small molecule metabolic process|GO:0044283,small molecule biosynthetic process|GO:1901362,organic cyclic compound biosynthetic process|GO:1901360,organic cyclic compound metabolic process|GO:0051716,cellular response to stimulus|GO:0044711,single-organism biosynthetic pr…	GO:0031975,envelope|GO:0043229,intracellular organelle|GO:0043227,membrane-bounded organelle|GO:0043226,organelle|GO:0005737,cytoplasm|GO:0009941,chloroplast envelope|GO:0009536,plastid|GO:0009532,plastid stroma|GO:0009570,chloroplast stroma|GO:0010319,stromule|GO:0005739,mitochondrion|GO:0044435,plastid part|GO:0044434,chloroplast part|GO:0009579,thylakoid|GO:0031967,organelle envelope|GO:000950…	Thiamine thiazole synthase, chloroplastic OS=Brassica napus OX=3708 GN=BnaA03g11710D PE=3 SV=1	36.9	1.92601	1.233
M4DQQ8	Q9SPK5	THFS	GO:0035639,purine ribonucleoside triphosphate binding|GO:0005488,binding|GO:0043167,ion binding|GO:1901363,heterocyclic compound binding|GO:1901265,nucleoside phosphate binding|GO:0001882,nucleoside binding|GO:0043168,anion binding|GO:0043169,cation binding|GO:0004329,formate-tetrahydrofolate ligase activity|GO:0046914,transition metal ion binding|GO:0000166,nucleotide binding|GO:0016879,ligase a…	GO:0042221,response to chemical|GO:0044238,primary metabolic process|GO:0010038,response to metal ion|GO:0006732,coenzyme metabolic process|GO:0006730,one-carbon metabolic process|GO:0019752,carboxylic acid metabolic process|GO:0051188,cofactor biosynthetic process|GO:0044249,cellular biosynthetic process|GO:0034641,cellular nitrogen compound metabolic process|GO:0006807,nitrogen compound metabol…	GO:0005737,cytoplasm|GO:0009536,plastid|GO:0043231,intracellular membrane-bounded organelle|GO:0005829,cytosol|GO:0016020,membrane|GO:0044464,cell part|GO:0044444,cytoplasmic part|GO:0005623,cell|GO:0005622,intracellular|GO:0048046,apoplast|GO:0043229,intracellular organelle|GO:0071944,cell periphery|GO:0005886,plasma membrane|GO:0044424,intracellular part|GO:0005576,extracellular region|GO:00432…	Uncharacterized protein OS=Brassica rapa subsp. pekinensis OX=51351 PE=3 SV=1	67.7	2.33882	3.37771
M4D0M9	Q9FGY9	PNG1	GO:0016787,hydrolase activity|GO:0043167,ion binding|GO:0003676,nucleic acid binding|GO:0043169,cation binding|GO:0097159,organic cyclic compound binding|GO:0016810,hydrolase activity, acting on carbon-nitrogen (but not peptide) bonds|GO:0016811,hydrolase activity, acting on carbon-nitrogen (but not peptide) bonds, in linear amides|GO:1901363,heterocyclic compound binding|GO:0003824,catalytic act…	GO:0034645,cellular macromolecule biosynthetic process|GO:0006950,response to stress|GO:0006139,nucleobase-containing compound metabolic process|GO:0000302,response to reactive oxygen species|GO:0090304,nucleic acid metabolic process|GO:0044249,cellular biosynthetic process|GO:0034641,cellular nitrogen compound metabolic process|GO:0006807,nitrogen compound metabolic process|GO:0014070,response t…	GO:0005737,cytoplasm|GO:0043231,intracellular membrane-bounded organelle|GO:0005829,cytosol|GO:0044464,cell part|GO:0044444,cytoplasmic part|GO:0005623,cell|GO:0043226,organelle|GO:0043229,intracellular organelle|GO:0044424,intracellular part|GO:0005622,intracellular|GO:0043227,membrane-bounded organelle|GO:0005634,nucleus	Uncharacterized protein OS=Brassica rapa subsp. pekinensis OX=51351 PE=4 SV=1	82.2	2.17282	1.27474
M4ESL1	O65390	APA1	GO:0016787,hydrolase activity|GO:0004175,endopeptidase activity|GO:0070001,aspartic-type peptidase activity|GO:0003824,catalytic activity|GO:0070011,peptidase activity, acting on L-amino acid peptides|GO:0004190,aspartic-type endopeptidase activity|GO:0008233,peptidase activity	GO:0008104,protein localization|GO:0009167,purine ribonucleoside monophosphate metabolic process|GO:0044281,small molecule metabolic process|GO:0009161,ribonucleoside monophosphate metabolic process|GO:0071840,cellular component organization or biogenesis|GO:0044712,single-organism catabolic process|GO:0044710,single-organism metabolic process|GO:0010035,response to inorganic substance|GO:0070727…	GO:0005737,cytoplasm|GO:0043231,intracellular membrane-bounded organelle|GO:0005773,vacuole|GO:0005829,cytosol|GO:0044464,cell part|GO:0044444,cytoplasmic part|GO:0005623,cell|GO:0005622,intracellular|GO:0055044,symplast|GO:0043229,intracellular organelle|GO:0030054,cell junction|GO:0005911,cell-cell junction|GO:0044424,intracellular part|GO:0043227,membrane-bounded organelle|GO:0043226,organelle…	Uncharacterized protein OS=Brassica rapa subsp. pekinensis OX=51351 PE=3 SV=1	66	1.87147	1.22516
A0A0D3EHD4	Q9FNH6	NHL3	GO:0004871,signal transducer activity	GO:0002376,immune system process|GO:0009607,response to biotic stimulus|GO:0051607,defense response to virus|GO:0043207,response to external biotic stimulus|GO:0009615,response to virus|GO:0050896,response to stimulus|GO:0009617,response to bacterium|GO:0006952,defense response|GO:0006950,response to stress|GO:0098542,defense response to other organism|GO:0042742,defense response to bacterium|GO:…	GO:0043229,intracellular organelle|GO:0071944,cell periphery|GO:0043227,membrane-bounded organelle|GO:0043226,organelle|GO:0030054,cell junction|GO:0005737,cytoplasm|GO:0031090,organelle membrane|GO:0005773,vacuole|GO:0098805,whole membrane|GO:0016020,membrane|GO:0005774,vacuolar membrane|GO:0044437,vacuolar part|GO:0005794,Golgi apparatus|GO:0098588,bounding membrane of organelle|GO:0055044,symp…	Uncharacterized protein OS=Brassica oleracea var. oleracea OX=109376 GN=106312876 PE=4 SV=1	26.4	1.84805	1.32807
M4FFS2	Q8S8R1	At2g23120	0	GO:0009719,response to endogenous stimulus|GO:0009628,response to abiotic stimulus|GO:0097305,response to alcohol|GO:0009737,response to abscisic acid|GO:0009725,response to hormone|GO:0050896,response to stimulus|GO:0009415,response to water|GO:0006950,response to stress|GO:0001101,response to acid chemical|GO:0009414,response to water deprivation|GO:0009266,response to temperature stimulus|GO:0…	GO:0005737,cytoplasm|GO:0005829,cytosol|GO:0016020,membrane|GO:0044464,cell part|GO:0005623,cell|GO:0005622,intracellular|GO:0044444,cytoplasmic part|GO:0071944,cell periphery|GO:0005886,plasma membrane|GO:0044424,intracellular part	Uncharacterized protein OS=Brassica rapa subsp. pekinensis OX=51351 PE=4 SV=1	8.4	1.82342	1.54427
M4DI58	Q9SSL1	CAR7	GO:0043168,anion binding|GO:0043169,cation binding|GO:0046872,metal ion binding|GO:0030234,enzyme regulator activity|GO:0005543,phospholipid binding|GO:0005096,GTPase activator activity|GO:0008289,lipid binding|GO:0043167,ion binding|GO:0030695,GTPase regulator activity|GO:0008047,enzyme activator activity|GO:0098772,molecular function regulator|GO:0060589,nucleoside-triphosphatase regulator acti…	GO:0001101,response to acid chemical|GO:0009893,positive regulation of metabolic process|GO:0019222,regulation of metabolic process|GO:0048584,positive regulation of response to stimulus|GO:0048583,regulation of response to stimulus|GO:0071229,cellular response to acid chemical|GO:0023056,positive regulation of signaling|GO:0023052,signaling|GO:0007165,signal transduction|GO:0070887,cellular resp…	GO:0043231,intracellular membrane-bounded organelle|GO:0005634,nucleus|GO:0016020,membrane|GO:0044464,cell part|GO:0005623,cell|GO:0005622,intracellular|GO:0043229,intracellular organelle|GO:0071944,cell periphery|GO:0005886,plasma membrane|GO:0044424,intracellular part|GO:0043227,membrane-bounded organelle|GO:0043226,organelle	Uncharacterized protein OS=Brassica rapa subsp. pekinensis OX=51351 PE=4 SV=1	18.7	1.74161	1.37517
A0A0D3AUW9	Q9LD45	BI-1	GO:0005488,binding|GO:0005515,protein binding		GO:0005635,nuclear envelope|GO:0005783,endoplasmic reticulum|GO:0005789,endoplasmic reticulum membrane|GO:0042175,nuclear outer membrane-endoplasmic reticulum membrane network|GO:0043229,intracellular organelle|GO:0043227,membrane-bounded organelle|GO:0043226,organelle|GO:0031224,intrinsic component of membrane|GO:0005737,cytoplasm|GO:0031090,organelle membrane|GO:0016021,integral component of me…	Uncharacterized protein OS=Brassica oleracea var. oleracea OX=109376 GN=106322612 PE=3 SV=1	27.6	1.54213	1.64954
M4CMY7	F4ISU2	At2g32240	0	GO:0009719,response to endogenous stimulus|GO:1901700,response to oxygen-containing compound|GO:0009737,response to abscisic acid|GO:0009725,response to hormone|GO:0050896,response to stimulus|GO:0001101,response to acid chemical|GO:0010038,response to metal ion|GO:0033993,response to lipid|GO:0046686,response to cadmium ion|GO:0042221,response to chemical|GO:0010035,response to inorganic substan…	GO:0005737,cytoplasm|GO:0005829,cytosol|GO:0016020,membrane|GO:0044464,cell part|GO:0005623,cell|GO:0005622,intracellular|GO:0044444,cytoplasmic part|GO:0071944,cell periphery|GO:0005886,plasma membrane|GO:0044424,intracellular part|GO:0016021,integral component of membrane|GO:0044425,membrane part|GO:0031224,intrinsic component of membrane	Uncharacterized protein OS=Brassica rapa subsp. pekinensis OX=51351 PE=4 SV=1	159.1	1.43444	1.29419
A0A078G0Q3	Q39129	STR16	GO:0016782,transferase activity, transferring sulfur-containing groups|GO:0016783,sulfurtransferase activity|GO:0003824,catalytic activity|GO:0016740,transferase activity|GO:0004792,thiosulfate sulfurtransferase activity	GO:1901566,organonitrogen compound biosynthetic process|GO:0044237,cellular metabolic process|GO:0042430,indole-containing compound metabolic process|GO:0009310,amine catabolic process|GO:0019752,carboxylic acid metabolic process|GO:1901564,organonitrogen compound metabolic process|GO:0009063,cellular amino acid catabolic process|GO:0009074,aromatic amino acid family catabolic process|GO:0042402,…	GO:0005737,cytoplasm|GO:0009536,plastid|GO:0043231,intracellular membrane-bounded organelle|GO:0044464,cell part|GO:0044444,cytoplasmic part|GO:0005623,cell|GO:0005622,intracellular|GO:0043229,intracellular organelle|GO:0044424,intracellular part|GO:0043227,membrane-bounded organelle|GO:0043226,organelle|GO:0009507,chloroplast	BnaA09g08130D protein OS=Brassica napus OX=3708 GN=BnaA09g08130D PE=4 SV=1	13.3	1.40885	1.85618
D2CNS3	Q9LYU4	GH3.12	GO:0003824,catalytic activity|GO:0016874,ligase activity|GO:0052625,4-aminobenzoate amino acid synthetase activity|GO:0052627,vanillate amino acid synthetase activity|GO:0052626,benzoate amino acid synthetase activity|GO:0052628,4-hydroxybenzoate amino acid synthetase activity|GO:0016881,acid-amino acid ligase activity|GO:0016879,ligase activity, forming carbon-nitrogen bonds	GO:0008152,metabolic process|GO:0032101,regulation of response to external stimulus|GO:0006950,response to stress|GO:0050896,response to stimulus|GO:0048584,positive regulation of response to stimulus|GO:0048583,regulation of response to stimulus|GO:0031349,positive regulation of defense response|GO:0010942,positive regulation of cell death|GO:0008219,cell death|GO:0010941,regulation of cell deat…	0	Putative GH3-like protein OS=Brassica juncea OX=3707 GN=GH3.1 PE=2 SV=1	67	1.39641	1.53132
A0A0D3BZ97	Q9FJR0	UPF1	GO:0035639,purine ribonucleoside triphosphate binding|GO:0008270,zinc ion binding|GO:0003676,nucleic acid binding|GO:0003677,DNA binding|GO:0043167,ion binding|GO:1901363,heterocyclic compound binding|GO:0001883,purine nucleoside binding|GO:0001882,nucleoside binding|GO:0043168,anion binding|GO:0043169,cation binding|GO:0046914,transition metal ion binding|GO:0000166,nucleotide binding|GO:1901265…	GO:0009628,response to abiotic stimulus|GO:0007165,signal transduction|GO:1901360,organic cyclic compound metabolic process|GO:1901361,organic cyclic compound catabolic process|GO:0009755,hormone-mediated signaling pathway|GO:0051716,cellular response to stimulus|GO:0009756,carbohydrate mediated signaling|GO:0009751,response to salicylic acid|GO:0009753,response to jasmonic acid|GO:0009617,respon…	GO:0035770,ribonucleoprotein granule|GO:0044464,cell part|GO:0043229,intracellular organelle|GO:0071944,cell periphery|GO:0036464,cytoplasmic ribonucleoprotein granule|GO:0043226,organelle|GO:0030054,cell junction|GO:0005737,cytoplasm|GO:0016020,membrane|GO:0030529,intracellular ribonucleoprotein complex|GO:0055044,symplast|GO:0005911,cell-cell junction|GO:0005886,plasma membrane|GO:0009506,plasm…	Uncharacterized protein OS=Brassica oleracea var. oleracea OX=109376 GN=106341953 PE=4 SV=1	105.3	1.36492	1.26371
M4F1X0	Q9ZVA2	At1g78830	GO:0030246,carbohydrate binding|GO:0005488,binding	GO:0009719,response to endogenous stimulus|GO:0009735,response to cytokinin|GO:0009725,response to hormone|GO:0050896,response to stimulus|GO:0042221,response to chemical|GO:0010033,response to organic substance	GO:0048046,apoplast|GO:0043229,intracellular organelle|GO:0071944,cell periphery|GO:0043227,membrane-bounded organelle|GO:0043226,organelle|GO:0030054,cell junction|GO:0005737,cytoplasm|GO:0005618,cell wall|GO:0016020,membrane|GO:0005794,Golgi apparatus|GO:0030312,external encapsulating structure|GO:0055044,symplast|GO:0012505,endomembrane system|GO:0005911,cell-cell junction|GO:0005886,plasma me…	Uncharacterized protein OS=Brassica rapa subsp. pekinensis OX=51351 PE=4 SV=1	50.3	1.31486	1.3711
A0A078JCL4	Q08298	RD22	0	GO:0009719,response to endogenous stimulus|GO:0009628,response to abiotic stimulus|GO:0097305,response to alcohol|GO:0009737,response to abscisic acid|GO:0042221,response to chemical|GO:0009725,response to hormone|GO:0050896,response to stimulus|GO:0009415,response to water|GO:0009269,response to desiccation|GO:0006950,response to stress|GO:0006970,response to osmotic stress|GO:0001101,response t…	GO:0005737,cytoplasm|GO:0005794,Golgi apparatus|GO:0031984,organelle subcompartment|GO:0043231,intracellular membrane-bounded organelle|GO:0043227,membrane-bounded organelle|GO:0005802,trans-Golgi network|GO:0044444,cytoplasmic part|GO:0043229,intracellular organelle|GO:0005623,cell|GO:0005622,intracellular|GO:0044446,intracellular organelle part|GO:0044431,Golgi apparatus part|GO:0012505,endomem…	BnaA06g39340D protein OS=Brassica napus OX=3708 GN=BnaA06g39340D PE=4 SV=1	41.6	1.29657	1.31313
M4EJV5	Q9LV09	BOB1	GO:0005515,protein binding|GO:0051082,unfolded protein binding|GO:0005488,binding	GO:0009628,response to abiotic stimulus|GO:0048443,stamen development|GO:0048563,post-embryonic animal organ morphogenesis|GO:0044238,primary metabolic process|GO:0006457,protein folding|GO:0010229,inflorescence development|GO:0048444,floral organ morphogenesis|GO:0009735,response to cytokinin|GO:0048569,post-embryonic animal organ development|GO:0009314,response to radiation|GO:0048448,stamen mo…	GO:0005737,cytoplasm|GO:0005829,cytosol|GO:0044464,cell part|GO:0005623,cell|GO:0005622,intracellular|GO:0044444,cytoplasmic part|GO:0044424,intracellular part	Uncharacterized protein OS=Brassica rapa subsp. pekinensis OX=51351 PE=4 SV=1	32.2	1.29567	1.33212
A0A078INC4	Q9SL15	GRP3	GO:0005488,binding|GO:0005515,protein binding	GO:0048583,regulation of response to stimulus|GO:0009074,aromatic amino acid family catabolic process|GO:0044281,small molecule metabolic process|GO:0044282,small molecule catabolic process|GO:0044283,small molecule biosynthetic process|GO:1901362,organic cyclic compound biosynthetic process|GO:1901360,organic cyclic compound metabolic process|GO:1901361,organic cyclic compound catabolic process|…	GO:0044421,extracellular region part|GO:0005576,extracellular region|GO:0005578,proteinaceous extracellular matrix|GO:0031012,extracellular matrix	BnaA09g54870D protein OS=Brassica napus OX=3708 GN=BnaA09g54870D PE=4 SV=1	9.7	1.2754	1.88117
A0A0D3B8J8	O81439	PAP1	GO:0005488,binding|GO:0005515,protein binding	GO:0009892,negative regulation of metabolic process|GO:0019222,regulation of metabolic process|GO:0009314,response to radiation|GO:0031324,negative regulation of cellular metabolic process|GO:0031323,regulation of cellular metabolic process|GO:0009416,response to light stimulus|GO:0010109,regulation of photosynthesis|GO:0006091,generation of precursor metabolites and energy|GO:0015979,photosynthe…	GO:0055035,plastid thylakoid membrane|GO:0034357,photosynthetic membrane|GO:0031976,plastid thylakoid|GO:0031977,thylakoid lumen|GO:0031975,envelope|GO:0043229,intracellular organelle|GO:0005622,intracellular|GO:0043227,membrane-bounded organelle|GO:0043226,organelle|GO:0009535,chloroplast thylakoid membrane|GO:0009534,chloroplast thylakoid|GO:0031984,organelle subcompartment|GO:0009532,plastid s…	Uncharacterized protein OS=Brassica oleracea var. oleracea OX=109376 GN=106328517 PE=4 SV=1	35.7	1.27269	1.35095
A0A078JGM8	Q9FRL3	At1g75220	GO:0005355,glucose transmembrane transporter activity|GO:0015295,solute:proton symporter activity|GO:0022891,substrate-specific transmembrane transporter activity|GO:0022892,substrate-specific transporter activity|GO:0005351,sugar:proton symporter activity|GO:0015293,symporter activity|GO:0051119,sugar transmembrane transporter activity|GO:1901476,carbohydrate transporter activity|GO:0005215,tran…	GO:0032502,developmental process|GO:0008152,metabolic process|GO:0048582,positive regulation of post-embryonic development|GO:0019752,carboxylic acid metabolic process|GO:0048580,regulation of post-embryonic development|GO:0009791,post-embryonic development|GO:0042593,glucose homeostasis|GO:0046323,glucose import|GO:0032501,multicellular organismal process|GO:0010029,regulation of seed germinatio…	GO:0000325,plant-type vacuole|GO:0043229,intracellular organelle|GO:0071944,cell periphery|GO:0005622,intracellular|GO:0031226,intrinsic component of plasma membrane|GO:0043226,organelle|GO:0031224,intrinsic component of membrane|GO:0005737,cytoplasm|GO:0031090,organelle membrane|GO:0005773,vacuole|GO:0043227,membrane-bounded organelle|GO:0016021,integral component of membrane|GO:0016020,membrane…	BnaA02g35880D protein	52.8	1.21596	1.28795
Metabolism related proteins
Accession	Uniprot	Gene Name	Molecular Function	Biological Process	Cell Component	Description	MW [kDa]	FC(LT/CK)	FC(HT/CK)
A0A078IGH2	Q9SSA5	CYP38	GO:0003824,catalytic activity|GO:0016853,isomerase activity|GO:0003755,peptidyl-prolyl cis-trans isomerase activity|GO:0016859,cis-trans isomerase activity	GO:0009595,detection of biotic stimulus|GO:0008104,protein localization|GO:0019220,regulation of phosphate metabolic process|GO:0080090,regulation of primary metabolic process|GO:0019222,regulation of metabolic process|GO:0019682,glyceraldehyde-3-phosphate metabolic process|GO:0048585,negative regulation of response to stimulus|GO:0043412,macromolecule modification|GO:0048583,regulation of respon…	GO:0031978,plastid thylakoid lumen|GO:0055035,plastid thylakoid membrane|GO:0034357,photosynthetic membrane|GO:0031976,plastid thylakoid|GO:0031977,thylakoid lumen|GO:0043229,intracellular organelle|GO:0005622,intracellular|GO:0043227,membrane-bounded organelle|GO:0043226,organelle|GO:0009535,chloroplast thylakoid membrane|GO:0009534,chloroplast thylakoid|GO:0031984,organelle subcompartment|GO:00…	BnaC05g48850D protein	47.4	3.98187	8.66767
A0A0D3B111	P13114	CHS	GO:0016210,naringenin-chalcone synthase activity|GO:0003824,catalytic activity|GO:0016740,transferase activity|GO:0016746,transferase activity, transferring acyl groups|GO:0016747,transferase activity, transferring acyl groups other than amino-acyl groups|GO:0005515,protein binding|GO:0005488,binding	GO:0009628,response to abiotic stimulus|GO:0080090,regulation of primary metabolic process|GO:0019222,regulation of metabolic process|GO:0006950,response to stress|GO:0009314,response to radiation|GO:0009611,response to wounding|GO:0009411,response to UV|GO:0009416,response to light stimulus|GO:0050789,regulation of biological process|GO:0044699,single-organism process|GO:0009733,response to auxi…	GO:0000325,plant-type vacuole|GO:0005783,endoplasmic reticulum|GO:0043229,intracellular organelle|GO:0009705,plant-type vacuole membrane|GO:0043227,membrane-bounded organelle|GO:0043226,organelle|GO:0005737,cytoplasm|GO:0031090,organelle membrane|GO:0005773,vacuole|GO:0005634,nucleus|GO:0016020,membrane|GO:0005774,vacuolar membrane|GO:0044437,vacuolar part|GO:0098588,bounding membrane of organell…	Uncharacterized protein	43.2	4.2	1.46394
M4C991	Q66GJ1	CYP706A6	GO:0043169,cation binding|GO:0004497,monooxygenase activity|GO:0046914,transition metal ion binding|GO:0020037,heme binding|GO:0016709,oxidoreductase activity, acting on paired donors, with incorporation or reduction of molecular oxygen, NAD(P)H as one donor, and incorporation of one atom of oxygen|GO:0097159,organic cyclic compound binding|GO:0046906,tetrapyrrole binding|GO:0016705,oxidoreductas…	GO:0044710,single-organism metabolic process|GO:0044711,single-organism biosynthetic process|GO:0044550,secondary metabolite biosynthetic process|GO:0019748,secondary metabolic process|GO:0009058,biosynthetic process|GO:0055114,oxidation-reduction process|GO:0008152,metabolic process|GO:0044699,single-organism process	GO:0005737,cytoplasm|GO:0005783,endoplasmic reticulum|GO:0016020,membrane|GO:0044464,cell part|GO:0044444,cytoplasmic part|GO:0005623,cell|GO:0005622,intracellular|GO:0043229,intracellular organelle|GO:0012505,endomembrane system|GO:0044424,intracellular part|GO:0043227,membrane-bounded organelle|GO:0043226,organelle|GO:0043231,intracellular membrane-bounded organelle|GO:0016021,integral componen…	Uncharacterized protein OS=Brassica rapa subsp. pekinensis OX=51351 PE=3 SV=1	58.8	1.66235	1.21906
M4E8T8	O65785	CYP71B3	GO:0043169,cation binding|GO:0004497,monooxygenase activity|GO:0046914,transition metal ion binding|GO:0020037,heme binding|GO:0016709,oxidoreductase activity, acting on paired donors, with incorporation or reduction of molecular oxygen, NAD(P)H as one donor, and incorporation of one atom of oxygen|GO:0097159,organic cyclic compound binding|GO:0046906,tetrapyrrole binding|GO:0016705,oxidoreductas…	GO:0044710,single-organism metabolic process|GO:0044711,single-organism biosynthetic process|GO:0009607,response to biotic stimulus|GO:0009605,response to external stimulus|GO:0043207,response to external biotic stimulus|GO:0044550,secondary metabolite biosynthetic process|GO:0050896,response to stimulus|GO:0019748,secondary metabolic process|GO:0006950,response to stress|GO:0006952,defense respo…	GO:0044425,membrane part|GO:0016021,integral component of membrane|GO:0016020,membrane|GO:0031224,intrinsic component of membrane	Uncharacterized protein OS=Brassica rapa subsp. pekinensis OX=51351 PE=3 SV=1	57.7	1.29705	1.43747
A0A078HAQ8	Q9LIP5	CYP71B35	GO:0043169,cation binding|GO:0004497,monooxygenase activity|GO:0046914,transition metal ion binding|GO:0020037,heme binding|GO:0016709,oxidoreductase activity, acting on paired donors, with incorporation or reduction of molecular oxygen, NAD(P)H as one donor, and incorporation of one atom of oxygen|GO:0097159,organic cyclic compound binding|GO:0046906,tetrapyrrole binding|GO:0016705,oxidoreductas…	GO:0044710,single-organism metabolic process|GO:0044711,single-organism biosynthetic process|GO:0009607,response to biotic stimulus|GO:0009605,response to external stimulus|GO:0043207,response to external biotic stimulus|GO:0044550,secondary metabolite biosynthetic process|GO:0050896,response to stimulus|GO:0019748,secondary metabolic process|GO:0006950,response to stress|GO:0006952,defense respo…	GO:0044425,membrane part|GO:0016021,integral component of membrane|GO:0016020,membrane|GO:0031224,intrinsic component of membrane	BnaA09g41580D protein OS=Brassica napus OX=3708 GN=BnaA09g41580D PE=3 SV=1	57.8	1.62538	1.28944
M4DYH4	Q9LUC5	CYP72A15	GO:0043169,cation binding|GO:0004497,monooxygenase activity|GO:0046914,transition metal ion binding|GO:0020037,heme binding|GO:0046906,tetrapyrrole binding|GO:0097159,organic cyclic compound binding|GO:0016705,oxidoreductase activity, acting on paired donors, with incorporation or reduction of molecular oxygen|GO:0043167,ion binding|GO:0003824,catalytic activity|GO:0005488,binding|GO:0005506,iron…	GO:0008152,metabolic process|GO:0044710,single-organism metabolic process|GO:0044699,single-organism process|GO:0055114,oxidation-reduction process	GO:0044425,membrane part|GO:0016021,integral component of membrane|GO:0016020,membrane|GO:0031224,intrinsic component of membrane	Uncharacterized protein OS=Brassica rapa subsp. pekinensis OX=51351 PE=3 SV=1	58.1	1.57895	1.438
A0A078HUG7	O65786	CYP71B4	GO:0043169,cation binding|GO:0004497,monooxygenase activity|GO:0046914,transition metal ion binding|GO:0020037,heme binding|GO:0016709,oxidoreductase activity, acting on paired donors, with incorporation or reduction of molecular oxygen, NAD(P)H as one donor, and incorporation of one atom of oxygen|GO:0097159,organic cyclic compound binding|GO:0046906,tetrapyrrole binding|GO:0016705,oxidoreductas…	GO:0044710,single-organism metabolic process|GO:0044711,single-organism biosynthetic process|GO:0009607,response to biotic stimulus|GO:0009605,response to external stimulus|GO:0043207,response to external biotic stimulus|GO:0044550,secondary metabolite biosynthetic process|GO:0050896,response to stimulus|GO:0019748,secondary metabolic process|GO:0006950,response to stress|GO:0006952,defense respo…	GO:0044425,membrane part|GO:0016021,integral component of membrane|GO:0016020,membrane|GO:0031224,intrinsic component of membrane	BnaA02g27890D protein	57.6	1.27717	1.50885
A0A078GN44	Q9SAE3	CYP71B28	GO:0043169,cation binding|GO:0004497,monooxygenase activity|GO:0046914,transition metal ion binding|GO:0020037,heme binding|GO:0016709,oxidoreductase activity, acting on paired donors, with incorporation or reduction of molecular oxygen, NAD(P)H as one donor, and incorporation of one atom of oxygen|GO:0097159,organic cyclic compound binding|GO:0046906,tetrapyrrole binding|GO:0016705,oxidoreductas…	GO:0044710,single-organism metabolic process|GO:0044711,single-organism biosynthetic process|GO:0009607,response to biotic stimulus|GO:0009605,response to external stimulus|GO:0043207,response to external biotic stimulus|GO:0044550,secondary metabolite biosynthetic process|GO:0050896,response to stimulus|GO:0019748,secondary metabolic process|GO:0006950,response to stress|GO:0006952,defense respo…	GO:0044425,membrane part|GO:0016021,integral component of membrane|GO:0016020,membrane|GO:0031224,intrinsic component of membrane	BnaA09g46650D protein	55.8	1.22282	1.50062
